# Supplementary material for: Evaluation of polygenic prediction methodology within a reference-standardized framework
Source: PLoS Genet. 2021 May 4;17(5):e1009021. doi: 10.1371/journal.pgen.1009021 (PMC8121285; doi:10.1371/journal.pgen.1009021)
Supplement: S5 Table — (XLSX) [file pgen.1009021.s018.xlsx]

## Sheet: S5
Average performance in TEDS with UKB reference
Method	Model	CrossVal R (SE)	IndepVal R (SE)
pT+clump	10FCVal	0.292 (0.008)	0.274 (0.016)
pT+clump	MultiPRS	0.3 (0.008)	0.29 (0.016)
lassosum	10FCVal	0.33 (0.008)	0.329 (0.016)
lassosum	MultiPRS	0.333 (0.008)	0.332 (0.016)
lassosum	PseudoVal	0.258 (0.008)	0.24 (0.016)
SBLUP	Inf	0.313 (0.008)	0.309 (0.016)
SBayesR	PseudoVal	0.335 (0.008)	0.336 (0.016)
LDpred1	10FCVal	0.305 (0.008)	0.305 (0.016)
LDpred1	MultiPRS	0.316 (0.008)	0.313 (0.016)
LDpred1	Inf	0.312 (0.008)	0.309 (0.016)
LDpred2	10FCVal	0.341 (0.008)	0.334 (0.016)
LDpred2	MultiPRS	0.34 (0.008)	0.337 (0.016)
LDpred2	PseudoVal	0.337 (0.008)	0.336 (0.016)
LDpred2	Inf	0.316 (0.008)	0.313 (0.016)
DBSLMM	PseudoVal	0.322 (0.008)	0.317 (0.016)
All	MultiPRS	0.343 (0.008)	0.334 (0.016)
Note. Method , the method used to derive the polygenic score; Group, the validation approach used to select the optimal PRS derived by each model; CrossVal R and IndepVal R, the correlation between observed and predicted values as estimated using 10-fold cross-validation or using a independent test set; 10FCVal, 10-fold cross-validation; PseudoVal, optimal PRS is inferred without a validation sam…
