# Supplementary material for: Evaluation of polygenic prediction methodology within a reference-standardized framework
Source: PLoS Genet. 2021 May 4;17(5):e1009021. doi: 10.1371/journal.pgen.1009021 (PMC8121285; doi:10.1371/journal.pgen.1009021)
Supplement: S6 Table — (XLSX) [file pgen.1009021.s019.xlsx]

## Sheet: S6
Polygenic prediction in UKB using EUR 1KG reference
Phenotype	Method	Model	CrossVal_R	CrossVal_R_SE	CrossVal_OR	CrossVal_LowCI	CrossVal_HighCI	Cross_LiabR2	Cross_AUC	CrossVal_pval	IndepVal_R	IndepVal_R_SE	IndepVal_OR	IndepVal_LowCI	IndepVal_HighCI	Indep_LiabR2	Indep_AUC	IndepVal_pval
Depression	All	MultiPRS	0.146	0.005	1.346	1.319	1.374	0.026	0.583	1.1e-188	0.146	0.01	1.348	1.295	1.404	0.026	0.582	5.97e-49
Depression	DBSLMM	PseudoVal	0.141	0.005	1.333	1.307	1.36	0.024	0.58	5.4e-177	0.14	0.01	1.331	1.278	1.385	0.024	0.578	4.73e-45
Depression	lassosum	MultiPRS	0.144	0.005	1.34	1.314	1.368	0.025	0.581	3.04e-183	0.144	0.01	1.341	1.288	1.396	0.025	0.58	2.86e-47
Depression	lassosum	PseudoVal	0.081	0.005	1.178	1.155	1.201	0.008	0.547	1.15e-59	0.093	0.01	1.206	1.159	1.255	0.01	0.552	1.47e-20
Depression	lassosum	10FCVal	0.143	0.005	1.339	1.312	1.366	0.025	0.581	8.31e-182	0.144	0.01	1.342	1.288	1.397	0.025	0.58	1.84e-47
Depression	LDpred1	MultiPRS	0.143	0.005	1.339	1.313	1.367	0.025	0.581	1.93e-182	0.139	0.01	1.328	1.276	1.383	0.023	0.578	1.63e-44
Depression	LDpred1	Inf	0.143	0.005	1.34	1.313	1.367	0.025	0.581	1.22e-182	0.138	0.01	1.325	1.273	1.38	0.023	0.577	7.4e-44
Depression	LDpred1	10FCVal	0.143	0.005	1.339	1.312	1.366	0.025	0.581	6.49e-182	0.14	0.01	1.331	1.279	1.386	0.024	0.579	3.41e-45
Depression	LDpred2	MultiPRS	0.145	0.005	1.345	1.318	1.373	0.025	0.582	8.96e-188	0.145	0.01	1.345	1.292	1.4	0.025	0.582	2.94e-48
Depression	LDpred2	10FCVal	0.146	0.005	1.346	1.319	1.374	0.026	0.582	1.56e-188	0.144	0.01	1.341	1.288	1.397	0.025	0.581	2.01e-47
Depression	LDpred2	PseudoVal	0.143	0.005	1.339	1.312	1.366	0.025	0.581	4.58e-182	0.139	0.01	1.326	1.274	1.381	0.023	0.578	4.73e-44
Depression	LDpred2	Inf	0.143	0.005	1.338	1.311	1.365	0.025	0.581	2.94e-181	0.139	0.01	1.326	1.274	1.381	0.023	0.577	4.98e-44
Depression	PRScs	MultiPRS	0.142	0.005	1.336	1.31	1.364	0.024	0.58	1.05e-179	0.141	0.01	1.334	1.282	1.389	0.024	0.579	8.04e-46
Depression	PRScs	10FCVal	0.141	0.005	1.332	1.306	1.359	0.024	0.579	6.37e-176	0.139	0.01	1.329	1.276	1.383	0.023	0.578	1.27e-44
Depression	PRScs	PseudoVal	0.139	0.005	1.326	1.3	1.353	0.023	0.578	7.34e-171	0.139	0.01	1.326	1.274	1.381	0.023	0.579	4.89e-44
Depression	pT+clump	MultiPRS	0.126	0.005	1.292	1.266	1.318	0.019	0.571	1.41e-141	0.127	0.01	1.295	1.244	1.348	0.019	0.57	2e-37
Depression	pT+clump	10FCVal	0.12	0.005	1.276	1.25	1.302	0.017	0.568	2.42e-128	0.118	0.01	1.269	1.22	1.321	0.017	0.564	3.61e-32
Depression	SBayesR	PseudoVal	0.113	0.005	1.256	1.231	1.282	0.015	0.564	4.36e-113	0.108	0.01	1.245	1.196	1.296	0.014	0.562	1.88e-27
Depression	SBLUP	Inf	0.143	0.005	1.337	1.31	1.364	0.024	0.581	1.78e-180	0.139	0.01	1.329	1.276	1.383	0.023	0.578	1.26e-44
Intelligence	All	MultiPRS	0.102	0.005	NA	NA	NA	NA	NA	8.8e-94	0.097	0.01	NA	NA	NA	NA	NA	1.69e-22
Intelligence	DBSLMM	PseudoVal	0.089	0.005	NA	NA	NA	NA	NA	1.58e-70	0.079	0.01	NA	NA	NA	NA	NA	1.71e-15
Intelligence	lassosum	MultiPRS	0.102	0.005	NA	NA	NA	NA	NA	3.25e-93	0.097	0.01	NA	NA	NA	NA	NA	2.78e-22
Intelligence	lassosum	PseudoVal	0.064	0.005	NA	NA	NA	NA	NA	2.07e-37	0.059	0.01	NA	NA	NA	NA	NA	4.55e-09
Intelligence	lassosum	10FCVal	0.099	0.005	NA	NA	NA	NA	NA	1.37e-87	0.093	0.01	NA	NA	NA	NA	NA	9.43e-21
Intelligence	LDpred1	MultiPRS	0.101	0.005	NA	NA	NA	NA	NA	1.1e-91	0.093	0.01	NA	NA	NA	NA	NA	1.05e-20
Intelligence	LDpred1	Inf	0.1	0.005	NA	NA	NA	NA	NA	4.02e-89	0.092	0.01	NA	NA	NA	NA	NA	4.68e-20
Intelligence	LDpred1	10FCVal	0.102	0.005	NA	NA	NA	NA	NA	9.61e-93	0.092	0.01	NA	NA	NA	NA	NA	2.58e-20
Intelligence	LDpred2	MultiPRS	0.103	0.005	NA	NA	NA	NA	NA	6.7e-94	0.094	0.01	NA	NA	NA	NA	NA	4.14e-21
Intelligence	LDpred2	10FCVal	0.103	0.005	NA	NA	NA	NA	NA	1.13e-94	0.093	0.01	NA	NA	NA	NA	NA	1.08e-20
Intelligence	LDpred2	PseudoVal	0.1	0.005	NA	NA	NA	NA	NA	4.59e-90	0.093	0.01	NA	NA	NA	NA	NA	1.74e-20
Intelligence	LDpred2	Inf	0.101	0.005	NA	NA	NA	NA	NA	1.99e-90	0.093	0.01	NA	NA	NA	NA	NA	1.34e-20
Intelligence	PRScs	MultiPRS	0.1	0.005	NA	NA	NA	NA	NA	4.92e-90	0.093	0.01	NA	NA	NA	NA	NA	1.15e-20
Intelligence	PRScs	10FCVal	0.099	0.005	NA	NA	NA	NA	NA	1.64e-88	0.089	0.01	NA	NA	NA	NA	NA	3.13e-19
Intelligence	PRScs	PseudoVal	0.099	0.005	NA	NA	NA	NA	NA	7.97e-87	0.092	0.01	NA	NA	NA	NA	NA	2.13e-20
Intelligence	pT+clump	MultiPRS	0.086	0.005	NA	NA	NA	NA	NA	2.92e-67	0.08	0.01	NA	NA	NA	NA	NA	1.24e-15
Intelligence	pT+clump	10FCVal	0.084	0.005	NA	NA	NA	NA	NA	2.38e-63	0.074	0.01	NA	NA	NA	NA	NA	1.32e-13
Intelligence	SBayesR	PseudoVal	0.072	0.005	NA	NA	NA	NA	NA	9.36e-48	0.065	0.01	NA	NA	NA	NA	NA	9.77e-11
Intelligence	SBLUP	Inf	0.1	0.005	NA	NA	NA	NA	NA	4.31e-90	0.092	0.01	NA	NA	NA	NA	NA	1.97e-20
Height	All	MultiPRS	0.358	0.005	NA	NA	NA	NA	NA	0	0.361	0.009	NA	NA	NA	NA	NA	3.86e-305
Height	DBSLMM	PseudoVal	0.332	0.005	NA	NA	NA	NA	NA	0	0.327	0.009	NA	NA	NA	NA	NA	1.77e-248
Height	lassosum	MultiPRS	0.35	0.005	NA	NA	NA	NA	NA	0	0.348	0.009	NA	NA	NA	NA	NA	2.57e-283
Height	lassosum	10FCVal	0.347	0.005	NA	NA	NA	NA	NA	0	0.346	0.009	NA	NA	NA	NA	NA	1.43e-278
Height	lassosum	PseudoVal	0.285	0.005	NA	NA	NA	NA	NA	0	0.281	0.01	NA	NA	NA	NA	NA	7.11e-181
Height	LDpred1	MultiPRS	0.303	0.005	NA	NA	NA	NA	NA	0	0.307	0.01	NA	NA	NA	NA	NA	6.68e-217
Height	LDpred1	Inf	0.299	0.005	NA	NA	NA	NA	NA	0	0.303	0.01	NA	NA	NA	NA	NA	4.27e-212
Height	LDpred1	10FCVal	0.3	0.005	NA	NA	NA	NA	NA	0	0.301	0.01	NA	NA	NA	NA	NA	1.31e-208
Height	LDpred2	MultiPRS	0.35	0.005	NA	NA	NA	NA	NA	0	0.354	0.009	NA	NA	NA	NA	NA	1.57e-292
Height	LDpred2	10FCVal	0.343	0.005	NA	NA	NA	NA	NA	0	0.346	0.009	NA	NA	NA	NA	NA	3.74e-279
Height	LDpred2	PseudoVal	0.304	0.005	NA	NA	NA	NA	NA	0	0.304	0.01	NA	NA	NA	NA	NA	1.33e-212
Height	LDpred2	Inf	0.305	0.005	NA	NA	NA	NA	NA	0	0.305	0.01	NA	NA	NA	NA	NA	1.41e-213
Height	PRScs	MultiPRS	0.347	0.005	NA	NA	NA	NA	NA	0	0.345	0.009	NA	NA	NA	NA	NA	5.62e-278
Height	PRScs	10FCVal	0.345	0.005	NA	NA	NA	NA	NA	0	0.344	0.009	NA	NA	NA	NA	NA	1.44e-275
Height	PRScs	PseudoVal	0.346	0.005	NA	NA	NA	NA	NA	0	0.344	0.009	NA	NA	NA	NA	NA	1.97e-275
Height	pT+clump	MultiPRS	0.32	0.005	NA	NA	NA	NA	NA	0	0.313	0.009	NA	NA	NA	NA	NA	8.24e-226
Height	pT+clump	10FCVal	0.304	0.005	NA	NA	NA	NA	NA	0	0.299	0.01	NA	NA	NA	NA	NA	1.94e-205
Height	SBayesR	PseudoVal	0.344	0.005	NA	NA	NA	NA	NA	0	0.343	0.009	NA	NA	NA	NA	NA	9.8e-275
Height	SBLUP	Inf	0.293	0.005	NA	NA	NA	NA	NA	0	0.294	0.01	NA	NA	NA	NA	NA	5.63e-198
BMI	All	MultiPRS	0.307	0.005	NA	NA	NA	NA	NA	0	0.305	0.01	NA	NA	NA	NA	NA	2.11e-214
BMI	DBSLMM	PseudoVal	0.285	0.005	NA	NA	NA	NA	NA	0	0.283	0.01	NA	NA	NA	NA	NA	2.16e-183
BMI	lassosum	MultiPRS	0.305	0.005	NA	NA	NA	NA	NA	0	0.305	0.01	NA	NA	NA	NA	NA	4.25e-214
BMI	lassosum	PseudoVal	0.216	0.005	NA	NA	NA	NA	NA	0	0.225	0.01	NA	NA	NA	NA	NA	8.76e-115
BMI	lassosum	10FCVal	0.3	0.005	NA	NA	NA	NA	NA	0	0.298	0.01	NA	NA	NA	NA	NA	3.85e-204
BMI	LDpred1	MultiPRS	0.289	0.005	NA	NA	NA	NA	NA	0	0.281	0.01	NA	NA	NA	NA	NA	1.41e-180
BMI	LDpred1	Inf	0.274	0.005	NA	NA	NA	NA	NA	0	0.264	0.01	NA	NA	NA	NA	NA	9.5e-159
BMI	LDpred1	10FCVal	0.279	0.005	NA	NA	NA	NA	NA	0	0.271	0.01	NA	NA	NA	NA	NA	4.25e-168
BMI	LDpred2	MultiPRS	0.302	0.005	NA	NA	NA	NA	NA	0	0.299	0.01	NA	NA	NA	NA	NA	1.2e-205
BMI	LDpred2	10FCVal	0.301	0.005	NA	NA	NA	NA	NA	0	0.296	0.01	NA	NA	NA	NA	NA	6.63e-201
BMI	LDpred2	PseudoVal	0.256	0.005	NA	NA	NA	NA	NA	0	0.261	0.01	NA	NA	NA	NA	NA	1.56e-155
BMI	LDpred2	Inf	0.291	0.005	NA	NA	NA	NA	NA	0	0.284	0.01	NA	NA	NA	NA	NA	4.47e-185
BMI	PRScs	MultiPRS	0.301	0.005	NA	NA	NA	NA	NA	0	0.296	0.01	NA	NA	NA	NA	NA	7.33e-201
BMI	PRScs	10FCVal	0.292	0.005	NA	NA	NA	NA	NA	0	0.282	0.01	NA	NA	NA	NA	NA	1.62e-181
BMI	PRScs	PseudoVal	0.282	0.005	NA	NA	NA	NA	NA	0	0.282	0.01	NA	NA	NA	NA	NA	6.73e-182
BMI	pT+clump	MultiPRS	0.271	0.005	NA	NA	NA	NA	NA	0	0.274	0.01	NA	NA	NA	NA	NA	2.95e-171
BMI	pT+clump	10FCVal	0.249	0.005	NA	NA	NA	NA	NA	0	0.244	0.01	NA	NA	NA	NA	NA	2.59e-135
BMI	SBayesR	PseudoVal	0.211	0.005	NA	NA	NA	NA	NA	0	0.224	0.01	NA	NA	NA	NA	NA	1.09e-113
BMI	SBLUP	Inf	0.293	0.005	NA	NA	NA	NA	NA	0	0.286	0.01	NA	NA	NA	NA	NA	5.09e-187
T2D	All	MultiPRS	0.242	0.005	1.703	1.665	1.741	0.062	0.65	0	0.242	0.01	1.695	1.622	1.772	0.061	0.649	5.18e-133
T2D	DBSLMM	PseudoVal	0.229	0.005	1.656	1.619	1.693	0.055	0.642	0	0.226	0.01	1.638	1.568	1.712	0.053	0.64	1.81e-116
T2D	lassosum	MultiPRS	0.237	0.005	1.687	1.65	1.725	0.059	0.647	0	0.24	0.01	1.691	1.618	1.768	0.06	0.648	2.09e-131
T2D	lassosum	PseudoVal	0.206	0.005	1.567	1.533	1.602	0.044	0.627	0	0.214	0.01	1.593	1.525	1.664	0.047	0.631	2.66e-104
T2D	lassosum	10FCVal	0.214	0.005	1.599	1.564	1.634	0.048	0.632	0	0.216	0.01	1.601	1.532	1.673	0.048	0.632	1.11e-105
T2D	LDpred1	MultiPRS	0.232	0.005	1.666	1.629	1.703	0.057	0.644	0	0.231	0.01	1.656	1.584	1.73	0.055	0.642	3.12e-121
T2D	LDpred1	Inf	0.187	0.005	1.507	1.474	1.54	0.036	0.617	1.79e-311	0.184	0.01	1.493	1.43	1.559	0.035	0.615	3.26e-77
T2D	LDpred1	10FCVal	0.232	0.005	1.665	1.629	1.703	0.057	0.644	0	0.23	0.01	1.653	1.582	1.727	0.055	0.642	2.09e-120
T2D	LDpred2	MultiPRS	0.242	0.005	1.704	1.666	1.742	0.062	0.65	0	0.24	0.01	1.689	1.616	1.765	0.06	0.647	5.19e-131
T2D	LDpred2	10FCVal	0.237	0.005	1.683	1.646	1.721	0.059	0.647	0	0.238	0.01	1.68	1.608	1.756	0.059	0.646	1.3e-128
T2D	LDpred2	PseudoVal	0.194	0.005	1.529	1.496	1.563	0.039	0.62	0	0.19	0.01	1.51	1.446	1.577	0.037	0.618	1.13e-81
T2D	LDpred2	Inf	0.189	0.005	1.514	1.481	1.547	0.037	0.618	1.51e-318	0.185	0.01	1.495	1.432	1.561	0.035	0.615	6.76e-78
T2D	PRScs	MultiPRS	0.235	0.005	1.676	1.639	1.713	0.058	0.645	0	0.237	0.01	1.679	1.606	1.755	0.058	0.645	6.75e-128
T2D	PRScs	10FCVal	0.228	0.005	1.65	1.614	1.687	0.055	0.642	0	0.227	0.01	1.641	1.571	1.715	0.053	0.639	2.41e-117
T2D	PRScs	PseudoVal	0.226	0.005	1.645	1.609	1.682	0.054	0.64	0	0.226	0.01	1.636	1.566	1.71	0.053	0.639	5.73e-116
T2D	pT+clump	MultiPRS	0.212	0.005	1.592	1.557	1.628	0.047	0.631	0	0.215	0.01	1.598	1.529	1.67	0.048	0.633	6.05e-105
T2D	pT+clump	10FCVal	0.167	0.005	1.44	1.409	1.472	0.029	0.604	1.44e-247	0.173	0.01	1.455	1.393	1.519	0.03	0.607	8.66e-68
T2D	SBayesR	PseudoVal	0.226	0.005	1.644	1.608	1.681	0.054	0.64	0	0.227	0.01	1.641	1.57	1.714	0.053	0.64	1.97e-117
T2D	SBLUP	Inf	0.189	0.005	1.514	1.481	1.547	0.037	0.618	1.73e-318	0.184	0.01	1.492	1.429	1.558	0.035	0.614	4.04e-77
CAD	All	MultiPRS	0.191	0.005	1.485	1.454	1.516	0.027	0.609	0	0.19	0.01	1.482	1.422	1.544	0.027	0.607	5.38e-82
CAD	DBSLMM	PseudoVal	0.171	0.005	1.42	1.391	1.449	0.022	0.598	1.03e-258	0.164	0.01	1.401	1.345	1.459	0.02	0.593	1.68e-61
CAD	lassosum	MultiPRS	0.187	0.005	1.473	1.443	1.503	0.026	0.607	1.50e-312	0.186	0.01	1.467	1.408	1.529	0.026	0.604	3.66e-78
CAD	lassosum	PseudoVal	0.162	0.005	1.394	1.366	1.423	0.02	0.592	6.96e-234	0.16	0.01	1.388	1.332	1.445	0.019	0.588	3.04e-58
CAD	lassosum	10FCVal	0.174	0.005	1.43	1.401	1.46	0.023	0.599	5.99e-269	0.171	0.01	1.423	1.366	1.482	0.022	0.596	8.84e-67
CAD	LDpred1	MultiPRS	0.173	0.005	1.428	1.399	1.457	0.022	0.599	1.24e-266	0.174	0.01	1.431	1.374	1.491	0.023	0.598	6.37e-69
CAD	LDpred1	Inf	0.148	0.005	1.352	1.325	1.38	0.016	0.585	1.03e-193	0.147	0.01	1.351	1.297	1.406	0.016	0.584	1.57e-49
CAD	LDpred1	10FCVal	0.172	0.005	1.425	1.396	1.454	0.022	0.598	1.83e-263	0.172	0.01	1.425	1.368	1.484	0.022	0.597	2.22e-67
CAD	LDpred2	MultiPRS	0.192	0.005	1.487	1.457	1.518	0.028	0.61	0	0.186	0.01	1.468	1.409	1.53	0.026	0.604	2.44e-78
CAD	LDpred2	10FCVal	0.188	0.005	1.475	1.445	1.505	0.026	0.607	1.40e-314	0.184	0.01	1.462	1.403	1.523	0.025	0.604	8.81e-77
CAD	LDpred2	PseudoVal	0.107	0.005	1.241	1.217	1.266	0.008	0.559	4.79e-102	0.111	0.01	1.252	1.203	1.303	0.009	0.561	7.84e-29
CAD	LDpred2	Inf	0.162	0.005	1.394	1.366	1.422	0.019	0.593	8.28e-233	0.157	0.01	1.38	1.326	1.438	0.018	0.59	1.69e-56
CAD	PRScs	MultiPRS	0.186	0.005	1.469	1.439	1.499	0.026	0.607	4.2e-308	0.186	0.01	1.468	1.409	1.53	0.026	0.605	2.1e-78
CAD	PRScs	10FCVal	0.181	0.005	1.454	1.424	1.484	0.025	0.604	3.86e-293	0.182	0.01	1.456	1.397	1.517	0.025	0.603	3.72e-75
CAD	PRScs	PseudoVal	0.181	0.005	1.453	1.423	1.483	0.024	0.603	6.93e-292	0.182	0.01	1.455	1.396	1.516	0.025	0.603	6.18e-75
CAD	pT+clump	MultiPRS	0.167	0.005	1.41	1.382	1.439	0.021	0.596	7.2e-249	0.166	0.01	1.407	1.351	1.466	0.021	0.593	6.59e-63
CAD	pT+clump	10FCVal	0.135	0.005	1.315	1.289	1.342	0.013	0.577	5.47e-161	0.134	0.01	1.314	1.262	1.368	0.013	0.575	2.61e-41
CAD	SBayesR	PseudoVal	0.159	0.005	1.386	1.358	1.415	0.019	0.59	3.96e-226	0.16	0.01	1.387	1.332	1.444	0.019	0.589	4.38e-58
CAD	SBLUP	Inf	0.162	0.005	1.394	1.366	1.423	0.02	0.593	1.36e-233	0.157	0.01	1.379	1.325	1.437	0.018	0.59	2.87e-56
IBD	All	MultiPRS	0.146	0.005	1.558	1.51	1.608	0.049	0.644	3.88e-188	0.151	0.01	1.583	1.486	1.686	0.053	0.651	7.89e-52
IBD	DBSLMM	PseudoVal	0.131	0.005	1.503	1.457	1.552	0.039	0.632	7.13e-152	0.135	0.01	1.53	1.435	1.631	0.042	0.637	5.85e-42
IBD	lassosum	MultiPRS	0.142	0.005	1.546	1.498	1.595	0.047	0.641	3.2e-180	0.146	0.01	1.564	1.468	1.666	0.049	0.648	1.83e-48
IBD	lassosum	PseudoVal	0.134	0.005	1.518	1.471	1.567	0.041	0.634	5.4e-159	0.137	0.01	1.529	1.435	1.629	0.043	0.64	8.34e-43
IBD	lassosum	10FCVal	0.134	0.005	1.519	1.471	1.567	0.042	0.632	2.71e-160	0.136	0.01	1.525	1.431	1.626	0.043	0.639	3.32e-42
IBD	LDpred1	MultiPRS	0.131	0.005	1.522	1.474	1.572	0.04	0.631	2.75e-153	0.137	0.01	1.547	1.45	1.65	0.044	0.635	3.55e-43
IBD	LDpred1	Inf	0.1	0.005	1.406	1.359	1.454	0.023	0.6	1.5e-89	0.104	0.01	1.425	1.332	1.525	0.025	0.603	1.3e-25
IBD	LDpred1	10FCVal	0.13	0.005	1.504	1.457	1.553	0.039	0.629	8.88e-150	0.134	0.01	1.522	1.428	1.622	0.042	0.631	1.93e-41
IBD	LDpred2	MultiPRS	0.143	0.005	1.553	1.505	1.602	0.047	0.643	1.28e-181	0.148	0.01	1.571	1.474	1.674	0.051	0.648	4.75e-50
IBD	LDpred2	10FCVal	0.143	0.005	1.551	1.503	1.6	0.047	0.643	1.45e-181	0.145	0.01	1.557	1.461	1.659	0.049	0.647	2.49e-48
IBD	LDpred2	PseudoVal	0.1	0.005	1.404	1.357	1.452	0.023	0.601	8.77e-89	0.103	0.01	1.422	1.328	1.522	0.024	0.605	5.74e-25
IBD	LDpred2	Inf	0.096	0.005	1.39	1.343	1.438	0.021	0.597	1.99e-82	0.099	0.01	1.407	1.314	1.507	0.023	0.6	3.5e-23
IBD	PRScs	MultiPRS	0.135	0.005	1.516	1.469	1.565	0.042	0.635	1.52e-162	0.137	0.01	1.536	1.441	1.637	0.044	0.638	2.18e-43
IBD	PRScs	10FCVal	0.129	0.005	1.494	1.448	1.543	0.038	0.628	2.34e-147	0.133	0.01	1.518	1.424	1.619	0.041	0.631	1.31e-40
IBD	PRScs	PseudoVal	0.13	0.005	1.499	1.452	1.547	0.039	0.629	1.62e-149	0.128	0.01	1.496	1.403	1.595	0.038	0.629	1.16e-37
IBD	pT+clump	MultiPRS	0.128	0.005	1.506	1.458	1.555	0.038	0.629	1.28e-145	0.137	0.01	1.548	1.451	1.651	0.044	0.635	3.8e-43
IBD	pT+clump	10FCVal	0.112	0.005	1.449	1.401	1.498	0.029	0.616	5.73e-111	0.112	0.01	1.452	1.359	1.551	0.029	0.608	2.24e-29
IBD	SBayesR	PseudoVal	0.122	0.005	1.471	1.425	1.518	0.034	0.625	8.39e-133	0.13	0.01	1.499	1.407	1.597	0.039	0.637	6.55e-39
IBD	SBLUP	Inf	0.098	0.005	1.395	1.348	1.443	0.022	0.597	4.25e-85	0.102	0.01	1.416	1.323	1.517	0.024	0.6	2.44e-24
MultiScler	All	MultiPRS	0.133	0.005	1.55	1.493	1.609	0.079	0.718	1.31e-157	0.121	0.01	1.495	1.39	1.608	0.06	0.694	6.32e-34
MultiScler	DBSLMM	PseudoVal	0.09	0.005	1.424	1.367	1.483	0.036	0.663	1.19e-72	0.085	0.01	1.396	1.288	1.513	0.029	0.634	2.18e-17
MultiScler	lassosum	MultiPRS	0.126	0.005	1.542	1.484	1.603	0.07	0.708	5.35e-141	0.124	0.01	1.528	1.417	1.648	0.063	0.694	1.05e-35
MultiScler	lassosum	PseudoVal	0.1	0.005	1.449	1.393	1.508	0.044	0.686	1.32e-89	0.106	0.01	1.455	1.348	1.571	0.046	0.675	3.07e-26
MultiScler	lassosum	10FCVal	0.115	0.005	1.53	1.468	1.594	0.059	0.673	4.31e-118	0.102	0.01	1.476	1.363	1.598	0.042	0.668	1.4e-24
MultiScler	LDpred1	MultiPRS	0.103	0.005	1.51	1.448	1.575	0.047	0.674	2.92e-94	0.096	0.01	1.458	1.344	1.582	0.038	0.658	5.88e-22
MultiScler	LDpred1	Inf	0.089	0.005	1.486	1.418	1.556	0.035	0.644	2.17e-70	0.081	0.01	1.44	1.315	1.578	0.026	0.63	6.95e-16
MultiScler	LDpred1	10FCVal	0.103	0.005	1.484	1.424	1.546	0.047	0.677	3.61e-94	0.095	0.01	1.426	1.318	1.544	0.037	0.659	1.98e-21
MultiScler	LDpred2	MultiPRS	0.13	0.005	1.562	1.504	1.622	0.075	0.712	1.45e-149	0.117	0.01	1.503	1.394	1.621	0.056	0.686	8.03e-32
MultiScler	LDpred2	10FCVal	0.112	0.005	1.496	1.439	1.555	0.055	0.7	2.39e-111	0.101	0.01	1.453	1.343	1.571	0.042	0.67	4.3e-24
MultiScler	LDpred2	PseudoVal	0.101	0.005	1.518	1.453	1.587	0.045	0.654	4.63e-91	0.088	0.01	1.456	1.335	1.588	0.032	0.645	1.09e-18
MultiScler	LDpred2	Inf	0.092	0.005	1.501	1.434	1.571	0.037	0.641	9.98e-76	0.078	0.01	1.426	1.302	1.562	0.025	0.634	4.54e-15
MultiScler	PRScs	MultiPRS	0.118	0.005	1.514	1.456	1.574	0.062	0.692	2.61e-124	0.108	0.01	1.462	1.357	1.576	0.048	0.675	2.43e-27
MultiScler	PRScs	10FCVal	0.118	0.005	1.536	1.474	1.6	0.061	0.675	3.97e-123	0.104	0.01	1.461	1.349	1.582	0.044	0.659	2.58e-25
MultiScler	PRScs	PseudoVal	0.103	0.005	1.447	1.393	1.504	0.047	0.686	7.63e-95	0.101	0.01	1.42	1.317	1.532	0.042	0.666	3.38e-24
MultiScler	pT+clump	MultiPRS	0.114	0.005	1.515	1.456	1.576	0.058	0.696	2.07e-116	0.116	0.01	1.513	1.4	1.635	0.055	0.677	4.31e-31
MultiScler	pT+clump	10FCVal	0.09	0.005	1.444	1.385	1.507	0.036	0.665	5.26e-73	0.092	0.01	1.455	1.338	1.583	0.034	0.629	4.66e-20
MultiScler	SBayesR	PseudoVal	0.1	0.005	1.516	1.451	1.583	0.044	0.672	1.08e-88	0.084	0.01	1.44	1.317	1.575	0.028	0.643	4.95e-17
MultiScler	SBLUP	Inf	0.093	0.005	1.503	1.436	1.573	0.038	0.642	3.59e-77	0.079	0.01	1.427	1.304	1.562	0.025	0.635	2.9e-15
RheuArth	All	MultiPRS	0.185	0.005	1.644	1.596	1.692	0.065	0.67	2.11e-304	0.161	0.01	1.566	1.476	1.661	0.05	0.645	2.24e-59
RheuArth	DBSLMM	PseudoVal	0.142	0.005	1.524	1.478	1.571	0.038	0.639	6.14e-180	0.111	0.01	1.415	1.329	1.507	0.023	0.6	1.07e-28
RheuArth	lassosum	MultiPRS	0.183	0.005	1.627	1.581	1.675	0.064	0.669	2.97e-297	0.15	0.01	1.522	1.435	1.614	0.043	0.639	1.33e-51
RheuArth	lassosum	PseudoVal	0.114	0.005	1.454	1.407	1.502	0.025	0.61	1.14e-116	0.089	0.01	1.346	1.259	1.438	0.015	0.589	3.37e-19
RheuArth	lassosum	10FCVal	0.162	0.005	1.56	1.516	1.607	0.05	0.654	3.05e-232	0.13	0.01	1.449	1.366	1.538	0.032	0.621	6.96e-39
RheuArth	LDpred1	MultiPRS	0.145	0.005	1.544	1.497	1.592	0.04	0.64	4.7e-188	0.119	0.01	1.442	1.355	1.535	0.027	0.616	6.6e-33
RheuArth	LDpred1	Inf	0.136	0.005	1.515	1.469	1.563	0.035	0.635	1.69e-165	0.111	0.01	1.415	1.328	1.507	0.023	0.611	7.94e-29
RheuArth	LDpred1	10FCVal	0.136	0.005	1.517	1.47	1.565	0.035	0.634	1.96e-165	0.112	0.01	1.419	1.332	1.511	0.024	0.607	4.1e-29
RheuArth	LDpred2	MultiPRS	0.151	0.005	1.587	1.538	1.638	0.043	0.644	2.66e-202	0.127	0.01	1.486	1.394	1.583	0.031	0.619	1.85e-37
RheuArth	LDpred2	10FCVal	0.151	0.005	1.586	1.537	1.636	0.043	0.643	2.89e-203	0.128	0.01	1.49	1.399	1.588	0.031	0.618	5.07e-38
RheuArth	LDpred2	PseudoVal	0.091	0.005	1.376	1.329	1.424	0.016	0.594	1.12e-74	0.077	0.01	1.309	1.221	1.403	0.011	0.581	1.66e-14
RheuArth	LDpred2	Inf	0.085	0.005	1.353	1.307	1.401	0.014	0.588	2.55e-65	0.072	0.01	1.293	1.206	1.388	0.01	0.577	5.05e-13
RheuArth	PRScs	MultiPRS	0.166	0.005	1.576	1.53	1.622	0.052	0.66	5.65e-244	0.133	0.01	1.466	1.381	1.556	0.034	0.623	8.57e-41
RheuArth	PRScs	10FCVal	0.161	0.005	1.547	1.503	1.593	0.049	0.657	5.26e-231	0.128	0.01	1.445	1.362	1.533	0.031	0.617	1.01e-37
RheuArth	PRScs	PseudoVal	0.162	0.005	1.551	1.507	1.597	0.05	0.658	1.57e-234	0.129	0.01	1.446	1.363	1.534	0.032	0.617	2.12e-38
RheuArth	pT+clump	MultiPRS	0.131	0.005	1.493	1.447	1.54	0.033	0.631	3.58e-153	0.124	0.01	1.466	1.377	1.562	0.029	0.623	1.28e-35
RheuArth	pT+clump	10FCVal	0.111	0.005	1.425	1.38	1.471	0.023	0.614	1.72e-110	0.103	0.01	1.394	1.307	1.487	0.02	0.611	3.6e-25
RheuArth	SBayesR	PseudoVal	0.124	0.005	1.479	1.433	1.527	0.029	0.623	1.65e-137	0.119	0.01	1.461	1.37	1.558	0.027	0.619	6.12e-33
RheuArth	SBLUP	Inf	0.112	0.005	1.448	1.401	1.497	0.024	0.614	4.71e-112	0.097	0.01	1.38	1.291	1.475	0.018	0.597	3.43e-22
Prostate_Cancer	All	MultiPRS	0.186	0.005	1.655	1.606	1.705	0.172	0.701	0	0.181	0.01	1.623	1.53	1.722	0.168	0.701	1.66e-74
Prostate_Cancer	DBSLMM	PseudoVal	0.176	0.005	1.636	1.588	1.687	0.155	0.69	5.72e-277	0.166	0.01	1.597	1.503	1.697	0.141	0.693	1.91e-62
Prostate_Cancer	lassosum	MultiPRS	0.187	0.005	1.683	1.633	1.735	0.173	0.699	1.66e-311	0.181	0.01	1.652	1.555	1.754	0.168	0.702	1.27e-74
Prostate_Cancer	lassosum	PseudoVal	0.168	0.005	1.63	1.581	1.681	0.141	0.683	6.67e-252	0.164	0.01	1.602	1.507	1.703	0.138	0.69	5.06e-61
Prostate_Cancer	lassosum	10FCVal	0.18	0.005	1.654	1.605	1.705	0.161	0.693	1.67e-288	0.177	0.01	1.637	1.541	1.738	0.161	0.7	2.14e-71
Prostate_Cancer	LDpred1	MultiPRS	0.164	0.005	1.62	1.57	1.671	0.135	0.679	1.64e-240	0.149	0.01	1.561	1.466	1.661	0.115	0.675	5.36e-51
Prostate_Cancer	LDpred1	Inf	0.143	0.005	1.551	1.502	1.601	0.103	0.659	6.91e-182	0.133	0.01	1.525	1.429	1.627	0.092	0.655	1.04e-40
Prostate_Cancer	LDpred1	10FCVal	0.165	0.005	1.605	1.557	1.656	0.136	0.68	7.46e-243	0.152	0.01	1.555	1.462	1.653	0.119	0.675	9.66e-53
Prostate_Cancer	LDpred2	MultiPRS	0.183	0.005	1.677	1.626	1.729	0.166	0.699	5.37e-298	0.175	0.01	1.653	1.555	1.757	0.156	0.703	2.23e-69
Prostate_Cancer	LDpred2	10FCVal	0.183	0.005	1.645	1.597	1.695	0.166	0.7	1.15e-298	0.173	0.01	1.616	1.523	1.715	0.154	0.703	3.31e-68
Prostate_Cancer	LDpred2	PseudoVal	0.139	0.005	1.542	1.494	1.593	0.097	0.655	7.86e-172	0.133	0.01	1.528	1.432	1.631	0.091	0.657	1.24e-40
Prostate_Cancer	LDpred2	Inf	0.135	0.005	1.532	1.483	1.583	0.092	0.651	8.62e-163	0.129	0.01	1.519	1.422	1.622	0.086	0.654	2.02e-38
Prostate_Cancer	PRScs	MultiPRS	0.184	0.005	1.659	1.609	1.709	0.167	0.699	5.42e-301	0.173	0.01	1.628	1.532	1.729	0.153	0.696	6.2e-68
Prostate_Cancer	PRScs	10FCVal	0.181	0.005	1.637	1.589	1.687	0.162	0.696	4.74e-291	0.176	0.01	1.634	1.54	1.735	0.159	0.698	9.29e-71
Prostate_Cancer	PRScs	PseudoVal	0.183	0.005	1.643	1.594	1.693	0.165	0.698	9.65e-297	0.172	0.01	1.615	1.522	1.715	0.151	0.696	4.01e-67
Prostate_Cancer	pT+clump	MultiPRS	0.168	0.005	1.627	1.578	1.679	0.141	0.683	1.4e-251	0.175	0.01	1.64	1.542	1.744	0.156	0.691	2.85e-69
Prostate_Cancer	pT+clump	10FCVal	0.152	0.005	1.587	1.538	1.638	0.116	0.669	3.61e-206	0.166	0.01	1.631	1.531	1.737	0.142	0.674	8.05e-63
Prostate_Cancer	SBayesR	PseudoVal	0.176	0.005	1.632	1.583	1.682	0.154	0.693	7.24e-277	0.171	0.01	1.599	1.507	1.697	0.15	0.697	1.83e-66
Prostate_Cancer	SBLUP	Inf	0.137	0.005	1.536	1.488	1.587	0.094	0.65	2.2e-166	0.128	0.01	1.514	1.418	1.617	0.085	0.653	7.05e-38
Breast_Cancer	All	MultiPRS	0.228	0.005	1.715	1.673	1.757	0.105	0.666	0	0.215	0.01	1.655	1.577	1.736	0.09	0.654	6.31e-105
Breast_Cancer	DBSLMM	PseudoVal	0.217	0.005	1.681	1.64	1.722	0.096	0.66	0	0.211	0.01	1.643	1.565	1.724	0.087	0.649	8.92e-101
Breast_Cancer	lassosum	MultiPRS	0.225	0.005	1.708	1.667	1.751	0.103	0.664	0	0.212	0.01	1.646	1.568	1.727	0.088	0.653	6.68e-102
Breast_Cancer	lassosum	PseudoVal	0.217	0.005	1.682	1.641	1.723	0.096	0.657	0	0.199	0.01	1.602	1.526	1.681	0.078	0.644	5.02e-90
Breast_Cancer	lassosum	10FCVal	0.219	0.005	1.688	1.647	1.73	0.098	0.659	0	0.199	0.01	1.601	1.525	1.68	0.077	0.644	7.52e-90
Breast_Cancer	LDpred1	MultiPRS	0.211	0.005	1.657	1.617	1.698	0.09	0.655	0	0.195	0.01	1.585	1.51	1.663	0.074	0.641	7.42e-86
Breast_Cancer	LDpred1	Inf	0.172	0.005	1.523	1.486	1.562	0.06	0.627	2.25e-262	0.162	0.01	1.481	1.41	1.554	0.051	0.616	1.25e-59
Breast_Cancer	LDpred1	10FCVal	0.201	0.005	1.621	1.582	1.662	0.082	0.647	0	0.186	0.01	1.559	1.485	1.636	0.068	0.634	1.68e-78
Breast_Cancer	LDpred2	MultiPRS	0.224	0.005	1.703	1.662	1.745	0.102	0.664	0	0.211	0.01	1.639	1.562	1.72	0.087	0.651	1.16e-100
Breast_Cancer	LDpred2	10FCVal	0.223	0.005	1.701	1.66	1.744	0.101	0.663	0	0.211	0.01	1.642	1.565	1.724	0.087	0.65	4.71e-101
Breast_Cancer	LDpred2	PseudoVal	0.169	0.005	1.514	1.477	1.552	0.058	0.625	3.86e-253	0.161	0.01	1.477	1.407	1.551	0.05	0.616	7.88e-59
Breast_Cancer	LDpred2	Inf	0.168	0.005	1.51	1.474	1.548	0.057	0.625	3.29e-250	0.16	0.01	1.475	1.405	1.549	0.05	0.615	2.07e-58
Breast_Cancer	PRScs	MultiPRS	0.222	0.005	1.698	1.657	1.74	0.1	0.662	0	0.21	0.01	1.641	1.564	1.723	0.087	0.651	1.59e-100
Breast_Cancer	PRScs	10FCVal	0.22	0.005	1.688	1.647	1.73	0.098	0.661	0	0.207	0.01	1.629	1.552	1.709	0.084	0.648	2.37e-97
Breast_Cancer	PRScs	PseudoVal	0.22	0.005	1.69	1.649	1.732	0.099	0.661	0	0.208	0.01	1.63	1.553	1.71	0.084	0.649	7.26e-98
Breast_Cancer	pT+clump	MultiPRS	0.2	0.005	1.624	1.584	1.664	0.081	0.647	0	0.188	0.01	1.564	1.49	1.641	0.069	0.636	6.73e-80
Breast_Cancer	pT+clump	10FCVal	0.179	0.005	1.55	1.512	1.589	0.065	0.631	4.74e-284	0.167	0.01	1.498	1.427	1.573	0.054	0.624	1.69e-63
Breast_Cancer	SBayesR	PseudoVal	0.221	0.005	1.694	1.653	1.736	0.099	0.66	0	0.205	0.01	1.619	1.543	1.699	0.082	0.648	2.51e-95
Breast_Cancer	SBLUP	Inf	0.168	0.005	1.51	1.473	1.548	0.057	0.624	5.33e-250	0.158	0.01	1.469	1.399	1.542	0.049	0.614	4.12e-57
Note. Method, the method used to derive the polygenic score; Group, the validation approach used to select the optimal PRS derived by each model; CrossVal columns estimated using 10-fold cross-validation; IndepVal columns estimated using a independent test set; R, Correlation between predicted and observed values; R_SE, Standard error of R estimate; OR, Odds ratio between cases and controls in un…
