# Supplementary material for: Evaluation of polygenic prediction methodology within a reference-standardized framework
Source: PLoS Genet. 2021 May 4;17(5):e1009021. doi: 10.1371/journal.pgen.1009021 (PMC8121285; doi:10.1371/journal.pgen.1009021)
Supplement: S7 Table — (XLSX) [file pgen.1009021.s020.xlsx]

## Sheet: S7
Polygenic prediction in UKB using EUR 10K UKB reference
Phenotype	Method	Model	CrossVal_R	CrossVal_R_SE	CrossVal_OR	CrossVal_LowCI	CrossVal_HighCI	Cross_LiabR2	Cross_AUC	CrossVal_pval	IndepVal_R	IndepVal_R_SE	IndepVal_OR	IndepVal_LowCI	IndepVal_HighCI	Indep_LiabR2	Indep_AUC	IndepVal_pval
Depression	All	MultiPRS	0.144	0.005	1.343	1.316	1.37	0.025	0.582	2.11e-185	0.145	0.01	1.346	1.292	1.401	0.025	0.582	2.29e-48
Depression	DBSLMM	PseudoVal	0.139	0.005	1.329	1.302	1.356	0.023	0.579	7.64e-173	0.14	0.01	1.33	1.277	1.385	0.024	0.579	7.03e-45
Depression	lassosum	MultiPRS	0.143	0.005	1.339	1.312	1.366	0.025	0.581	6.56e-182	0.144	0.01	1.342	1.289	1.398	0.025	0.581	1.32e-47
Depression	lassosum	PseudoVal	0.079	0.005	1.172	1.149	1.196	0.007	0.545	2.78e-56	0.091	0.01	1.202	1.155	1.25	0.01	0.551	6.95e-20
Depression	lassosum	10FCVal	0.143	0.005	1.338	1.311	1.365	0.025	0.581	5.29e-181	0.143	0.01	1.339	1.286	1.394	0.025	0.58	7.56e-47
Depression	LDpred1	MultiPRS	0.142	0.005	1.337	1.31	1.364	0.024	0.581	8.03e-180	0.139	0.01	1.328	1.275	1.382	0.023	0.578	2.4e-44
Depression	LDpred1	Inf	0.141	0.005	1.333	1.306	1.36	0.024	0.58	9.03e-177	0.137	0.01	1.321	1.269	1.375	0.022	0.577	7.76e-43
Depression	LDpred1	10FCVal	0.142	0.005	1.336	1.31	1.364	0.024	0.581	7.71e-180	0.14	0.01	1.329	1.277	1.384	0.023	0.578	9.24e-45
Depression	LDpred2	MultiPRS	0.144	0.005	1.341	1.315	1.369	0.025	0.582	2.76e-184	0.143	0.01	1.339	1.286	1.394	0.025	0.581	6.03e-47
Depression	LDpred2	10FCVal	0.144	0.005	1.34	1.314	1.368	0.025	0.581	2.49e-183	0.14	0.01	1.33	1.278	1.385	0.024	0.579	6.24e-45
Depression	LDpred2	PseudoVal	0.142	0.005	1.337	1.31	1.364	0.024	0.581	6.41e-180	0.14	0.01	1.33	1.277	1.385	0.024	0.579	6.69e-45
Depression	LDpred2	Inf	0.141	0.005	1.333	1.307	1.36	0.024	0.58	5.06e-177	0.138	0.01	1.324	1.272	1.379	0.023	0.578	1.29e-43
Depression	pT+clump	MultiPRS	0.127	0.005	1.294	1.268	1.32	0.019	0.571	2.65e-143	0.13	0.01	1.303	1.251	1.356	0.02	0.573	5.91e-39
Depression	pT+clump	10FCVal	0.12	0.005	1.277	1.251	1.303	0.017	0.568	3.52e-129	0.12	0.01	1.275	1.225	1.327	0.017	0.566	2.98e-33
Depression	SBayesR	PseudoVal	0.143	0.005	1.339	1.312	1.366	0.025	0.581	1.1e-181	0.143	0.01	1.337	1.284	1.392	0.024	0.581	1.57e-46
Depression	SBLUP	Inf	0.141	0.005	1.333	1.306	1.36	0.024	0.58	1.02e-176	0.137	0.01	1.323	1.271	1.377	0.023	0.578	2.36e-43
Intelligence	All	MultiPRS	0.102	0.005	NA	NA	NA	NA	NA	2.03e-93	0.097	0.01	NA	NA	NA	NA	NA	2.05e-22
Intelligence	DBSLMM	PseudoVal	0.09	0.005	NA	NA	NA	NA	NA	3.39e-73	0.082	0.01	NA	NA	NA	NA	NA	2.24e-16
Intelligence	lassosum	MultiPRS	0.102	0.005	NA	NA	NA	NA	NA	9.52e-93	0.099	0.01	NA	NA	NA	NA	NA	3.12e-23
Intelligence	lassosum	PseudoVal	0.064	0.005	NA	NA	NA	NA	NA	5.12e-38	0.055	0.01	NA	NA	NA	NA	NA	4.54e-08
Intelligence	lassosum	10FCVal	0.098	0.005	NA	NA	NA	NA	NA	2.01e-86	0.096	0.01	NA	NA	NA	NA	NA	1e-21
Intelligence	LDpred1	MultiPRS	0.101	0.005	NA	NA	NA	NA	NA	1.22e-90	0.094	0.01	NA	NA	NA	NA	NA	3.67e-21
Intelligence	LDpred1	Inf	0.099	0.005	NA	NA	NA	NA	NA	5.96e-87	0.094	0.01	NA	NA	NA	NA	NA	6.76e-21
Intelligence	LDpred1	10FCVal	0.1	0.005	NA	NA	NA	NA	NA	2.9e-90	0.094	0.01	NA	NA	NA	NA	NA	5.05e-21
Intelligence	LDpred2	MultiPRS	0.103	0.005	NA	NA	NA	NA	NA	1.48e-94	0.098	0.01	NA	NA	NA	NA	NA	8.08e-23
Intelligence	LDpred2	10FCVal	0.102	0.005	NA	NA	NA	NA	NA	1.71e-92	0.095	0.01	NA	NA	NA	NA	NA	1.06e-21
Intelligence	LDpred2	PseudoVal	0.1	0.005	NA	NA	NA	NA	NA	6.34e-90	0.095	0.01	NA	NA	NA	NA	NA	1.33e-21
Intelligence	LDpred2	Inf	0.099	0.005	NA	NA	NA	NA	NA	6.74e-88	0.094	0.01	NA	NA	NA	NA	NA	2.95e-21
Intelligence	pT+clump	MultiPRS	0.087	0.005	NA	NA	NA	NA	NA	1.74e-67	0.081	0.01	NA	NA	NA	NA	NA	3.56e-16
Intelligence	pT+clump	10FCVal	0.084	0.005	NA	NA	NA	NA	NA	3.02e-63	0.074	0.01	NA	NA	NA	NA	NA	1.23e-13
Intelligence	SBayesR	PseudoVal	0.1	0.005	NA	NA	NA	NA	NA	3.08e-89	0.09	0.01	NA	NA	NA	NA	NA	1.67e-19
Intelligence	SBLUP	Inf	0.099	0.005	NA	NA	NA	NA	NA	5.34e-88	0.094	0.01	NA	NA	NA	NA	NA	6.5e-21
Height	All	MultiPRS	0.36	0.005	NA	NA	NA	NA	NA	0	0.356	0.009	NA	NA	NA	NA	NA	5.44e-296
Height	DBSLMM	PseudoVal	0.333	0.005	NA	NA	NA	NA	NA	0	0.324	0.009	NA	NA	NA	NA	NA	4.24e-243
Height	lassosum	MultiPRS	0.349	0.005	NA	NA	NA	NA	NA	0	0.343	0.009	NA	NA	NA	NA	NA	5.6e-274
Height	lassosum	10FCVal	0.347	0.005	NA	NA	NA	NA	NA	0	0.34	0.009	NA	NA	NA	NA	NA	1.76e-268
Height	lassosum	PseudoVal	0.281	0.005	NA	NA	NA	NA	NA	0	0.276	0.01	NA	NA	NA	NA	NA	6.42e-174
Height	LDpred1	MultiPRS	0.304	0.005	NA	NA	NA	NA	NA	0	0.303	0.01	NA	NA	NA	NA	NA	1.07e-210
Height	LDpred1	Inf	0.297	0.005	NA	NA	NA	NA	NA	0	0.295	0.01	NA	NA	NA	NA	NA	4.55e-200
Height	LDpred1	10FCVal	0.287	0.005	NA	NA	NA	NA	NA	0	0.288	0.01	NA	NA	NA	NA	NA	7.9e-191
Height	LDpred2	MultiPRS	0.356	0.005	NA	NA	NA	NA	NA	0	0.351	0.009	NA	NA	NA	NA	NA	1.32e-288
Height	LDpred2	10FCVal	0.351	0.005	NA	NA	NA	NA	NA	0	0.343	0.009	NA	NA	NA	NA	NA	1.02e-274
Height	LDpred2	PseudoVal	0.335	0.005	NA	NA	NA	NA	NA	0	0.326	0.009	NA	NA	NA	NA	NA	9.62e-247
Height	LDpred2	Inf	0.302	0.005	NA	NA	NA	NA	NA	0	0.299	0.01	NA	NA	NA	NA	NA	3.51e-206
Height	pT+clump	MultiPRS	0.32	0.005	NA	NA	NA	NA	NA	0	0.314	0.009	NA	NA	NA	NA	NA	2.69e-227
Height	pT+clump	10FCVal	0.305	0.005	NA	NA	NA	NA	NA	0	0.299	0.01	NA	NA	NA	NA	NA	2.15e-205
Height	SBayesR	PseudoVal	0.342	0.005	NA	NA	NA	NA	NA	0	0.335	0.009	NA	NA	NA	NA	NA	5.79e-261
Height	SBLUP	Inf	0.295	0.005	NA	NA	NA	NA	NA	0	0.292	0.01	NA	NA	NA	NA	NA	1e-195
BMI	All	MultiPRS	0.308	0.005	NA	NA	NA	NA	NA	0	0.308	0.01	NA	NA	NA	NA	NA	3.71e-219
BMI	DBSLMM	PseudoVal	0.283	0.005	NA	NA	NA	NA	NA	0	0.283	0.01	NA	NA	NA	NA	NA	2.24e-183
BMI	lassosum	MultiPRS	0.305	0.005	NA	NA	NA	NA	NA	0	0.308	0.01	NA	NA	NA	NA	NA	3.16e-218
BMI	lassosum	PseudoVal	0.211	0.005	NA	NA	NA	NA	NA	0	0.22	0.01	NA	NA	NA	NA	NA	1.02e-109
BMI	lassosum	10FCVal	0.3	0.005	NA	NA	NA	NA	NA	0	0.3	0.01	NA	NA	NA	NA	NA	4.96e-207
BMI	LDpred1	MultiPRS	0.286	0.005	NA	NA	NA	NA	NA	0	0.282	0.01	NA	NA	NA	NA	NA	2.36e-182
BMI	LDpred1	Inf	0.272	0.005	NA	NA	NA	NA	NA	0	0.264	0.01	NA	NA	NA	NA	NA	8.31e-159
BMI	LDpred1	10FCVal	0.277	0.005	NA	NA	NA	NA	NA	0	0.273	0.01	NA	NA	NA	NA	NA	7.02e-170
BMI	LDpred2	MultiPRS	0.305	0.005	NA	NA	NA	NA	NA	0	0.303	0.01	NA	NA	NA	NA	NA	1.18e-211
BMI	LDpred2	10FCVal	0.305	0.005	NA	NA	NA	NA	NA	0	0.302	0.01	NA	NA	NA	NA	NA	5.91e-210
BMI	LDpred2	PseudoVal	0.237	0.005	NA	NA	NA	NA	NA	0	0.243	0.01	NA	NA	NA	NA	NA	3.13e-134
BMI	LDpred2	Inf	0.293	0.005	NA	NA	NA	NA	NA	0	0.287	0.01	NA	NA	NA	NA	NA	4.32e-189
BMI	pT+clump	MultiPRS	0.271	0.005	NA	NA	NA	NA	NA	0	0.275	0.01	NA	NA	NA	NA	NA	3.53e-173
BMI	pT+clump	10FCVal	0.248	0.005	NA	NA	NA	NA	NA	0	0.245	0.01	NA	NA	NA	NA	NA	1.9e-136
BMI	SBayesR	PseudoVal	0.241	0.005	NA	NA	NA	NA	NA	0	0.25	0.01	NA	NA	NA	NA	NA	3.61e-142
BMI	SBLUP	Inf	0.292	0.005	NA	NA	NA	NA	NA	0	0.287	0.01	NA	NA	NA	NA	NA	3.03e-188
T2D	All	MultiPRS	0.243	0.005	1.706	1.668	1.744	0.062	0.65	0	0.242	0.01	1.695	1.622	1.772	0.061	0.648	3.82e-133
T2D	DBSLMM	PseudoVal	0.23	0.005	1.659	1.622	1.696	0.056	0.643	0	0.232	0.01	1.659	1.587	1.734	0.055	0.642	4.45e-122
T2D	lassosum	MultiPRS	0.239	0.005	1.693	1.656	1.731	0.06	0.648	0	0.243	0.01	1.702	1.629	1.78	0.061	0.649	9.58e-135
T2D	lassosum	PseudoVal	0.203	0.005	1.559	1.525	1.593	0.043	0.625	0	0.214	0.01	1.59	1.522	1.661	0.047	0.63	1.73e-103
T2D	lassosum	10FCVal	0.213	0.005	1.595	1.56	1.631	0.047	0.631	0	0.217	0.01	1.604	1.535	1.676	0.048	0.633	1.82e-106
T2D	LDpred1	MultiPRS	0.23	0.005	1.659	1.622	1.696	0.056	0.643	0	0.234	0.01	1.666	1.594	1.742	0.057	0.643	2.56e-124
T2D	LDpred1	Inf	0.185	0.005	1.502	1.469	1.535	0.036	0.616	2.97e-306	0.181	0.01	1.482	1.419	1.547	0.033	0.612	1.86e-74
T2D	LDpred1	10FCVal	0.224	0.005	1.636	1.6	1.673	0.053	0.639	0	0.224	0.01	1.629	1.559	1.702	0.052	0.637	1.2e-113
T2D	LDpred2	MultiPRS	0.241	0.005	1.7	1.662	1.738	0.061	0.649	0	0.243	0.01	1.701	1.627	1.778	0.061	0.648	3.34e-134
T2D	LDpred2	10FCVal	0.237	0.005	1.682	1.645	1.72	0.059	0.646	0	0.239	0.01	1.684	1.611	1.76	0.059	0.646	1.27e-129
T2D	LDpred2	PseudoVal	0.227	0.005	1.647	1.611	1.684	0.054	0.64	0	0.229	0.01	1.65	1.578	1.724	0.054	0.64	1.41e-119
T2D	LDpred2	Inf	0.189	0.005	1.512	1.479	1.546	0.037	0.618	5.36e-317	0.185	0.01	1.493	1.43	1.559	0.035	0.614	2.06e-77
T2D	pT+clump	MultiPRS	0.217	0.005	1.613	1.578	1.649	0.05	0.635	0	0.221	0.01	1.621	1.551	1.694	0.05	0.636	4.64e-111
T2D	pT+clump	10FCVal	0.17	0.005	1.451	1.42	1.483	0.03	0.606	2.62e-257	0.174	0.01	1.46	1.398	1.525	0.031	0.608	4.3e-69
T2D	SBayesR	PseudoVal	0.236	0.005	1.683	1.646	1.721	0.059	0.647	0	0.236	0.01	1.673	1.601	1.749	0.057	0.645	2.02e-126
T2D	SBLUP	Inf	0.189	0.005	1.512	1.479	1.545	0.037	0.617	1.26e-316	0.183	0.01	1.489	1.426	1.555	0.034	0.613	2.23e-76
CAD	All	MultiPRS	0.19	0.005	1.482	1.452	1.513	0.027	0.609	1.19e-322	0.189	0.01	1.48	1.42	1.542	0.027	0.607	2.06e-81
CAD	DBSLMM	PseudoVal	0.169	0.005	1.416	1.387	1.445	0.021	0.597	1.43e-254	0.163	0.01	1.396	1.341	1.454	0.02	0.592	2.21e-60
CAD	lassosum	MultiPRS	0.187	0.005	1.47	1.44	1.501	0.026	0.606	4.28e-310	0.182	0.01	1.455	1.396	1.516	0.025	0.602	6.27e-75
CAD	lassosum	PseudoVal	0.162	0.005	1.394	1.366	1.423	0.02	0.592	1.1e-233	0.16	0.01	1.386	1.331	1.444	0.019	0.589	5.44e-58
CAD	lassosum	10FCVal	0.174	0.005	1.432	1.403	1.461	0.023	0.599	1.23e-270	0.171	0.01	1.42	1.363	1.479	0.022	0.595	3.71e-66
CAD	LDpred1	MultiPRS	0.173	0.005	1.426	1.397	1.456	0.022	0.598	8.75e-265	0.173	0.01	1.427	1.37	1.487	0.022	0.597	6.01e-68
CAD	LDpred1	Inf	0.147	0.005	1.351	1.324	1.379	0.016	0.585	7.18e-193	0.148	0.01	1.353	1.299	1.408	0.016	0.584	5.94e-50
CAD	LDpred1	10FCVal	0.172	0.005	1.423	1.394	1.453	0.022	0.598	4.09e-262	0.171	0.01	1.422	1.365	1.481	0.022	0.596	1.02e-66
CAD	LDpred2	MultiPRS	0.19	0.005	1.48	1.45	1.511	0.027	0.608	1.32e-320	0.188	0.01	1.476	1.417	1.538	0.027	0.606	1.92e-80
CAD	LDpred2	10FCVal	0.187	0.005	1.471	1.441	1.502	0.026	0.607	4.04e-311	0.184	0.01	1.462	1.403	1.524	0.025	0.604	7.28e-77
CAD	LDpred2	PseudoVal	0.052	0.005	1.11	1.088	1.132	0.002	0.528	2.57e-25	0.06	0.01	1.127	1.084	1.173	0.003	0.531	2.24e-09
CAD	LDpred2	Inf	0.161	0.005	1.39	1.362	1.419	0.019	0.592	8.05e-230	0.157	0.01	1.379	1.324	1.436	0.018	0.59	4.12e-56
CAD	pT+clump	MultiPRS	0.17	0.005	1.419	1.39	1.448	0.022	0.597	2.05e-257	0.166	0.01	1.406	1.35	1.464	0.02	0.593	1.35e-62
CAD	pT+clump	10FCVal	0.139	0.005	1.326	1.3	1.353	0.014	0.578	6.44e-171	0.126	0.01	1.293	1.242	1.346	0.012	0.57	6.73e-37
CAD	SBayesR	PseudoVal	0.164	0.005	1.399	1.371	1.428	0.02	0.593	1.28e-238	0.17	0.01	1.418	1.361	1.477	0.022	0.595	1.14e-65
CAD	SBLUP	Inf	0.161	0.005	1.39	1.362	1.418	0.019	0.592	2.92e-229	0.156	0.01	1.376	1.321	1.433	0.018	0.589	1.75e-55
IBD	All	MultiPRS	0.146	0.005	1.56	1.513	1.61	0.049	0.644	3.68e-190	0.152	0.01	1.586	1.489	1.69	0.054	0.653	1.1e-52
IBD	DBSLMM	PseudoVal	0.13	0.005	1.5	1.453	1.548	0.039	0.631	7.76e-150	0.136	0.01	1.534	1.439	1.635	0.043	0.636	2.29e-42
IBD	lassosum	MultiPRS	0.144	0.005	1.55	1.502	1.599	0.048	0.641	1.99e-183	0.148	0.01	1.573	1.477	1.676	0.051	0.65	6.17e-50
IBD	lassosum	PseudoVal	0.133	0.005	1.515	1.468	1.563	0.041	0.633	1.07e-157	0.14	0.01	1.542	1.447	1.644	0.045	0.643	1.14e-44
IBD	lassosum	10FCVal	0.134	0.005	1.517	1.47	1.566	0.042	0.632	4.55e-160	0.14	0.01	1.546	1.451	1.648	0.046	0.644	3.17e-45
IBD	LDpred1	MultiPRS	0.13	0.005	1.516	1.468	1.566	0.039	0.629	1.53e-150	0.138	0.01	1.555	1.457	1.658	0.044	0.639	8.27e-44
IBD	LDpred1	Inf	0.098	0.005	1.4	1.353	1.448	0.022	0.599	1.74e-86	0.103	0.01	1.423	1.329	1.523	0.024	0.603	5.46e-25
IBD	LDpred1	10FCVal	0.129	0.005	1.502	1.455	1.551	0.038	0.628	1.94e-148	0.137	0.01	1.537	1.442	1.639	0.044	0.635	4.42e-43
IBD	LDpred2	MultiPRS	0.143	0.005	1.55	1.502	1.599	0.047	0.642	6.23e-181	0.15	0.01	1.581	1.484	1.684	0.053	0.651	1.35e-51
IBD	LDpred2	10FCVal	0.143	0.005	1.549	1.501	1.598	0.047	0.642	8.36e-182	0.149	0.01	1.576	1.479	1.678	0.052	0.651	7.24e-51
IBD	LDpred2	PseudoVal	0.14	0.005	1.539	1.491	1.588	0.045	0.64	3.57e-174	0.145	0.01	1.561	1.465	1.663	0.049	0.649	2.45e-48
IBD	LDpred2	Inf	0.096	0.005	1.39	1.343	1.438	0.021	0.597	1.45e-82	0.1	0.01	1.414	1.32	1.515	0.023	0.601	9.32e-24
IBD	pT+clump	MultiPRS	0.127	0.005	1.503	1.455	1.552	0.037	0.63	1.42e-144	0.136	0.01	1.544	1.447	1.647	0.043	0.634	1.7e-42
IBD	pT+clump	10FCVal	0.111	0.005	1.445	1.398	1.494	0.028	0.616	7.9e-110	0.109	0.01	1.438	1.346	1.537	0.027	0.606	1.29e-27
IBD	SBayesR	PseudoVal	0.128	0.005	1.487	1.441	1.535	0.038	0.629	7.55e-145	0.143	0.01	1.547	1.453	1.647	0.048	0.647	4.88e-47
IBD	SBLUP	Inf	0.097	0.005	1.394	1.347	1.442	0.022	0.598	1.32e-84	0.102	0.01	1.421	1.327	1.521	0.024	0.601	1.35e-24
MultiScler	All	MultiPRS	0.135	0.005	1.557	1.501	1.616	0.081	0.722	7.93e-163	0.121	0.01	1.506	1.396	1.624	0.06	0.699	8.44e-34
MultiScler	DBSLMM	PseudoVal	0.091	0.005	1.426	1.37	1.485	0.037	0.665	7.49e-75	0.088	0.01	1.408	1.3	1.525	0.032	0.637	1.12e-18
MultiScler	lassosum	MultiPRS	0.128	0.005	1.542	1.483	1.603	0.072	0.712	4.17e-145	0.119	0.01	1.509	1.398	1.628	0.057	0.69	1.29e-32
MultiScler	lassosum	PseudoVal	0.103	0.005	1.453	1.397	1.51	0.047	0.692	1.28e-95	0.102	0.01	1.442	1.335	1.558	0.043	0.674	1.23e-24
MultiScler	lassosum	10FCVal	0.115	0.005	1.52	1.46	1.582	0.059	0.679	2.36e-118	0.097	0.01	1.451	1.339	1.572	0.038	0.667	3.71e-22
MultiScler	LDpred1	MultiPRS	0.112	0.005	1.533	1.471	1.596	0.056	0.685	1.73e-112	0.096	0.01	1.455	1.342	1.577	0.037	0.664	8.91e-22
MultiScler	LDpred1	Inf	0.09	0.005	1.484	1.417	1.553	0.035	0.647	5.95e-72	0.078	0.01	1.435	1.308	1.573	0.025	0.627	4.26e-15
MultiScler	LDpred1	10FCVal	0.107	0.005	1.495	1.436	1.557	0.051	0.681	7.79e-103	0.096	0.01	1.434	1.325	1.552	0.037	0.661	1.02e-21
MultiScler	LDpred2	MultiPRS	0.133	0.005	1.549	1.492	1.607	0.078	0.721	1.36e-156	0.119	0.01	1.497	1.389	1.614	0.058	0.697	7.03e-33
MultiScler	LDpred2	10FCVal	0.12	0.005	1.501	1.446	1.558	0.064	0.713	6.85e-129	0.108	0.01	1.46	1.353	1.576	0.047	0.686	3.31e-27
MultiScler	LDpred2	PseudoVal	0.119	0.005	1.518	1.461	1.577	0.062	0.714	1.46e-125	0.11	0.01	1.475	1.366	1.593	0.05	0.692	1.64e-28
MultiScler	LDpred2	Inf	0.094	0.005	1.501	1.435	1.571	0.039	0.646	3.59e-79	0.076	0.01	1.426	1.3	1.565	0.024	0.632	2.04e-14
MultiScler	pT+clump	MultiPRS	0.114	0.005	1.509	1.45	1.57	0.058	0.695	1.83e-116	0.108	0.01	1.5	1.386	1.624	0.048	0.678	1.73e-27
MultiScler	pT+clump	10FCVal	0.09	0.005	1.444	1.384	1.506	0.036	0.665	4.63e-73	0.092	0.01	1.459	1.342	1.587	0.034	0.63	3.25e-20
MultiScler	SBayesR	PseudoVal	0.102	0.005	1.51	1.447	1.575	0.046	0.675	3.72e-92	0.083	0.01	1.426	1.307	1.555	0.028	0.64	9.2e-17
MultiScler	SBLUP	Inf	0.094	0.005	1.501	1.435	1.57	0.039	0.646	7.41e-79	0.076	0.01	1.422	1.296	1.561	0.023	0.63	3.58e-14
RheuArth	All	MultiPRS	0.182	0.005	1.643	1.596	1.692	0.063	0.669	1.61e-293	0.165	0.01	1.577	1.487	1.672	0.052	0.649	1.18e-61
RheuArth	DBSLMM	PseudoVal	0.157	0.005	1.542	1.498	1.588	0.047	0.652	8.55e-219	0.129	0.01	1.454	1.37	1.542	0.032	0.613	1.33e-38
RheuArth	lassosum	MultiPRS	0.169	0.005	1.592	1.546	1.64	0.054	0.661	7.29e-253	0.146	0.01	1.516	1.428	1.609	0.041	0.637	4.89e-49
RheuArth	lassosum	PseudoVal	0.127	0.005	1.491	1.444	1.539	0.03	0.619	4.78e-143	0.114	0.01	1.431	1.341	1.526	0.025	0.614	2.54e-30
RheuArth	lassosum	10FCVal	0.162	0.005	1.564	1.519	1.61	0.05	0.655	2.75e-233	0.138	0.01	1.481	1.396	1.571	0.036	0.63	9.72e-44
RheuArth	LDpred1	MultiPRS	0.144	0.005	1.534	1.488	1.582	0.039	0.642	1.14e-184	0.124	0.01	1.455	1.368	1.548	0.029	0.618	2.2e-35
RheuArth	LDpred1	Inf	0.138	0.005	1.519	1.472	1.566	0.036	0.636	3.18e-170	0.114	0.01	1.423	1.337	1.516	0.024	0.611	3.41e-30
RheuArth	LDpred1	10FCVal	0.141	0.005	1.518	1.472	1.565	0.038	0.639	1.68e-176	0.12	0.01	1.443	1.356	1.535	0.027	0.611	1.51e-33
RheuArth	LDpred2	MultiPRS	0.156	0.005	1.582	1.534	1.63	0.046	0.649	7.2e-217	0.137	0.01	1.507	1.417	1.602	0.036	0.63	5.19e-43
RheuArth	LDpred2	10FCVal	0.156	0.005	1.58	1.533	1.629	0.046	0.65	3.81e-217	0.138	0.01	1.509	1.42	1.604	0.036	0.631	7.81e-44
RheuArth	LDpred2	PseudoVal	0.112	0.005	1.429	1.384	1.476	0.023	0.62	5.47e-111	0.111	0.01	1.431	1.341	1.527	0.023	0.61	9.2e-29
RheuArth	LDpred2	Inf	0.087	0.005	1.36	1.313	1.408	0.014	0.589	4.32e-68	0.077	0.01	1.314	1.225	1.409	0.011	0.58	1.5e-14
RheuArth	pT+clump	MultiPRS	0.134	0.005	1.509	1.462	1.557	0.034	0.635	3.26e-160	0.125	0.01	1.47	1.381	1.565	0.03	0.623	3.5e-36
RheuArth	pT+clump	10FCVal	0.113	0.005	1.437	1.391	1.483	0.024	0.617	1.64e-114	0.104	0.01	1.396	1.309	1.489	0.02	0.61	2.25e-25
RheuArth	SBayesR	PseudoVal	0.123	0.005	1.486	1.439	1.535	0.029	0.624	1.51e-135	0.123	0.01	1.484	1.391	1.583	0.029	0.617	3.39e-35
RheuArth	SBLUP	Inf	0.113	0.005	1.453	1.405	1.501	0.024	0.615	2.59e-114	0.101	0.01	1.4	1.31	1.497	0.019	0.601	4.25e-24
Prostate_Cancer	All	MultiPRS	0.185	0.005	1.641	1.594	1.69	0.17	0.7	7.81e-305	0.183	0.01	1.637	1.543	1.738	0.171	0.703	3.27e-76
Prostate_Cancer	DBSLMM	PseudoVal	0.179	0.005	1.645	1.596	1.696	0.159	0.691	5.07e-285	0.166	0.01	1.592	1.498	1.691	0.141	0.693	1.9e-62
Prostate_Cancer	lassosum	MultiPRS	0.188	0.005	1.686	1.635	1.738	0.174	0.7	6.60e-314	0.179	0.01	1.642	1.547	1.744	0.165	0.704	3.84e-73
Prostate_Cancer	lassosum	10FCVal	0.182	0.005	1.665	1.615	1.716	0.164	0.694	1.18e-293	0.179	0.01	1.639	1.544	1.74	0.164	0.703	4.29e-73
Prostate_Cancer	lassosum	PseudoVal	0.169	0.005	1.633	1.584	1.684	0.142	0.683	1.32e-253	0.163	0.01	1.601	1.506	1.703	0.136	0.686	1.88e-60
Prostate_Cancer	LDpred1	MultiPRS	0.165	0.005	1.615	1.565	1.666	0.135	0.68	2.27e-241	0.155	0.01	1.584	1.488	1.686	0.124	0.683	3.85e-55
Prostate_Cancer	LDpred1	Inf	0.142	0.005	1.552	1.503	1.602	0.101	0.658	2.43e-179	0.133	0.01	1.528	1.432	1.63	0.092	0.656	6.33e-41
Prostate_Cancer	LDpred1	10FCVal	0.159	0.005	1.59	1.542	1.64	0.126	0.675	3.36e-225	0.146	0.01	1.549	1.455	1.649	0.11	0.67	1.17e-48
Prostate_Cancer	LDpred2	MultiPRS	0.191	0.005	1.669	1.62	1.72	0.18	0.704	0	0.183	0.01	1.64	1.546	1.74	0.171	0.707	3.76e-76
Prostate_Cancer	LDpred2	10FCVal	0.188	0.005	1.667	1.618	1.718	0.175	0.703	8.17e-316	0.187	0.01	1.656	1.561	1.756	0.178	0.712	3.46e-79
Prostate_Cancer	LDpred2	PseudoVal	0.183	0.005	1.656	1.606	1.707	0.166	0.698	1.24e-297	0.184	0.01	1.655	1.56	1.757	0.174	0.709	2.83e-77
Prostate_Cancer	LDpred2	Inf	0.136	0.005	1.536	1.487	1.586	0.093	0.651	1.3e-164	0.126	0.01	1.504	1.408	1.606	0.083	0.654	7.89e-37
Prostate_Cancer	pT+clump	MultiPRS	0.165	0.005	1.625	1.574	1.676	0.135	0.681	1.1e-241	0.173	0.01	1.654	1.554	1.761	0.153	0.692	8.75e-68
Prostate_Cancer	pT+clump	10FCVal	0.15	0.005	1.58	1.531	1.632	0.112	0.666	6.18e-199	0.164	0.01	1.632	1.53	1.74	0.138	0.671	4.43e-61
Prostate_Cancer	SBayesR	PseudoVal	0.183	0.005	1.646	1.598	1.697	0.166	0.7	2.48e-298	0.182	0.01	1.629	1.536	1.728	0.169	0.705	2.69e-75
Prostate_Cancer	SBLUP	Inf	0.137	0.005	1.538	1.489	1.588	0.093	0.651	1.27e-165	0.125	0.01	1.5	1.404	1.602	0.081	0.652	3.52e-36
Breast_Cancer	All	MultiPRS	0.229	0.005	1.722	1.681	1.765	0.107	0.667	0	0.214	0.01	1.652	1.574	1.733	0.09	0.654	5.88e-104
Breast_Cancer	DBSLMM	PseudoVal	0.216	0.005	1.675	1.635	1.717	0.095	0.659	0	0.207	0.01	1.629	1.552	1.71	0.083	0.647	8.47e-97
Breast_Cancer	lassosum	MultiPRS	0.225	0.005	1.707	1.666	1.749	0.102	0.664	0	0.209	0.01	1.633	1.556	1.714	0.085	0.651	1.18e-98
Breast_Cancer	lassosum	PseudoVal	0.216	0.005	1.679	1.638	1.721	0.095	0.657	0	0.195	0.01	1.585	1.511	1.663	0.074	0.642	4.05e-86
Breast_Cancer	lassosum	10FCVal	0.218	0.005	1.683	1.642	1.725	0.096	0.659	0	0.196	0.01	1.591	1.517	1.67	0.075	0.643	2.16e-87
Breast_Cancer	LDpred1	MultiPRS	0.217	0.005	1.678	1.638	1.72	0.096	0.66	0	0.2	0.01	1.606	1.53	1.685	0.078	0.644	8.04e-91
Breast_Cancer	LDpred1	Inf	0.172	0.005	1.523	1.486	1.562	0.06	0.627	1.28e-262	0.157	0.01	1.464	1.394	1.537	0.048	0.612	2.27e-56
Breast_Cancer	LDpred1	10FCVal	0.204	0.005	1.63	1.59	1.67	0.084	0.65	0	0.188	0.01	1.567	1.493	1.645	0.069	0.635	1.28e-80
Breast_Cancer	LDpred2	MultiPRS	0.229	0.005	1.723	1.681	1.766	0.106	0.667	0	0.213	0.01	1.648	1.57	1.729	0.089	0.654	1.02e-102
Breast_Cancer	LDpred2	10FCVal	0.225	0.005	1.706	1.665	1.749	0.103	0.664	0	0.208	0.01	1.629	1.553	1.709	0.085	0.65	4.03e-98
Breast_Cancer	LDpred2	PseudoVal	0.223	0.005	1.701	1.66	1.744	0.101	0.662	0	0.204	0.01	1.615	1.539	1.694	0.081	0.647	1.83e-94
Breast_Cancer	LDpred2	Inf	0.168	0.005	1.509	1.473	1.547	0.057	0.625	7.16e-250	0.157	0.01	1.462	1.393	1.535	0.048	0.614	6.11e-56
Breast_Cancer	pT+clump	MultiPRS	0.201	0.005	1.627	1.588	1.668	0.082	0.648	0	0.186	0.01	1.559	1.485	1.636	0.068	0.634	1.72e-78
Breast_Cancer	pT+clump	10FCVal	0.182	0.005	1.561	1.523	1.6	0.067	0.633	1.38e-294	0.162	0.01	1.48	1.41	1.554	0.051	0.62	1.58e-59
Breast_Cancer	SBayesR	PseudoVal	0.227	0.005	1.712	1.671	1.755	0.104	0.664	0	0.207	0.01	1.628	1.551	1.708	0.084	0.649	2.54e-97
Breast_Cancer	SBLUP	Inf	0.166	0.005	1.504	1.468	1.542	0.056	0.623	4.63e-245	0.154	0.01	1.455	1.386	1.527	0.046	0.611	2.73e-54
Note. Method, the method used to derive the polygenic score; Group, the validation approach used to select the optimal PRS derived by each model; CrossVal columns estimated using 10-fold cross-validation; IndepVal columns estimated using a independent test set; R, Correlation between predicted and observed values; R_SE, Standard error of R estimate; OR, Odds ratio between cases and controls in un…
