# Supplementary material for: Evaluation of polygenic prediction methodology within a reference-standardized framework
Source: PLoS Genet. 2021 May 4;17(5):e1009021. doi: 10.1371/journal.pgen.1009021 (PMC8121285; doi:10.1371/journal.pgen.1009021)
Supplement: S8 Table — (XLSX) [file pgen.1009021.s021.xlsx]

## Sheet: S8
Polygenic prediction in TEDS using EUR 1KG reference
Phenotype	Method	Model	CrossVal_R	CrossVal_R_SE	CrossVal_pval	IndepVal_R	IndepVal_R_SE	IndepVal_pval
Height21	All	MultiPRS	0.447	0.014	4.31e-213	0.443	0.027	1.26e-53
Height21	DBSLMM	PseudoVal	0.417	0.014	6.59e-183	0.428	0.027	6.01e-50
Height21	lassosum	MultiPRS	0.44	0.014	7.96e-206	0.431	0.027	1.88e-50
Height21	lassosum	10FCVal	0.435	0.014	6.67e-201	0.425	0.027	4.36e-49
Height21	lassosum	PseudoVal	0.357	0.014	1.64e-131	0.354	0.028	1.63e-33
Height21	LDpred1	MultiPRS	0.384	0.014	2.94e-153	0.397	0.028	1.88e-42
Height21	LDpred1	Inf	0.378	0.014	4.25e-148	0.39	0.028	6.17e-41
Height21	LDpred1	10FCVal	0.38	0.014	6.34e-150	0.383	0.028	2.33e-39
Height21	LDpred2	MultiPRS	0.44	0.014	2.09e-206	0.432	0.027	7.46e-51
Height21	LDpred2	10FCVal	0.431	0.014	2.19e-197	0.445	0.027	2.71e-54
Height21	LDpred2	PseudoVal	0.378	0.014	1.83e-148	0.394	0.028	6.43e-42
Height21	LDpred2	Inf	0.379	0.014	5.33e-149	0.395	0.028	5.92e-42
Height21	PRScs	MultiPRS	0.435	0.014	4.3e-201	0.437	0.027	4.4e-52
Height21	PRScs	10FCVal	0.429	0.014	3.85e-195	0.434	0.027	2.21e-51
Height21	PRScs	PseudoVal	0.436	0.014	1.7e-201	0.435	0.027	1.53e-51
Height21	pT+clump	MultiPRS	0.399	0.014	3.07e-166	0.389	0.028	1.01e-40
Height21	pT+clump	10FCVal	0.387	0.014	4.03e-156	0.353	0.028	1.9e-33
Height21	SBayesR	PseudoVal	0.428	0.014	2.12e-194	0.434	0.027	2.34e-51
Height21	SBLUP	Inf	0.378	0.014	4.9e-148	0.387	0.028	2.32e-40
BMI21	All	MultiPRS	0.367	0.014	2.08e-133	0.327	0.029	1.88e-27
BMI21	DBSLMM	PseudoVal	0.354	0.014	1.97e-123	0.303	0.03	1.47e-23
BMI21	lassosum	MultiPRS	0.361	0.014	1.89e-128	0.334	0.029	1.21e-28
BMI21	lassosum	10FCVal	0.352	0.014	3.69e-122	0.332	0.029	2.79e-28
BMI21	lassosum	PseudoVal	0.288	0.015	1.08e-80	0.231	0.03	4.64e-14
BMI21	LDpred1	MultiPRS	0.349	0.015	7.25e-120	0.306	0.029	4.85e-24
BMI21	LDpred1	Inf	0.345	0.015	6.27e-117	0.298	0.03	8.5e-23
BMI21	LDpred1	10FCVal	0.336	0.015	1.04e-110	0.306	0.029	5.09e-24
BMI21	LDpred2	MultiPRS	0.357	0.014	1.02e-125	0.308	0.029	2e-24
BMI21	LDpred2	10FCVal	0.36	0.014	9.14e-128	0.315	0.029	1.84e-25
BMI21	LDpred2	PseudoVal	0.333	0.015	1.09e-108	0.29	0.03	9.52e-22
BMI21	LDpred2	Inf	0.333	0.015	6.02e-109	0.29	0.03	9.8e-22
BMI21	PRScs	MultiPRS	0.354	0.014	8.88e-124	0.325	0.029	4.41e-27
BMI21	PRScs	10FCVal	0.353	0.014	1.69e-122	0.326	0.029	2.69e-27
BMI21	PRScs	PseudoVal	0.347	0.015	8.41e-119	0.302	0.03	2.1e-23
BMI21	pT+clump	MultiPRS	0.317	0.015	4.72e-98	0.295	0.03	2.36e-22
BMI21	pT+clump	10FCVal	0.31	0.015	1.99e-93	0.301	0.03	2.84e-23
BMI21	SBayesR	PseudoVal	0.339	0.015	8.16e-113	0.29	0.03	1.09e-21
BMI21	SBLUP	Inf	0.324	0.015	5.56e-103	0.299	0.03	6e-23
GCSE	All	MultiPRS	0.417	0.012	1.14e-244	0.347	0.025	1.87e-42
GCSE	DBSLMM	PseudoVal	0.401	0.012	1.23e-224	0.337	0.025	4.74e-40
GCSE	lassosum	MultiPRS	0.411	0.012	7.98e-237	0.347	0.025	1.61e-42
GCSE	lassosum	10FCVal	0.407	0.012	4.55e-232	0.348	0.025	9.42e-43
GCSE	lassosum	PseudoVal	0.321	0.012	1.5e-139	0.276	0.025	6.05e-27
GCSE	LDpred1	MultiPRS	0.409	0.012	2.61e-234	0.34	0.025	9.04e-41
GCSE	LDpred1	Inf	0.408	0.012	1.33e-232	0.341	0.025	4.43e-41
GCSE	LDpred1	10FCVal	0.402	0.012	1.72e-225	0.33	0.025	1.55e-38
GCSE	LDpred2	MultiPRS	0.412	0.012	1.31e-238	0.339	0.025	1.49e-40
GCSE	LDpred2	10FCVal	0.412	0.012	2.3e-237	0.342	0.025	2.45e-41
GCSE	LDpred2	PseudoVal	0.406	0.012	4.26e-230	0.332	0.025	5.58e-39
GCSE	LDpred2	Inf	0.405	0.012	1.23e-229	0.331	0.025	1.34e-38
GCSE	PRScs	MultiPRS	0.413	0.012	3.03e-239	0.346	0.025	2.86e-42
GCSE	PRScs	10FCVal	0.41	0.012	7.43e-236	0.341	0.025	5.82e-41
GCSE	PRScs	PseudoVal	0.397	0.012	5.8e-220	0.351	0.025	1.34e-43
GCSE	pT+clump	MultiPRS	0.381	0.012	1.4e-200	0.328	0.025	5.13e-38
GCSE	pT+clump	10FCVal	0.373	0.012	6.29e-192	0.311	0.025	3.63e-34
GCSE	SBayesR	PseudoVal	0.397	0.012	4.85e-219	0.331	0.025	1.23e-38
GCSE	SBLUP	Inf	0.4	0.012	1.37e-222	0.335	0.025	1.61e-39
ADHD	All	MultiPRS	0.115	0.013	4.12e-20	0.186	0.025	8.96e-14
ADHD	DBSLMM	PseudoVal	0.114	0.013	1e-19	0.184	0.025	2.11e-13
ADHD	lassosum	MultiPRS	0.117	0.013	1.09e-20	0.199	0.025	1.69e-15
ADHD	lassosum	PseudoVal	0.077	0.013	1.17e-09	0.118	0.025	2.58e-06
ADHD	lassosum	10FCVal	0.118	0.013	7.06e-21	0.194	0.025	8.52e-15
ADHD	LDpred1	MultiPRS	0.117	0.013	1.13e-20	0.191	0.025	1.83e-14
ADHD	LDpred1	Inf	0.115	0.013	4.11e-20	0.191	0.025	1.77e-14
ADHD	LDpred1	10FCVal	0.118	0.013	6.01e-21	0.19	0.025	2.6e-14
ADHD	LDpred2	MultiPRS	0.114	0.013	7.89e-20	0.199	0.025	1.81e-15
ADHD	LDpred2	10FCVal	0.118	0.013	4.58e-21	0.198	0.025	1.97e-15
ADHD	LDpred2	PseudoVal	0.115	0.013	6.15e-20	0.195	0.025	6.11e-15
ADHD	LDpred2	Inf	0.115	0.013	3.98e-20	0.194	0.025	6.97e-15
ADHD	PRScs	MultiPRS	0.113	0.013	2.6e-19	0.203	0.025	4.72e-16
ADHD	PRScs	10FCVal	0.114	0.013	1.06e-19	0.207	0.025	9.33e-17
ADHD	PRScs	PseudoVal	0.109	0.013	4.15e-18	0.189	0.025	3.84e-14
ADHD	pT+clump	MultiPRS	0.096	0.013	2.43e-14	0.162	0.025	1.09e-10
ADHD	pT+clump	10FCVal	0.094	0.013	7.96e-14	0.15	0.025	2.46e-09
ADHD	SBayesR	PseudoVal	0.091	0.013	4.32e-13	0.155	0.025	5.89e-10
ADHD	SBLUP	Inf	0.116	0.013	3.56e-20	0.193	0.025	1.06e-14
Note. Method, the method used to derive the polygenic score; Group, the validation approach used to select the optimal PRS derived by each model; CrossVal columns estimated using 10-fold cross-validation; IndepVal columns estimated using a independent test set; R, Correlation between predicted and observed values; R_SE, Standard error of R estimate; OR, Odds ratio between cases and controls in un…
