# Supplementary material for: Evaluation of polygenic prediction methodology within a reference-standardized framework
Source: PLoS Genet. 2021 May 4;17(5):e1009021. doi: 10.1371/journal.pgen.1009021 (PMC8121285; doi:10.1371/journal.pgen.1009021)
Supplement: S9 Table — (XLSX) [file pgen.1009021.s022.xlsx]

## Sheet: S9
Polygenic prediction in TEDS using EUR 10K UKB reference
Phenotype	Method	Model	CrossVal_R	CrossVal_R_SE	CrossVal_pval	IndepVal_R	IndepVal_R_SE	IndepVal_pval
Height21	All	MultiPRS	0.453	0.013	6.83e-220	0.453	0.027	2.22e-56
Height21	DBSLMM	PseudoVal	0.418	0.014	1.37e-184	0.437	0.027	4.29e-52
Height21	lassosum	MultiPRS	0.439	0.014	1.52e-205	0.445	0.027	3.44e-54
Height21	lassosum	10FCVal	0.436	0.014	7.09e-202	0.442	0.027	1.89e-53
Height21	lassosum	PseudoVal	0.355	0.014	1.25e-129	0.351	0.028	4.66e-33
Height21	LDpred1	MultiPRS	0.388	0.014	1.75e-156	0.402	0.028	1.03e-43
Height21	LDpred1	Inf	0.381	0.014	2.24e-150	0.394	0.028	6.7e-42
Height21	LDpred1	10FCVal	0.364	0.014	5.44e-137	0.38	0.028	1.04e-38
Height21	LDpred2	MultiPRS	0.447	0.014	6.63e-214	0.459	0.027	7.83e-58
Height21	LDpred2	10FCVal	0.447	0.014	8.32e-214	0.453	0.027	3.19e-56
Height21	LDpred2	PseudoVal	0.432	0.014	2.85e-198	0.446	0.027	2.43e-54
Height21	LDpred2	Inf	0.388	0.014	7.57e-157	0.4	0.028	3.63e-43
Height21	pT+clump	MultiPRS	0.403	0.014	3.92e-170	0.396	0.028	2.65e-42
Height21	pT+clump	10FCVal	0.388	0.014	6.69e-157	0.353	0.028	2.3e-33
Height21	SBayesR	PseudoVal	0.434	0.014	3.34e-200	0.467	0.027	4.48e-60
Height21	SBLUP	Inf	0.381	0.014	7.17e-151	0.392	0.028	1.87e-41
BMI21	All	MultiPRS	0.378	0.014	2.63e-142	0.346	0.029	8.61e-31
BMI21	DBSLMM	PseudoVal	0.357	0.014	9.1e-126	0.32	0.029	2.64e-26
BMI21	lassosum	MultiPRS	0.365	0.014	5.66e-132	0.337	0.029	3.64e-29
BMI21	lassosum	10FCVal	0.359	0.014	3.67e-127	0.333	0.029	2.02e-28
BMI21	lassosum	PseudoVal	0.284	0.015	4.71e-78	0.229	0.03	7.65e-14
BMI21	LDpred1	MultiPRS	0.348	0.015	1.92e-119	0.32	0.029	2.92e-26
BMI21	LDpred1	Inf	0.346	0.015	1.84e-117	0.316	0.029	1.31e-25
BMI21	LDpred1	10FCVal	0.336	0.015	1.51e-110	0.313	0.029	3.78e-25
BMI21	LDpred2	MultiPRS	0.377	0.014	2.33e-141	0.342	0.029	4.72e-30
BMI21	LDpred2	10FCVal	0.377	0.014	3.2e-141	0.336	0.029	5.51e-29
BMI21	LDpred2	PseudoVal	0.378	0.014	7.56e-142	0.348	0.029	3.72e-31
BMI21	LDpred2	Inf	0.35	0.014	7.86e-121	0.319	0.029	3.98e-26
BMI21	pT+clump	MultiPRS	0.32	0.015	3.18e-100	0.283	0.03	1.11e-20
BMI21	pT+clump	10FCVal	0.312	0.015	3.06e-95	0.285	0.03	6.78e-21
BMI21	SBayesR	PseudoVal	0.373	0.014	1.25e-137	0.338	0.029	2.75e-29
BMI21	SBLUP	Inf	0.347	0.015	1.29e-118	0.311	0.029	8.83e-25
GCSE	All	MultiPRS	0.423	0.012	1.55e-252	0.355	0.024	1.13e-44
GCSE	DBSLMM	PseudoVal	0.402	0.012	4.19e-226	0.339	0.025	1.59e-40
GCSE	lassosum	MultiPRS	0.412	0.012	1.52e-237	0.357	0.024	3.63e-45
GCSE	lassosum	10FCVal	0.41	0.012	1.01e-235	0.355	0.024	1.23e-44
GCSE	lassosum	PseudoVal	0.316	0.012	2.47e-135	0.273	0.025	2.65e-26
GCSE	LDpred1	MultiPRS	0.414	0.012	5.57e-240	0.341	0.025	4.01e-41
GCSE	LDpred1	Inf	0.409	0.012	1.48e-234	0.337	0.025	5.22e-40
GCSE	LDpred1	10FCVal	0.405	0.012	9.03e-230	0.337	0.025	4.32e-40
GCSE	LDpred2	MultiPRS	0.423	0.012	1.03e-252	0.356	0.024	6.26e-45
GCSE	LDpred2	10FCVal	0.423	0.012	1.89e-251	0.358	0.024	1.82e-45
GCSE	LDpred2	PseudoVal	0.422	0.012	7.71e-251	0.358	0.024	2.17e-45
GCSE	LDpred2	Inf	0.413	0.012	8.7e-240	0.343	0.025	1.66e-41
GCSE	pT+clump	MultiPRS	0.382	0.012	1.35e-201	0.33	0.025	2.04e-38
GCSE	pT+clump	10FCVal	0.374	0.012	4e-193	0.315	0.025	4.83e-35
GCSE	SBayesR	PseudoVal	0.42	0.012	5.56e-248	0.35	0.025	2.67e-43
GCSE	SBLUP	Inf	0.412	0.012	1.25e-237	0.344	0.025	6.57e-42
ADHD	All	MultiPRS	0.118	0.013	7.28e-21	0.182	0.025	3.45e-13
ADHD	DBSLMM	PseudoVal	0.11	0.013	1.6e-18	0.174	0.025	3.99e-12
ADHD	lassosum	MultiPRS	0.117	0.013	9.18e-21	0.19	0.025	2.42e-14
ADHD	lassosum	PseudoVal	0.08	0.013	2.23e-10	0.108	0.025	1.79e-05
ADHD	lassosum	10FCVal	0.115	0.013	5.35e-20	0.186	0.025	1.03e-13
ADHD	LDpred1	MultiPRS	0.113	0.013	1.87e-19	0.19	0.025	2.86e-14
ADHD	LDpred1	Inf	0.111	0.013	7.76e-19	0.188	0.025	5.5e-14
ADHD	LDpred1	10FCVal	0.114	0.013	1.02e-19	0.19	0.025	2.77e-14
ADHD	LDpred2	MultiPRS	0.113	0.013	2.67e-19	0.19	0.025	3.07e-14
ADHD	LDpred2	10FCVal	0.117	0.013	1.58e-20	0.187	0.025	7.27e-14
ADHD	LDpred2	PseudoVal	0.114	0.013	9.02e-20	0.19	0.025	2.71e-14
ADHD	LDpred2	Inf	0.113	0.013	2.76e-19	0.189	0.025	4.07e-14
ADHD	pT+clump	MultiPRS	0.093	0.013	1.13e-13	0.151	0.025	1.91e-09
ADHD	pT+clump	10FCVal	0.092	0.013	1.89e-13	0.144	0.025	9.71e-09
ADHD	SBayesR	PseudoVal	0.111	0.013	6.8e-19	0.189	0.025	4.37e-14
ADHD	SBLUP	Inf	0.112	0.013	3.85e-19	0.188	0.025	5.2e-14
Note. Method, the method used to derive the polygenic score; Group, the validation approach used to select the optimal PRS derived by each model; CrossVal columns estimated using 10-fold cross-validation; IndepVal columns estimated using a independent test set; R, Correlation between predicted and observed values; R_SE, Standard error of R estimate; OR, Odds ratio between cases and controls in un…
