# Supplementary material for: Evaluation of polygenic prediction methodology within a reference-standardized framework
Source: PLoS Genet. 2021 May 4;17(5):e1009021. doi: 10.1371/journal.pgen.1009021 (PMC8121285; doi:10.1371/journal.pgen.1009021)
Supplement: S10 Table — (XLSX) [file pgen.1009021.s023.xlsx]

## Sheet: S10
Average difference between methods in UKB with 1KG reference
Reference	Test	CrossVal Diff	CrossVal Diff (%)	CrossVal Diff Z	CrossVal Diff P	IndepVal Diff	IndepVal Diff (%)	IndepVal Diff Z	IndepVal Diff P
pT+clump.10FCVal	pT+clump.10FCVal	0	0	0	1	0	0	0	1
pT+clump.MultiPRS	pT+clump.10FCVal	-0.02	-13.02	-6.724	1.77e-11	-0.021	-13.831	-9.574	1.03e-21
lassosum.10FCVal	pT+clump.10FCVal	-0.035	-22.615	-19.871	7.24e-88	-0.03	-19.649	-8.484	2.18e-17
lassosum.MultiPRS	pT+clump.10FCVal	-0.044	-28.56	-14.796	1.55e-49	-0.041	-26.861	-12.592	2.33e-36
lassosum.PseudoVal	pT+clump.10FCVal	-0.004	-2.616	-2.119	0.0341	-0.004	-2.652	-1.057	0.291
PRScs.10FCVal	pT+clump.10FCVal	-0.036	-23.037	-19.236	1.84e-82	-0.03	-19.638	-8.054	7.98e-16
PRScs.MultiPRS	pT+clump.10FCVal	-0.039	-25.496	-13.216	7.11e-40	-0.034	-22.541	-9.904	3.99e-23
PRScs.PseudoVal	pT+clump.10FCVal	-0.034	-21.666	-18.786	9.88e-79	-0.029	-19.05	-8.098	5.59e-16
SBLUP.Inf	pT+clump.10FCVal	-0.008	-4.963	-3.517	0.000436	-0.003	-2.059	-0.72	0.472
SBayesR.PseudoVal	pT+clump.10FCVal	-0.015	-9.829	-8.242	1.7e-16	-0.014	-9.186	-3.781	0.000156
LDpred1.10FCVal	pT+clump.10FCVal	-0.024	-15.258	-12.312	7.8e-35	-0.019	-12.165	-4.83	1.36e-06
LDpred1.MultiPRS	pT+clump.10FCVal	-0.027	-17.272	-8.939	3.92e-19	-0.022	-14.272	-5.782	7.4e-09
LDpred1.Inf	pT+clump.10FCVal	-0.008	-5.186	-3.784	0.000154	-0.003	-2.262	-0.812	0.417
LDpred2.10FCVal	pT+clump.10FCVal	-0.039	-25.109	-23.022	2.79e-117	-0.034	-22.48	-10.097	5.71e-24
LDpred2.MultiPRS	pT+clump.10FCVal	-0.042	-27.112	-14.034	9.72e-45	-0.038	-24.631	-10.75	5.9e-27
LDpred2.PseudoVal	pT+clump.10FCVal	0	-0.101	-0.069	0.945	0.002	1.382	0.462	0.644
LDpred2.Inf	pT+clump.10FCVal	-0.006	-3.751	-2.61	0.00904	-0.002	-1.185	-0.407	0.684
DBSLMM.PseudoVal	pT+clump.10FCVal	-0.027	-17.677	-15.912	5.21e-57	-0.022	-14.656	-6.48	9.17e-11
All.MultiPRS	pT+clump.10FCVal	-0.047	-30.588	-15.977	1.83e-57	-0.044	-29.098	-14.192	1.02e-45
pT+clump.10FCVal	pT+clump.MultiPRS	0.02	11.52	6.724	1.77e-11	0.021	12.151	9.574	1.03e-21
pT+clump.MultiPRS	pT+clump.MultiPRS	0	0	0	1	0	0	0	1
lassosum.10FCVal	pT+clump.MultiPRS	-0.015	-8.49	-4.978	6.41e-07	-0.009	-5.111	-3.228	0.00125
lassosum.MultiPRS	pT+clump.MultiPRS	-0.024	-13.75	-8.081	6.4e-16	-0.02	-11.446	-8.216	2.1e-16
lassosum.PseudoVal	pT+clump.MultiPRS	0.016	9.205	5.371	7.84e-08	0.017	9.821	5.233	1.66e-07
PRScs.10FCVal	pT+clump.MultiPRS	-0.016	-8.863	-5.197	2.02e-07	-0.009	-5.101	-3.098	0.00195
PRScs.MultiPRS	pT+clump.MultiPRS	-0.019	-11.039	-6.477	9.38e-11	-0.013	-7.652	-5.048	4.47e-07
PRScs.PseudoVal	pT+clump.MultiPRS	-0.013	-7.651	-4.484	7.33e-06	-0.008	-4.584	-2.758	0.00582
SBLUP.Inf	pT+clump.MultiPRS	0.012	7.128	4.164	3.13e-05	0.018	10.342	5.236	1.64e-07
SBayesR.PseudoVal	pT+clump.MultiPRS	0.005	2.823	1.65	0.099	0.007	4.081	2.302	0.0213
LDpred1.10FCVal	pT+clump.MultiPRS	-0.003	-1.981	-1.159	0.246	0.003	1.464	0.86	0.39
LDpred1.MultiPRS	pT+clump.MultiPRS	-0.007	-3.762	-2.201	0.0277	-0.001	-0.387	-0.23	0.818
LDpred1.Inf	pT+clump.MultiPRS	0.012	6.931	4.049	5.13e-05	0.018	10.163	5.153	2.56e-07
LDpred2.10FCVal	pT+clump.MultiPRS	-0.019	-10.697	-6.274	3.52e-10	-0.013	-7.598	-4.577	4.73e-06
LDpred2.MultiPRS	pT+clump.MultiPRS	-0.022	-12.469	-7.324	2.41e-13	-0.017	-9.487	-5.975	2.3e-09
LDpred2.PseudoVal	pT+clump.MultiPRS	0.02	11.43	6.666	2.63e-11	0.023	13.365	6.493	8.42e-11
LDpred2.Inf	pT+clump.MultiPRS	0.014	8.201	4.789	1.68e-06	0.019	11.11	5.447	5.13e-08
DBSLMM.PseudoVal	pT+clump.MultiPRS	-0.007	-4.12	-2.413	0.0158	-0.001	-0.724	-0.425	0.671
All.MultiPRS	pT+clump.MultiPRS	-0.027	-15.545	-9.134	6.58e-20	-0.023	-13.411	-10.002	1.5e-23
pT+clump.10FCVal	lassosum.10FCVal	0.035	18.444	19.871	7.24e-88	0.03	16.422	8.484	2.18e-17
pT+clump.MultiPRS	lassosum.10FCVal	0.015	7.825	4.978	6.41e-07	0.009	4.862	3.228	0.00125
lassosum.10FCVal	lassosum.10FCVal	0	0	0	1	0	0	0	1
lassosum.MultiPRS	lassosum.10FCVal	-0.009	-4.849	-3.092	0.00199	-0.011	-6.027	-7.878	3.34e-15
lassosum.PseudoVal	lassosum.10FCVal	0.031	16.31	21.066	1.62e-98	0.026	14.206	8.831	1.04e-18
PRScs.10FCVal	lassosum.10FCVal	-0.001	-0.344	-0.747	0.455	0	0.009	0.01	0.992
PRScs.MultiPRS	lassosum.10FCVal	-0.004	-2.35	-1.501	0.133	-0.004	-2.417	-2.52	0.0117
PRScs.PseudoVal	lassosum.10FCVal	0.001	0.774	1.445	0.149	0.001	0.501	0.45	0.653
SBLUP.Inf	lassosum.10FCVal	0.027	14.396	18.505	1.88e-76	0.027	14.702	9.096	9.39e-20
SBayesR.PseudoVal	lassosum.10FCVal	0.02	10.428	11.949	6.54e-33	0.016	8.745	4.807	1.53e-06
LDpred1.10FCVal	lassosum.10FCVal	0.011	6	9.228	2.75e-20	0.011	6.255	4.633	3.61e-06
LDpred1.MultiPRS	lassosum.10FCVal	0.008	4.357	2.782	0.00541	0.008	4.494	3.488	0.000486
LDpred1.Inf	lassosum.10FCVal	0.027	14.214	18.843	3.35e-79	0.027	14.532	9.266	1.93e-20
LDpred2.10FCVal	lassosum.10FCVal	-0.004	-2.035	-3.526	0.000421	-0.004	-2.366	-1.98	0.0477
LDpred2.MultiPRS	lassosum.10FCVal	-0.007	-3.668	-2.341	0.0193	-0.008	-4.163	-3.655	0.000257
LDpred2.PseudoVal	lassosum.10FCVal	0.035	18.361	21.63	9.31e-104	0.032	17.578	9.951	2.49e-23
LDpred2.Inf	lassosum.10FCVal	0.029	15.385	18.957	3.88e-80	0.028	15.432	9.146	5.91e-20
DBSLMM.PseudoVal	lassosum.10FCVal	0.008	4.027	5.679	1.35e-08	0.008	4.174	2.823	0.00476
All.MultiPRS	lassosum.10FCVal	-0.012	-6.503	-4.192	2.76e-05	-0.014	-7.897	-7.869	3.57e-15
pT+clump.10FCVal	lassosum.MultiPRS	0.044	22.215	14.796	1.55e-49	0.041	21.173	12.592	2.33e-36
pT+clump.MultiPRS	lassosum.MultiPRS	0.024	12.088	8.081	6.4e-16	0.02	10.27	8.216	2.1e-16
lassosum.10FCVal	lassosum.MultiPRS	0.009	4.625	3.092	0.00199	0.011	5.684	7.878	3.34e-15
lassosum.MultiPRS	lassosum.MultiPRS	0	0	0	1	0	0	0	1
lassosum.PseudoVal	lassosum.MultiPRS	0.04	20.181	13.452	3e-41	0.037	19.083	14.155	1.74e-45
PRScs.10FCVal	lassosum.MultiPRS	0.009	4.296	2.872	0.00408	0.011	5.693	6.405	1.5e-10
PRScs.MultiPRS	lassosum.MultiPRS	0.005	2.383	2.364	0.0181	0.007	3.405	4.748	2.05e-06
PRScs.PseudoVal	lassosum.MultiPRS	0.011	5.362	3.583	0.00034	0.012	6.157	6.83	8.51e-12
SBLUP.Inf	lassosum.MultiPRS	0.037	18.355	12.218	2.49e-34	0.038	19.551	13.03	8.3e-39
SBayesR.PseudoVal	lassosum.MultiPRS	0.029	14.57	9.733	2.19e-22	0.027	13.932	9.165	4.94e-20
LDpred1.10FCVal	lassosum.MultiPRS	0.021	10.347	6.901	5.15e-12	0.022	11.584	10.273	9.28e-25
LDpred1.MultiPRS	lassosum.MultiPRS	0.017	8.781	7.264	3.76e-13	0.019	9.923	9.198	3.64e-20
LDpred1.Inf	lassosum.MultiPRS	0.036	18.181	12.1	1.06e-33	0.038	19.39	13.424	4.4e-41
LDpred2.10FCVal	lassosum.MultiPRS	0.005	2.684	1.797	0.0724	0.007	3.453	3.632	0.000281
LDpred2.MultiPRS	lassosum.MultiPRS	0.002	1.126	1.039	0.299	0.003	1.758	2.019	0.0434
LDpred2.PseudoVal	lassosum.MultiPRS	0.044	22.137	14.727	4.31e-49	0.043	22.263	13.892	7.06e-44
LDpred2.Inf	lassosum.MultiPRS	0.038	19.298	12.843	9.36e-38	0.039	20.24	12.884	5.53e-38
DBSLMM.PseudoVal	lassosum.MultiPRS	0.017	8.466	5.653	1.58e-08	0.019	9.621	8.448	2.96e-17
All.MultiPRS	lassosum.MultiPRS	-0.003	-1.577	-1.392	0.164	-0.003	-1.763	-2.904	0.00368
pT+clump.10FCVal	lassosum.PseudoVal	0.004	2.549	2.119	0.0341	0.004	2.583	1.057	0.291
pT+clump.MultiPRS	lassosum.PseudoVal	-0.016	-10.139	-5.371	7.84e-08	-0.017	-10.891	-5.233	1.66e-07
lassosum.10FCVal	lassosum.PseudoVal	-0.031	-19.489	-21.066	1.62e-98	-0.026	-16.559	-8.831	1.04e-18
lassosum.MultiPRS	lassosum.PseudoVal	-0.04	-25.283	-13.452	3e-41	-0.037	-23.584	-14.155	1.74e-45
lassosum.PseudoVal	lassosum.PseudoVal	0	0	0	1	0	0	0	1
PRScs.10FCVal	lassosum.PseudoVal	-0.032	-19.901	-19.392	9.04e-84	-0.026	-16.548	-7.976	1.51e-15
PRScs.MultiPRS	lassosum.PseudoVal	-0.035	-22.297	-11.869	1.71e-32	-0.03	-19.376	-10.91	1.03e-27
PRScs.PseudoVal	lassosum.PseudoVal	-0.029	-18.565	-20.61	2.25e-94	-0.025	-15.974	-8.784	1.58e-18
SBLUP.Inf	lassosum.PseudoVal	-0.004	-2.288	-1.715	0.0863	0.001	0.578	0.214	0.83
SBayesR.PseudoVal	lassosum.PseudoVal	-0.011	-7.029	-6.858	6.99e-12	-0.01	-6.366	-3.061	0.00221
LDpred1.10FCVal	lassosum.PseudoVal	-0.02	-12.32	-12.368	3.9e-35	-0.015	-9.267	-4.616	3.91e-06
LDpred1.MultiPRS	lassosum.PseudoVal	-0.023	-14.283	-7.599	2.98e-14	-0.018	-11.32	-5.6	2.15e-08
LDpred1.Inf	lassosum.PseudoVal	-0.004	-2.505	-1.949	0.0513	0.001	0.379	0.146	0.884
LDpred2.10FCVal	lassosum.PseudoVal	-0.035	-21.92	-24.441	6.26e-132	-0.03	-19.316	-10.639	1.96e-26
LDpred2.MultiPRS	lassosum.PseudoVal	-0.038	-23.872	-12.691	6.67e-37	-0.034	-21.411	-11.505	1.24e-30
LDpred2.PseudoVal	lassosum.PseudoVal	0.004	2.45	1.918	0.0552	0.006	3.93	1.52	0.129
LDpred2.Inf	lassosum.PseudoVal	-0.002	-1.106	-0.817	0.414	0.002	1.429	0.521	0.602
DBSLMM.PseudoVal	lassosum.PseudoVal	-0.023	-14.677	-14.968	1.19e-50	-0.018	-11.694	-5.877	4.17e-09
All.MultiPRS	lassosum.PseudoVal	-0.043	-27.259	-14.635	1.68e-48	-0.04	-25.763	-14.291	2.5e-46
pT+clump.10FCVal	PRScs.10FCVal	0.036	18.724	19.236	1.84e-82	0.03	16.415	8.054	7.98e-16
pT+clump.MultiPRS	PRScs.10FCVal	0.016	8.142	5.197	2.02e-07	0.009	4.854	3.098	0.00195
lassosum.10FCVal	PRScs.10FCVal	0.001	0.343	0.747	0.455	0	-0.009	-0.01	0.992
lassosum.MultiPRS	PRScs.10FCVal	-0.009	-4.489	-2.872	0.00408	-0.011	-6.037	-6.405	1.5e-10
lassosum.PseudoVal	PRScs.10FCVal	0.032	16.598	19.392	9.04e-84	0.026	14.198	7.976	1.51e-15
PRScs.10FCVal	PRScs.10FCVal	0	0	0	1	0	0	0	1
PRScs.MultiPRS	PRScs.10FCVal	-0.004	-1.999	-1.281	0.2	-0.004	-2.427	-4.123	3.75e-05
PRScs.PseudoVal	PRScs.10FCVal	0.002	1.114	2.797	0.00516	0.001	0.492	0.593	0.554
SBLUP.Inf	PRScs.10FCVal	0.028	14.69	22.036	1.3e-107	0.027	14.694	10.594	3.19e-26
SBayesR.PseudoVal	PRScs.10FCVal	0.02	10.735	12.128	7.48e-34	0.016	8.736	4.712	2.45e-06
LDpred1.10FCVal	PRScs.10FCVal	0.012	6.322	10.95	6.62e-28	0.011	6.247	5.219	1.8e-07
LDpred1.MultiPRS	PRScs.10FCVal	0.009	4.686	3.002	0.00268	0.008	4.485	3.899	9.66e-05
LDpred1.Inf	PRScs.10FCVal	0.028	14.508	22.021	1.81e-107	0.027	14.524	10.615	2.54e-26
LDpred2.10FCVal	PRScs.10FCVal	-0.003	-1.684	-2.912	0.00359	-0.004	-2.375	-1.982	0.0475
LDpred2.MultiPRS	PRScs.10FCVal	-0.006	-3.312	-2.121	0.0339	-0.008	-4.173	-3.855	0.000116
LDpred2.PseudoVal	PRScs.10FCVal	0.035	18.641	25.153	1.3e-139	0.032	17.57	11.38	5.23e-30
LDpred2.Inf	PRScs.10FCVal	0.03	15.675	22.427	2.15e-111	0.028	15.425	10.597	3.08e-26
DBSLMM.PseudoVal	PRScs.10FCVal	0.008	4.357	7.086	1.38e-12	0.008	4.165	3.247	0.00117
All.MultiPRS	PRScs.10FCVal	-0.012	-6.137	-3.972	7.14e-05	-0.014	-7.907	-7.912	2.54e-15
pT+clump.10FCVal	PRScs.MultiPRS	0.039	20.316	13.216	7.11e-40	0.034	18.395	9.904	3.99e-23
pT+clump.MultiPRS	PRScs.MultiPRS	0.019	9.942	6.477	9.38e-11	0.013	7.108	5.048	4.47e-07
lassosum.10FCVal	PRScs.MultiPRS	0.004	2.296	1.501	0.133	0.004	2.36	2.52	0.0117
lassosum.MultiPRS	PRScs.MultiPRS	-0.005	-2.441	-2.364	0.0181	-0.007	-3.525	-4.748	2.05e-06
lassosum.PseudoVal	PRScs.MultiPRS	0.035	18.232	11.869	1.71e-32	0.03	16.231	10.91	1.03e-27
PRScs.10FCVal	PRScs.MultiPRS	0.004	1.96	1.281	0.2	0.004	2.369	4.123	3.75e-05
PRScs.MultiPRS	PRScs.MultiPRS	0	0	0	1	0	0	0	1
PRScs.PseudoVal	PRScs.MultiPRS	0.006	3.052	1.996	0.0459	0.005	2.85	4.988	6.09e-07
SBLUP.Inf	PRScs.MultiPRS	0.032	16.361	10.66	1.56e-26	0.031	16.715	11.45	2.36e-30
SBayesR.PseudoVal	PRScs.MultiPRS	0.024	12.484	8.155	3.5e-16	0.02	10.899	6.351	2.13e-10
LDpred1.10FCVal	PRScs.MultiPRS	0.016	8.158	5.325	1.01e-07	0.016	8.468	8.527	1.5e-17
LDpred1.MultiPRS	PRScs.MultiPRS	0.013	6.553	6.298	3.02e-10	0.013	6.748	7.074	1.51e-12
LDpred1.Inf	PRScs.MultiPRS	0.031	16.184	10.547	5.26e-26	0.031	16.549	12.276	1.22e-34
LDpred2.10FCVal	PRScs.MultiPRS	0.001	0.308	0.202	0.84	0	0.05	0.052	0.959
LDpred2.MultiPRS	PRScs.MultiPRS	-0.003	-1.288	-1.149	0.251	-0.003	-1.705	-1.864	0.0623
LDpred2.PseudoVal	PRScs.MultiPRS	0.039	20.236	13.167	1.35e-39	0.037	19.523	12.337	5.72e-35
LDpred2.Inf	PRScs.MultiPRS	0.034	17.327	11.288	1.5e-29	0.033	17.428	11.333	8.98e-30
DBSLMM.PseudoVal	PRScs.MultiPRS	0.012	6.231	4.071	4.68e-05	0.012	6.435	6.21	5.29e-10
All.MultiPRS	PRScs.MultiPRS	-0.008	-4.057	-3.926	8.65e-05	-0.01	-5.35	-6.565	5.2e-11
pT+clump.10FCVal	PRScs.PseudoVal	0.034	17.808	18.786	9.88e-79	0.029	16.001	8.098	5.59e-16
pT+clump.MultiPRS	PRScs.PseudoVal	0.013	7.107	4.484	7.33e-06	0.008	4.383	2.758	0.00582
lassosum.10FCVal	PRScs.PseudoVal	-0.001	-0.78	-1.445	0.149	-0.001	-0.504	-0.45	0.653
lassosum.MultiPRS	PRScs.PseudoVal	-0.011	-5.666	-3.583	0.00034	-0.012	-6.561	-6.83	8.51e-12
lassosum.PseudoVal	PRScs.PseudoVal	0.029	15.658	20.61	2.25e-94	0.025	13.774	8.784	1.58e-18
PRScs.10FCVal	PRScs.PseudoVal	-0.002	-1.127	-2.797	0.00516	-0.001	-0.495	-0.593	0.554
PRScs.MultiPRS	PRScs.PseudoVal	-0.006	-3.148	-1.996	0.0459	-0.005	-2.933	-4.988	6.09e-07
PRScs.PseudoVal	PRScs.PseudoVal	0	0	0	1	0	0	0	1
SBLUP.Inf	PRScs.PseudoVal	0.026	13.728	17.804	6.54e-71	0.026	14.272	8.945	3.73e-19
SBayesR.PseudoVal	PRScs.PseudoVal	0.018	9.729	10.739	6.7e-27	0.015	8.285	4.385	1.16e-05
LDpred1.10FCVal	PRScs.PseudoVal	0.01	5.267	10.132	3.98e-24	0.011	5.783	5.375	7.67e-08
LDpred1.MultiPRS	PRScs.PseudoVal	0.007	3.612	2.287	0.0222	0.007	4.013	3.774	0.000161
LDpred1.Inf	PRScs.PseudoVal	0.026	13.545	19.53	6.08e-85	0.026	14.101	9.822	9.03e-23
LDpred2.10FCVal	PRScs.PseudoVal	-0.005	-2.83	-5.564	2.64e-08	-0.005	-2.882	-2.731	0.00631
LDpred2.MultiPRS	PRScs.PseudoVal	-0.008	-4.476	-2.833	0.00461	-0.009	-4.688	-4.25	2.14e-05
LDpred2.PseudoVal	PRScs.PseudoVal	0.033	17.725	22.1	3.14e-108	0.031	17.163	10.328	5.29e-25
LDpred2.Inf	PRScs.PseudoVal	0.028	14.725	18.304	7.65e-75	0.027	15.006	9.004	2.18e-19
DBSLMM.PseudoVal	PRScs.PseudoVal	0.006	3.279	6.561	5.36e-11	0.007	3.691	3.546	0.000392
All.MultiPRS	PRScs.PseudoVal	-0.014	-7.333	-4.69	2.73e-06	-0.015	-8.44	-8.253	1.55e-16
pT+clump.10FCVal	SBLUP.Inf	0.008	4.729	3.517	0.000436	0.003	2.017	0.72	0.472
pT+clump.MultiPRS	SBLUP.Inf	-0.012	-7.675	-4.164	3.13e-05	-0.018	-11.535	-5.236	1.64e-07
lassosum.10FCVal	SBLUP.Inf	-0.027	-16.817	-18.505	1.88e-76	-0.027	-17.236	-9.096	9.39e-20
lassosum.MultiPRS	SBLUP.Inf	-0.037	-22.481	-12.218	2.49e-34	-0.038	-24.302	-13.03	8.3e-39
lassosum.PseudoVal	SBLUP.Inf	0.004	2.237	1.715	0.0863	-0.001	-0.581	-0.214	0.83
PRScs.10FCVal	SBLUP.Inf	-0.028	-17.219	-22.036	1.3e-107	-0.027	-17.225	-10.594	3.19e-26
PRScs.MultiPRS	SBLUP.Inf	-0.032	-19.562	-10.66	1.56e-26	-0.031	-20.07	-11.45	2.36e-30
PRScs.PseudoVal	SBLUP.Inf	-0.026	-15.913	-17.804	6.54e-71	-0.026	-16.648	-8.945	3.73e-19
SBLUP.Inf	SBLUP.Inf	0	0	0	1	0	0	0	1
SBayesR.PseudoVal	SBLUP.Inf	-0.008	-4.635	-3.881	0.000104	-0.011	-6.984	-2.802	0.00507
LDpred1.10FCVal	SBLUP.Inf	-0.016	-9.808	-12.976	1.68e-38	-0.015	-9.902	-6.292	3.13e-10
LDpred1.MultiPRS	SBLUP.Inf	-0.019	-11.727	-6.385	1.71e-10	-0.019	-11.967	-7.307	2.73e-13
LDpred1.Inf	SBLUP.Inf	0	-0.212	-0.397	0.691	0	-0.199	-0.179	0.858
LDpred2.10FCVal	SBLUP.Inf	-0.031	-19.193	-19.484	1.5e-84	-0.031	-20.01	-9.751	1.83e-22
LDpred2.MultiPRS	SBLUP.Inf	-0.034	-21.102	-11.48	1.66e-30	-0.035	-22.117	-11.881	1.48e-32
LDpred2.PseudoVal	SBLUP.Inf	0.008	4.632	9.685	3.51e-22	0.005	3.372	3.358	0.000786
LDpred2.Inf	SBLUP.Inf	0.002	1.155	6.11	9.97e-10	0.001	0.857	2.173	0.0298
DBSLMM.PseudoVal	SBLUP.Inf	-0.02	-12.112	-11.279	1.66e-29	-0.019	-12.343	-5.51	3.59e-08
All.MultiPRS	SBLUP.Inf	-0.04	-24.413	-13.405	5.68e-41	-0.041	-26.494	-14.031	1.01e-44
pT+clump.10FCVal	SBayesR.PseudoVal	0.015	8.949	8.242	1.7e-16	0.014	8.413	3.781	0.000156
pT+clump.MultiPRS	SBayesR.PseudoVal	-0.005	-2.905	-1.65	0.099	-0.007	-4.254	-2.302	0.0213
lassosum.10FCVal	SBayesR.PseudoVal	-0.02	-11.642	-11.949	6.54e-33	-0.016	-9.583	-4.807	1.53e-06
lassosum.MultiPRS	SBayesR.PseudoVal	-0.029	-17.055	-9.733	2.19e-22	-0.027	-16.187	-9.165	4.94e-20
lassosum.PseudoVal	SBayesR.PseudoVal	0.011	6.568	6.858	6.99e-12	0.01	5.985	3.061	0.00221
PRScs.10FCVal	SBayesR.PseudoVal	-0.02	-12.026	-12.128	7.48e-34	-0.016	-9.573	-4.712	2.45e-06
PRScs.MultiPRS	SBayesR.PseudoVal	-0.024	-14.265	-8.155	3.5e-16	-0.02	-12.232	-6.351	2.13e-10
PRScs.PseudoVal	SBayesR.PseudoVal	-0.018	-10.778	-10.739	6.7e-27	-0.015	-9.034	-4.385	1.16e-05
SBLUP.Inf	SBayesR.PseudoVal	0.008	4.43	3.881	0.000104	0.011	6.528	2.802	0.00507
SBayesR.PseudoVal	SBayesR.PseudoVal	0	0	0	1	0	0	0	1
LDpred1.10FCVal	SBayesR.PseudoVal	-0.008	-4.943	-5.008	5.51e-07	-0.005	-2.728	-1.353	0.176
LDpred1.MultiPRS	SBayesR.PseudoVal	-0.012	-6.777	-3.868	0.00011	-0.008	-4.658	-2.316	0.0206
LDpred1.Inf	SBayesR.PseudoVal	0.007	4.227	3.665	0.000247	0.011	6.341	2.695	0.00704
LDpred2.10FCVal	SBayesR.PseudoVal	-0.024	-13.913	-14.632	1.76e-48	-0.02	-12.175	-6.25	4.11e-10
LDpred2.MultiPRS	SBayesR.PseudoVal	-0.027	-15.737	-8.98	2.7e-19	-0.024	-14.145	-7.804	5.98e-15
LDpred2.PseudoVal	SBayesR.PseudoVal	0.015	8.857	7.975	1.52e-15	0.016	9.679	4.277	1.9e-05
LDpred2.Inf	SBayesR.PseudoVal	0.009	5.534	4.781	1.74e-06	0.012	7.328	3.105	0.00191
DBSLMM.PseudoVal	SBayesR.PseudoVal	-0.012	-7.145	-7.132	9.89e-13	-0.008	-5.009	-2.431	0.015
All.MultiPRS	SBayesR.PseudoVal	-0.032	-18.901	-10.897	1.19e-27	-0.03	-18.236	-11.2	4.06e-29
pT+clump.10FCVal	LDpred1.10FCVal	0.024	13.238	12.312	7.8e-35	0.019	10.845	4.83	1.36e-06
pT+clump.MultiPRS	LDpred1.10FCVal	0.003	1.942	1.159	0.246	-0.003	-1.486	-0.86	0.39
lassosum.10FCVal	LDpred1.10FCVal	-0.011	-6.383	-9.228	2.75e-20	-0.011	-6.673	-4.633	3.61e-06
lassosum.MultiPRS	LDpred1.10FCVal	-0.021	-11.541	-6.901	5.15e-12	-0.022	-13.102	-10.273	9.28e-25
lassosum.PseudoVal	LDpred1.10FCVal	0.02	10.969	12.368	3.9e-35	0.015	8.481	4.616	3.91e-06
PRScs.10FCVal	LDpred1.10FCVal	-0.012	-6.749	-10.95	6.62e-28	-0.011	-6.663	-5.219	1.8e-07
PRScs.MultiPRS	LDpred1.10FCVal	-0.016	-8.883	-5.325	1.01e-07	-0.016	-9.251	-8.527	1.5e-17
PRScs.PseudoVal	LDpred1.10FCVal	-0.01	-5.56	-10.132	3.98e-24	-0.011	-6.138	-5.375	7.67e-08
SBLUP.Inf	LDpred1.10FCVal	0.016	8.932	12.976	1.68e-38	0.015	9.01	6.292	3.13e-10
SBayesR.PseudoVal	LDpred1.10FCVal	0.008	4.71	5.008	5.51e-07	0.005	2.656	1.353	0.176
LDpred1.10FCVal	LDpred1.10FCVal	0	0	0	1	0	0	0	1
LDpred1.MultiPRS	LDpred1.10FCVal	-0.003	-1.747	-1.047	0.295	-0.003	-1.879	-4.086	4.39e-05
LDpred1.Inf	LDpred1.10FCVal	0.016	8.738	18.234	2.79e-74	0.015	8.829	8.84	9.58e-19
LDpred2.10FCVal	LDpred1.10FCVal	-0.015	-8.547	-13.324	1.67e-40	-0.016	-9.197	-6.889	5.6e-12
LDpred2.MultiPRS	LDpred1.10FCVal	-0.018	-10.285	-6.158	7.36e-10	-0.019	-11.114	-8.54	1.34e-17
LDpred2.PseudoVal	LDpred1.10FCVal	0.023	13.15	18.108	2.78e-73	0.021	12.078	7.998	1.27e-15
LDpred2.Inf	LDpred1.10FCVal	0.018	9.984	13.602	3.9e-42	0.017	9.789	6.405	1.5e-10
DBSLMM.PseudoVal	LDpred1.10FCVal	-0.004	-2.098	-2.989	0.0028	-0.004	-2.221	-1.517	0.129
All.MultiPRS	LDpred1.10FCVal	-0.024	-13.301	-8.041	8.93e-16	-0.026	-15.096	-11.747	7.3e-32
pT+clump.10FCVal	LDpred1.MultiPRS	0.027	14.728	8.939	3.92e-19	0.022	12.49	5.782	7.4e-09
pT+clump.MultiPRS	LDpred1.MultiPRS	0.007	3.626	2.201	0.0277	0.001	0.386	0.23	0.818
lassosum.10FCVal	LDpred1.MultiPRS	-0.008	-4.556	-2.782	0.00541	-0.008	-4.706	-3.488	0.000486
lassosum.MultiPRS	LDpred1.MultiPRS	-0.017	-9.626	-7.264	3.76e-13	-0.019	-11.016	-9.198	3.64e-20
lassosum.PseudoVal	LDpred1.MultiPRS	0.023	12.498	7.599	2.98e-14	0.018	10.169	5.6	2.15e-08
PRScs.10FCVal	LDpred1.MultiPRS	-0.009	-4.916	-3.002	0.00268	-0.008	-4.696	-3.899	9.66e-05
PRScs.MultiPRS	LDpred1.MultiPRS	-0.013	-7.013	-6.298	3.02e-10	-0.013	-7.236	-7.074	1.51e-12
PRScs.PseudoVal	LDpred1.MultiPRS	-0.007	-3.747	-2.287	0.0222	-0.007	-4.181	-3.774	0.000161
SBLUP.Inf	LDpred1.MultiPRS	0.019	10.496	6.385	1.71e-10	0.019	10.688	7.307	2.73e-13
SBayesR.PseudoVal	LDpred1.MultiPRS	0.012	6.347	3.868	0.00011	0.008	4.451	2.316	0.0206
LDpred1.10FCVal	LDpred1.MultiPRS	0.003	1.717	1.047	0.295	0.003	1.844	4.086	4.39e-05
LDpred1.MultiPRS	LDpred1.MultiPRS	0	0	0	1	0	0	0	1
LDpred1.Inf	LDpred1.MultiPRS	0.019	10.306	6.27	3.62e-10	0.018	10.51	10.161	2.95e-24
LDpred2.10FCVal	LDpred1.MultiPRS	-0.012	-6.683	-4.086	4.38e-05	-0.013	-7.183	-5.73	1e-08
LDpred2.MultiPRS	LDpred1.MultiPRS	-0.015	-8.391	-6.405	1.51e-10	-0.016	-9.065	-7.435	1.04e-13
LDpred2.PseudoVal	LDpred1.MultiPRS	0.027	14.642	8.895	5.82e-19	0.024	13.699	8.793	1.46e-18
LDpred2.Inf	LDpred1.MultiPRS	0.021	11.53	7.012	2.34e-12	0.02	11.453	7.384	1.53e-13
DBSLMM.PseudoVal	LDpred1.MultiPRS	-0.001	-0.345	-0.21	0.833	-0.001	-0.336	-0.238	0.812
All.MultiPRS	LDpred1.MultiPRS	-0.021	-11.355	-10.071	7.44e-24	-0.023	-12.974	-10.918	9.41e-28
pT+clump.10FCVal	LDpred1.Inf	0.008	4.931	3.784	0.000154	0.003	2.212	0.812	0.417
pT+clump.MultiPRS	LDpred1.Inf	-0.012	-7.447	-4.049	5.13e-05	-0.018	-11.313	-5.153	2.56e-07
lassosum.10FCVal	LDpred1.Inf	-0.027	-16.569	-18.843	3.35e-79	-0.027	-17.002	-9.266	1.93e-20
lassosum.MultiPRS	LDpred1.Inf	-0.036	-22.221	-12.1	1.06e-33	-0.038	-24.054	-13.424	4.4e-41
lassosum.PseudoVal	LDpred1.Inf	0.004	2.444	1.949	0.0513	-0.001	-0.381	-0.146	0.884
PRScs.10FCVal	LDpred1.Inf	-0.028	-16.97	-22.021	1.81e-107	-0.027	-16.992	-10.615	2.54e-26
PRScs.MultiPRS	LDpred1.Inf	-0.031	-19.309	-10.547	5.26e-26	-0.031	-19.83	-12.276	1.22e-34
PRScs.PseudoVal	LDpred1.Inf	-0.026	-15.667	-19.53	6.08e-85	-0.026	-16.416	-9.822	9.03e-23
SBLUP.Inf	LDpred1.Inf	0	0.212	0.397	0.691	0	0.199	0.179	0.858
SBayesR.PseudoVal	LDpred1.Inf	-0.007	-4.414	-3.665	0.000247	-0.011	-6.771	-2.695	0.00704
LDpred1.10FCVal	LDpred1.Inf	-0.016	-9.575	-18.234	2.79e-74	-0.015	-9.683	-8.84	9.58e-19
LDpred1.MultiPRS	LDpred1.Inf	-0.019	-11.49	-6.27	3.62e-10	-0.018	-11.744	-10.161	2.95e-24
LDpred1.Inf	LDpred1.Inf	0	0	0	1	0	0	0	1
LDpred2.10FCVal	LDpred1.Inf	-0.031	-18.941	-20.398	1.76e-92	-0.031	-19.771	-10.217	1.66e-24
LDpred2.MultiPRS	LDpred1.Inf	-0.034	-20.845	-11.368	6.03e-30	-0.034	-21.873	-11.953	6.25e-33
LDpred2.PseudoVal	LDpred1.Inf	0.008	4.834	7.086	1.38e-12	0.006	3.564	2.502	0.0124
LDpred2.Inf	LDpred1.Inf	0.002	1.365	2.338	0.0194	0.002	1.054	0.866	0.387
DBSLMM.PseudoVal	LDpred1.Inf	-0.019	-11.874	-12.152	5.57e-34	-0.019	-12.119	-5.94	2.85e-09
All.MultiPRS	LDpred1.Inf	-0.039	-24.149	-13.283	2.91e-40	-0.041	-26.242	-14.524	8.58e-48
pT+clump.10FCVal	LDpred2.10FCVal	0.039	20.07	23.022	2.79e-117	0.034	18.354	10.097	5.71e-24
pT+clump.MultiPRS	LDpred2.10FCVal	0.019	9.663	6.274	3.52e-10	0.013	7.061	4.577	4.73e-06
lassosum.10FCVal	LDpred2.10FCVal	0.004	1.994	3.526	0.000421	0.004	2.311	1.98	0.0477
lassosum.MultiPRS	LDpred2.10FCVal	-0.005	-2.758	-1.797	0.0724	-0.007	-3.576	-3.632	0.000281
lassosum.PseudoVal	LDpred2.10FCVal	0.035	17.979	24.441	6.26e-132	0.03	16.189	10.639	1.96e-26
PRScs.10FCVal	LDpred2.10FCVal	0.003	1.657	2.912	0.00359	0.004	2.32	1.982	0.0475
PRScs.MultiPRS	LDpred2.10FCVal	-0.001	-0.309	-0.202	0.84	0	-0.05	-0.052	0.959
PRScs.PseudoVal	LDpred2.10FCVal	0.005	2.752	5.564	2.64e-08	0.005	2.801	2.731	0.00631
SBLUP.Inf	LDpred2.10FCVal	0.031	16.103	19.484	1.5e-84	0.031	16.673	9.751	1.83e-22
SBayesR.PseudoVal	LDpred2.10FCVal	0.024	12.214	14.632	1.76e-48	0.02	10.854	6.25	4.11e-10
LDpred1.10FCVal	LDpred2.10FCVal	0.015	7.874	13.324	1.67e-40	0.016	8.422	6.889	5.6e-12
LDpred1.MultiPRS	LDpred2.10FCVal	0.012	6.265	4.086	4.38e-05	0.013	6.701	5.73	1e-08
LDpred1.Inf	LDpred2.10FCVal	0.031	15.925	20.398	1.76e-92	0.031	16.507	10.217	1.66e-24
LDpred2.10FCVal	LDpred2.10FCVal	0	0	0	1	0	0	0	1
LDpred2.MultiPRS	LDpred2.10FCVal	-0.003	-1.601	-1.044	0.297	-0.003	-1.756	-3.628	0.000286
LDpred2.PseudoVal	LDpred2.10FCVal	0.039	19.989	23.852	9.63e-126	0.036	19.483	11.222	3.18e-29
LDpred2.Inf	LDpred2.10FCVal	0.033	17.072	20.616	1.98e-94	0.033	17.387	10.142	3.6e-24
DBSLMM.PseudoVal	LDpred2.10FCVal	0.012	5.941	10.442	1.59e-25	0.012	6.388	5.413	6.21e-08
All.MultiPRS	LDpred2.10FCVal	-0.008	-4.379	-2.887	0.00389	-0.01	-5.403	-6.547	5.88e-11
pT+clump.10FCVal	LDpred2.MultiPRS	0.042	21.329	14.034	9.72e-45	0.038	19.763	10.75	5.9e-27
pT+clump.MultiPRS	LDpred2.MultiPRS	0.022	11.087	7.324	2.41e-13	0.017	8.665	5.975	2.3e-09
lassosum.10FCVal	LDpred2.MultiPRS	0.007	3.538	2.341	0.0193	0.008	3.997	3.655	0.000257
lassosum.MultiPRS	LDpred2.MultiPRS	-0.002	-1.139	-1.039	0.299	-0.003	-1.789	-2.019	0.0434
lassosum.PseudoVal	LDpred2.MultiPRS	0.038	19.272	12.691	6.67e-37	0.034	17.635	11.505	1.24e-30
PRScs.10FCVal	LDpred2.MultiPRS	0.006	3.206	2.121	0.0339	0.008	4.006	3.855	0.000116
PRScs.MultiPRS	LDpred2.MultiPRS	0.003	1.271	1.149	0.251	0.003	1.676	1.864	0.0623
PRScs.PseudoVal	LDpred2.MultiPRS	0.008	4.285	2.833	0.00461	0.009	4.478	4.25	2.14e-05
SBLUP.Inf	LDpred2.MultiPRS	0.034	17.425	11.48	1.66e-30	0.035	18.111	11.881	1.48e-32
SBayesR.PseudoVal	LDpred2.MultiPRS	0.027	13.597	8.98	2.7e-19	0.024	12.392	7.804	5.98e-15
LDpred1.10FCVal	LDpred2.MultiPRS	0.018	9.326	6.158	7.36e-10	0.019	10.002	8.54	1.34e-17
LDpred1.MultiPRS	LDpred2.MultiPRS	0.015	7.742	6.405	1.51e-10	0.016	8.311	7.435	1.04e-13
LDpred1.Inf	LDpred2.MultiPRS	0.034	17.249	11.368	6.03e-30	0.034	17.948	11.953	6.25e-33
LDpred2.10FCVal	LDpred2.MultiPRS	0.003	1.576	1.044	0.297	0.003	1.725	3.628	0.000286
LDpred2.MultiPRS	LDpred2.MultiPRS	0	0	0	1	0	0	0	1
LDpred2.PseudoVal	LDpred2.MultiPRS	0.042	21.25	13.985	1.94e-44	0.04	20.872	13.446	3.27e-41
LDpred2.Inf	LDpred2.MultiPRS	0.036	18.379	12.106	9.83e-34	0.036	18.812	12.328	6.43e-35
DBSLMM.PseudoVal	LDpred2.MultiPRS	0.015	7.423	4.904	9.37e-07	0.015	8.004	6.402	1.54e-10
All.MultiPRS	LDpred2.MultiPRS	-0.005	-2.734	-2.581	0.00985	-0.007	-3.584	-5.795	6.85e-09
pT+clump.10FCVal	LDpred2.PseudoVal	0	0.101	0.069	0.945	-0.002	-1.402	-0.462	0.644
pT+clump.MultiPRS	LDpred2.PseudoVal	-0.02	-12.905	-6.666	2.63e-11	-0.023	-15.427	-6.493	8.42e-11
lassosum.10FCVal	LDpred2.PseudoVal	-0.035	-22.491	-21.63	9.31e-104	-0.032	-21.327	-9.951	2.49e-23
lassosum.MultiPRS	LDpred2.PseudoVal	-0.044	-28.43	-14.727	4.31e-49	-0.043	-28.639	-13.892	7.06e-44
lassosum.PseudoVal	LDpred2.PseudoVal	-0.004	-2.512	-1.918	0.0552	-0.006	-4.091	-1.52	0.129
PRScs.10FCVal	LDpred2.PseudoVal	-0.035	-22.913	-25.153	1.3e-139	-0.032	-21.315	-11.38	5.23e-30
PRScs.MultiPRS	LDpred2.PseudoVal	-0.039	-25.369	-13.167	1.35e-39	-0.037	-24.259	-12.337	5.72e-35
PRScs.PseudoVal	LDpred2.PseudoVal	-0.033	-21.543	-22.1	3.14e-108	-0.031	-20.718	-10.328	5.29e-25
SBLUP.Inf	LDpred2.PseudoVal	-0.008	-4.857	-9.685	3.51e-22	-0.005	-3.489	-3.358	0.000786
SBayesR.PseudoVal	LDpred2.PseudoVal	-0.015	-9.718	-7.975	1.52e-15	-0.016	-10.717	-4.277	1.9e-05
LDpred1.10FCVal	LDpred2.PseudoVal	-0.023	-15.142	-18.108	2.78e-73	-0.021	-13.737	-7.998	1.27e-15
LDpred1.MultiPRS	LDpred2.PseudoVal	-0.027	-17.153	-8.895	5.82e-19	-0.024	-15.874	-8.793	1.46e-18
LDpred1.Inf	LDpred2.PseudoVal	-0.008	-5.08	-7.086	1.38e-12	-0.006	-3.696	-2.502	0.0124
LDpred2.10FCVal	LDpred2.PseudoVal	-0.039	-24.983	-23.852	9.63e-126	-0.036	-24.197	-11.222	3.18e-29
LDpred2.MultiPRS	LDpred2.PseudoVal	-0.042	-26.984	-13.985	1.94e-44	-0.04	-26.378	-13.446	3.27e-41
LDpred2.PseudoVal	LDpred2.PseudoVal	0	0	0	1	0	0	0	1
LDpred2.Inf	LDpred2.PseudoVal	-0.006	-3.646	-8.244	1.67e-16	-0.004	-2.603	-2.831	0.00464
DBSLMM.PseudoVal	LDpred2.PseudoVal	-0.027	-17.558	-15.306	6.92e-53	-0.025	-16.263	-6.881	5.93e-12
All.MultiPRS	LDpred2.PseudoVal	-0.047	-30.456	-15.914	5.03e-57	-0.047	-30.907	-14.972	1.11e-50
pT+clump.10FCVal	LDpred2.Inf	0.006	3.615	2.61	0.00904	0.002	1.171	0.407	0.684
pT+clump.MultiPRS	LDpred2.Inf	-0.014	-8.933	-4.789	1.68e-06	-0.019	-12.499	-5.447	5.13e-08
lassosum.10FCVal	LDpred2.Inf	-0.029	-18.182	-18.957	3.88e-80	-0.028	-18.249	-9.146	5.91e-20
lassosum.MultiPRS	LDpred2.Inf	-0.038	-23.912	-12.843	9.36e-38	-0.039	-25.375	-12.884	5.53e-38
lassosum.PseudoVal	LDpred2.Inf	0.002	1.094	0.817	0.414	-0.002	-1.45	-0.521	0.602
PRScs.10FCVal	LDpred2.Inf	-0.03	-18.589	-22.427	2.15e-111	-0.028	-18.238	-10.597	3.08e-26
PRScs.MultiPRS	LDpred2.Inf	-0.034	-20.959	-11.288	1.5e-29	-0.033	-21.107	-11.333	8.98e-30
PRScs.PseudoVal	LDpred2.Inf	-0.028	-17.267	-18.304	7.65e-75	-0.027	-17.656	-9.004	2.18e-19
SBLUP.Inf	LDpred2.Inf	-0.002	-1.169	-6.11	9.97e-10	-0.001	-0.864	-2.173	0.0298
SBayesR.PseudoVal	LDpred2.Inf	-0.009	-5.858	-4.781	1.74e-06	-0.012	-7.908	-3.105	0.00191
LDpred1.10FCVal	LDpred2.Inf	-0.018	-11.091	-13.602	3.9e-42	-0.017	-10.852	-6.405	1.5e-10
LDpred1.MultiPRS	LDpred2.Inf	-0.021	-13.032	-7.012	2.34e-12	-0.02	-12.934	-7.384	1.53e-13
LDpred1.Inf	LDpred2.Inf	-0.002	-1.383	-2.338	0.0194	-0.002	-1.065	-0.866	0.387
LDpred2.10FCVal	LDpred2.Inf	-0.033	-20.586	-20.616	1.98e-94	-0.033	-21.046	-10.142	3.6e-24
LDpred2.MultiPRS	LDpred2.Inf	-0.036	-22.517	-12.106	9.83e-34	-0.036	-23.172	-12.328	6.43e-35
LDpred2.PseudoVal	LDpred2.Inf	0.006	3.518	8.244	1.67e-16	0.004	2.537	2.831	0.00464
LDpred2.Inf	LDpred2.Inf	0	0	0	1	0	0	0	1
DBSLMM.PseudoVal	LDpred2.Inf	-0.022	-13.422	-11.964	5.48e-33	-0.021	-13.313	-5.706	1.16e-08
All.MultiPRS	LDpred2.Inf	-0.042	-25.867	-14.038	9.15e-45	-0.043	-27.586	-13.973	2.28e-44
pT+clump.10FCVal	DBSLMM.PseudoVal	0.027	15.021	15.912	5.21e-57	0.022	12.782	6.48	9.17e-11
pT+clump.MultiPRS	DBSLMM.PseudoVal	0.007	3.957	2.413	0.0158	0.001	0.719	0.425	0.671
lassosum.10FCVal	DBSLMM.PseudoVal	-0.008	-4.197	-5.679	1.35e-08	-0.008	-4.355	-2.823	0.00476
lassosum.MultiPRS	DBSLMM.PseudoVal	-0.017	-9.249	-5.653	1.58e-08	-0.019	-10.645	-8.448	2.96e-17
lassosum.PseudoVal	DBSLMM.PseudoVal	0.023	12.798	14.968	1.19e-50	0.018	10.47	5.877	4.17e-09
PRScs.10FCVal	DBSLMM.PseudoVal	-0.008	-4.555	-7.086	1.38e-12	-0.008	-4.346	-3.247	0.00117
PRScs.MultiPRS	DBSLMM.PseudoVal	-0.012	-6.645	-4.071	4.68e-05	-0.012	-6.878	-6.21	5.29e-10
PRScs.PseudoVal	DBSLMM.PseudoVal	-0.006	-3.39	-6.561	5.36e-11	-0.007	-3.832	-3.546	0.000392
SBLUP.Inf	DBSLMM.PseudoVal	0.02	10.803	11.279	1.66e-29	0.019	10.987	5.51	3.59e-08
SBayesR.PseudoVal	DBSLMM.PseudoVal	0.012	6.669	7.132	9.89e-13	0.008	4.77	2.431	0.015
LDpred1.10FCVal	DBSLMM.PseudoVal	0.004	2.055	2.989	0.0028	0.004	2.172	1.517	0.129
LDpred1.MultiPRS	DBSLMM.PseudoVal	0.001	0.344	0.21	0.833	0.001	0.334	0.238	0.812
LDpred1.Inf	DBSLMM.PseudoVal	0.019	10.614	12.152	5.57e-34	0.019	10.809	5.94	2.85e-09
LDpred2.10FCVal	DBSLMM.PseudoVal	-0.012	-6.316	-10.442	1.59e-25	-0.012	-6.824	-5.413	6.21e-08
LDpred2.MultiPRS	DBSLMM.PseudoVal	-0.015	-8.019	-4.904	9.37e-07	-0.015	-8.7	-6.402	1.54e-10
LDpred2.PseudoVal	DBSLMM.PseudoVal	0.027	14.935	15.306	6.92e-53	0.025	13.988	6.881	5.93e-12
LDpred2.Inf	DBSLMM.PseudoVal	0.022	11.834	11.964	5.48e-33	0.021	11.749	5.706	1.16e-08
DBSLMM.PseudoVal	DBSLMM.PseudoVal	0	0	0	1	0	0	0	1
All.MultiPRS	DBSLMM.PseudoVal	-0.02	-10.972	-6.779	1.21e-11	-0.022	-12.596	-10.1	5.55e-24
pT+clump.10FCVal	All.MultiPRS	0.047	23.423	15.977	1.83e-57	0.044	22.539	14.192	1.02e-45
pT+clump.MultiPRS	All.MultiPRS	0.027	13.453	9.134	6.58e-20	0.023	11.825	10.002	1.5e-23
lassosum.10FCVal	All.MultiPRS	0.012	6.106	4.192	2.76e-05	0.014	7.319	7.869	3.57e-15
lassosum.MultiPRS	All.MultiPRS	0.003	1.553	1.392	0.164	0.003	1.733	2.904	0.00368
lassosum.PseudoVal	All.MultiPRS	0.043	21.42	14.635	1.68e-48	0.04	20.485	14.291	2.5e-46
PRScs.10FCVal	All.MultiPRS	0.012	5.782	3.972	7.14e-05	0.014	7.327	7.912	2.54e-15
PRScs.MultiPRS	All.MultiPRS	0.008	3.899	3.926	8.65e-05	0.01	5.079	6.565	5.2e-11
PRScs.PseudoVal	All.MultiPRS	0.014	6.832	4.69	2.73e-06	0.015	7.783	8.253	1.55e-16
SBLUP.Inf	All.MultiPRS	0.04	19.623	13.405	5.68e-41	0.041	20.945	14.031	1.01e-44
SBayesR.PseudoVal	All.MultiPRS	0.032	15.897	10.897	1.19e-27	0.03	15.424	11.2	4.06e-29
LDpred1.10FCVal	All.MultiPRS	0.024	11.739	8.041	8.93e-16	0.026	13.116	11.747	7.3e-32
LDpred1.MultiPRS	All.MultiPRS	0.021	10.197	10.071	7.44e-24	0.023	11.484	10.918	9.41e-28
LDpred1.Inf	All.MultiPRS	0.039	19.452	13.283	2.91e-40	0.041	20.787	14.524	8.58e-48
LDpred2.10FCVal	All.MultiPRS	0.008	4.195	2.887	0.00389	0.01	5.126	6.547	5.88e-11
LDpred2.MultiPRS	All.MultiPRS	0.005	2.662	2.581	0.00985	0.007	3.46	5.795	6.85e-09
LDpred2.PseudoVal	All.MultiPRS	0.047	23.346	15.914	5.03e-57	0.047	23.61	14.972	1.11e-50
LDpred2.Inf	All.MultiPRS	0.042	20.551	14.038	9.15e-45	0.043	21.622	13.973	2.28e-44
DBSLMM.PseudoVal	All.MultiPRS	0.02	9.887	6.779	1.21e-11	0.022	11.187	10.1	5.55e-24
All.MultiPRS	All.MultiPRS	0	0	0	1	0	0	0	1
Note. 10FCVal, a single polygenic score based on the optimal parameter as identified using 10-fold cross-validation; Multi-PRS, an elastic net model containing polygenic scores based on a range of parameters, with elastic net shrinkage parameters derived using 10-fold cross-validation; Inf, infintesimal model; PseudoVal, a single polygenic score based on the predicted optimal parameter as identif…
