# Supplementary material for: Evaluation of polygenic prediction methodology within a reference-standardized framework
Source: PLoS Genet. 2021 May 4;17(5):e1009021. doi: 10.1371/journal.pgen.1009021 (PMC8121285; doi:10.1371/journal.pgen.1009021)
Supplement: S11 Table — (XLSX) [file pgen.1009021.s024.xlsx]

## Sheet: S11
Average difference between methods in UKB with UKB reference
Reference	Test	CrossVal Diff	CrossVal Diff (%)	CrossVal Diff Z	CrossVal Diff P	IndepVal Diff	IndepVal Diff (%)	IndepVal Diff Z	IndepVal Diff P
pT+clump.10FCVal	pT+clump.10FCVal	0	0	0	1	0	0	0	1
pT+clump.10FCVal	pT+clump.MultiPRS	-0.02	-12.956	-6.725	1.75e-11	-0.022	-14.832	-10.134	3.9e-24
pT+clump.10FCVal	lassosum.10FCVal	-0.034	-21.879	-19.538	5.27e-85	-0.032	-20.866	-9.057	1.33e-19
pT+clump.10FCVal	lassosum.MultiPRS	-0.042	-27.196	-14.153	1.8e-45	-0.041	-27.07	-12.564	3.34e-36
pT+clump.10FCVal	lassosum.PseudoVal	-0.003	-2.238	-1.9	0.0574	-0.005	-3.594	-1.484	0.138
pT+clump.10FCVal	SBLUP.Inf	-0.007	-4.216	-2.965	0.00303	-0.004	-2.34	-0.801	0.423
pT+clump.10FCVal	SBayesR.PseudoVal	-0.025	-16.178	-14.037	9.21e-45	-0.027	-17.64	-7.447	9.55e-14
pT+clump.10FCVal	LDpred1.10FCVal	-0.021	-13.452	-10.971	5.29e-28	-0.019	-12.51	-4.957	7.16e-07
pT+clump.10FCVal	LDpred1.MultiPRS	-0.027	-17.087	-8.919	4.7e-19	-0.025	-16.17	-6.671	2.55e-11
pT+clump.10FCVal	LDpred1.Inf	-0.006	-4.109	-2.989	0.0028	-0.003	-2.136	-0.756	0.45
pT+clump.10FCVal	LDpred2.10FCVal	-0.041	-26.039	-24.945	2.43e-137	-0.039	-25.505	-11.861	1.88e-32
pT+clump.10FCVal	LDpred2.MultiPRS	-0.043	-27.918	-14.549	5.92e-48	-0.042	-27.643	-12.766	2.54e-37
pT+clump.10FCVal	LDpred2.PseudoVal	-0.014	-9.284	-8.202	2.36e-16	-0.016	-10.839	-4.632	3.62e-06
pT+clump.10FCVal	LDpred2.Inf	-0.005	-3.122	-2.159	0.0308	-0.003	-1.716	-0.578	0.563
pT+clump.10FCVal	DBSLMM.PseudoVal	-0.028	-17.895	-16.591	8.16e-62	-0.026	-16.834	-7.58	3.47e-14
pT+clump.10FCVal	All.MultiPRS	-0.047	-29.944	-15.651	3.29e-55	-0.046	-30.233	-14.824	1.02e-49
pT+clump.MultiPRS	pT+clump.10FCVal	0.02	11.47	6.725	1.75e-11	0.022	12.916	10.134	3.9e-24
pT+clump.MultiPRS	pT+clump.MultiPRS	0	0	0	1	0	0	0	1
pT+clump.MultiPRS	lassosum.10FCVal	-0.014	-7.899	-4.655	3.24e-06	-0.009	-5.255	-3.399	0.000677
pT+clump.MultiPRS	lassosum.MultiPRS	-0.022	-12.606	-7.439	1.01e-13	-0.019	-10.657	-7.752	9.08e-15
pT+clump.MultiPRS	lassosum.PseudoVal	0.017	9.489	5.563	2.66e-08	0.017	9.786	5.321	1.03e-07
pT+clump.MultiPRS	SBLUP.Inf	0.014	7.737	4.543	5.55e-06	0.019	10.879	5.522	3.36e-08
pT+clump.MultiPRS	SBayesR.PseudoVal	-0.005	-2.852	-1.676	0.0938	-0.004	-2.445	-1.536	0.125
pT+clump.MultiPRS	LDpred1.10FCVal	-0.001	-0.439	-0.258	0.796	0.004	2.022	1.182	0.237
pT+clump.MultiPRS	LDpred1.MultiPRS	-0.006	-3.657	-2.153	0.0313	-0.002	-1.165	-0.708	0.479
pT+clump.MultiPRS	LDpred1.Inf	0.014	7.833	4.599	4.24e-06	0.019	11.056	5.612	2e-08
pT+clump.MultiPRS	LDpred2.10FCVal	-0.02	-11.582	-6.828	8.63e-12	-0.016	-9.295	-6.073	1.26e-09
pT+clump.MultiPRS	LDpred2.MultiPRS	-0.023	-13.246	-7.814	5.53e-15	-0.019	-11.156	-7.578	3.52e-14
pT+clump.MultiPRS	LDpred2.PseudoVal	0.006	3.251	1.908	0.0564	0.006	3.477	1.905	0.0568
pT+clump.MultiPRS	LDpred2.Inf	0.015	8.706	5.11	3.23e-07	0.02	11.422	5.644	1.66e-08
pT+clump.MultiPRS	DBSLMM.PseudoVal	-0.008	-4.372	-2.573	0.0101	-0.003	-1.743	-1.053	0.292
pT+clump.MultiPRS	All.MultiPRS	-0.026	-15.04	-8.879	6.75e-19	-0.023	-13.412	-10.185	2.33e-24
lassosum.10FCVal	pT+clump.10FCVal	0.034	17.951	19.538	5.27e-85	0.032	17.264	9.057	1.33e-19
lassosum.10FCVal	pT+clump.MultiPRS	0.014	7.321	4.655	3.24e-06	0.009	4.993	3.399	0.000677
lassosum.10FCVal	lassosum.10FCVal	0	0	0	1	0	0	0	1
lassosum.10FCVal	lassosum.MultiPRS	-0.008	-4.363	-2.779	0.00545	-0.009	-5.132	-7.183	6.83e-13
lassosum.10FCVal	lassosum.PseudoVal	0.031	16.115	20.975	1.11e-97	0.026	14.29	9.002	2.22e-19
lassosum.10FCVal	SBLUP.Inf	0.027	14.492	18.554	7.57e-77	0.028	15.328	9.456	3.19e-21
lassosum.10FCVal	SBayesR.PseudoVal	0.009	4.678	6.222	4.91e-10	0.005	2.67	1.706	0.088
lassosum.10FCVal	LDpred1.10FCVal	0.013	6.914	10.722	8.03e-27	0.013	6.914	5.172	2.32e-07
lassosum.10FCVal	LDpred1.MultiPRS	0.007	3.932	2.517	0.0118	0.007	3.886	3.058	0.00222
lassosum.10FCVal	LDpred1.Inf	0.028	14.58	19.256	1.27e-82	0.028	15.496	9.85	6.83e-23
lassosum.10FCVal	LDpred2.10FCVal	-0.006	-3.413	-6.343	2.25e-10	-0.007	-3.838	-3.466	0.000528
lassosum.10FCVal	LDpred2.MultiPRS	-0.009	-4.955	-3.161	0.00157	-0.01	-5.607	-5.133	2.86e-07
lassosum.10FCVal	LDpred2.PseudoVal	0.02	10.334	14.051	7.57e-45	0.015	8.296	5.456	4.86e-08
lassosum.10FCVal	LDpred2.Inf	0.029	15.39	19.026	1.04e-80	0.029	15.845	9.437	3.83e-21
lassosum.10FCVal	DBSLMM.PseudoVal	0.006	3.269	4.71	2.48e-06	0.006	3.336	2.316	0.0205
lassosum.10FCVal	All.MultiPRS	-0.013	-6.618	-4.238	2.26e-05	-0.014	-7.75	-7.769	7.93e-15
lassosum.MultiPRS	pT+clump.10FCVal	0.042	21.381	14.153	1.8e-45	0.041	21.303	12.564	3.34e-36
lassosum.MultiPRS	pT+clump.MultiPRS	0.022	11.195	7.439	1.01e-13	0.019	9.631	7.752	9.08e-15
lassosum.MultiPRS	lassosum.10FCVal	0.008	4.18	2.779	0.00545	0.009	4.882	7.183	6.83e-13
lassosum.MultiPRS	lassosum.MultiPRS	0	0	0	1	0	0	0	1
lassosum.MultiPRS	lassosum.PseudoVal	0.039	19.622	13.005	1.15e-38	0.036	18.474	13.953	3.02e-44
lassosum.MultiPRS	SBLUP.Inf	0.036	18.066	11.967	5.3e-33	0.038	19.462	12.949	2.39e-38
lassosum.MultiPRS	SBayesR.PseudoVal	0.017	8.663	5.756	8.6e-09	0.014	7.421	5.651	1.6e-08
lassosum.MultiPRS	LDpred1.10FCVal	0.021	10.805	7.169	7.54e-13	0.022	11.458	10.252	1.16e-24
lassosum.MultiPRS	LDpred1.MultiPRS	0.016	7.947	7.48	7.43e-14	0.017	8.578	8.221	2.02e-16
lassosum.MultiPRS	LDpred1.Inf	0.036	18.151	12.022	2.71e-33	0.038	19.622	13.682	1.29e-42
lassosum.MultiPRS	LDpred2.10FCVal	0.002	0.91	0.606	0.545	0.002	1.231	1.391	0.164
lassosum.MultiPRS	LDpred2.MultiPRS	-0.001	-0.568	-0.526	0.599	-0.001	-0.451	-0.55	0.582
lassosum.MultiPRS	LDpred2.PseudoVal	0.028	14.082	9.345	9.22e-21	0.025	12.773	9.486	2.4e-21
lassosum.MultiPRS	LDpred2.Inf	0.037	18.927	12.534	4.86e-36	0.038	19.953	12.703	5.7e-37
lassosum.MultiPRS	DBSLMM.PseudoVal	0.014	7.312	4.858	1.19e-06	0.016	8.055	7.186	6.66e-13
lassosum.MultiPRS	All.MultiPRS	-0.004	-2.161	-2.255	0.0242	-0.005	-2.489	-4.06	4.9e-05
lassosum.PseudoVal	pT+clump.10FCVal	0.003	2.189	1.9	0.0574	0.005	3.47	1.484	0.138
lassosum.PseudoVal	pT+clump.MultiPRS	-0.017	-10.484	-5.563	2.66e-08	-0.017	-10.848	-5.321	1.03e-07
lassosum.PseudoVal	lassosum.10FCVal	-0.031	-19.211	-20.975	1.11e-97	-0.026	-16.673	-9.002	2.22e-19
lassosum.PseudoVal	lassosum.MultiPRS	-0.039	-24.412	-13.005	1.15e-38	-0.036	-22.661	-13.953	3.02e-44
lassosum.PseudoVal	lassosum.PseudoVal	0	0	0	1	0	0	0	1
lassosum.PseudoVal	SBLUP.Inf	-0.003	-1.935	-1.461	0.144	0.002	1.211	0.452	0.651
lassosum.PseudoVal	SBayesR.PseudoVal	-0.022	-13.634	-13.869	9.73e-44	-0.021	-13.558	-6.825	8.82e-12
lassosum.PseudoVal	LDpred1.10FCVal	-0.017	-10.969	-10.752	5.78e-27	-0.014	-8.606	-4.178	2.94e-05
lassosum.PseudoVal	LDpred1.MultiPRS	-0.023	-14.524	-7.759	8.56e-15	-0.019	-12.139	-6.167	6.97e-10
lassosum.PseudoVal	LDpred1.Inf	-0.003	-1.83	-1.437	0.151	0.002	1.407	0.547	0.584
lassosum.PseudoVal	LDpred2.10FCVal	-0.037	-23.28	-26.41	1.05e-153	-0.033	-21.151	-11.864	1.83e-32
lassosum.PseudoVal	LDpred2.MultiPRS	-0.04	-25.118	-13.393	6.63e-41	-0.036	-23.214	-12.904	4.26e-38
lassosum.PseudoVal	LDpred2.PseudoVal	-0.011	-6.892	-6.8	1.05e-11	-0.011	-6.993	-3.415	0.000637
lassosum.PseudoVal	LDpred2.Inf	-0.001	-0.865	-0.642	0.521	0.003	1.813	0.665	0.506
lassosum.PseudoVal	DBSLMM.PseudoVal	-0.024	-15.314	-15.924	4.32e-57	-0.02	-12.78	-6.561	5.35e-11
lassosum.PseudoVal	All.MultiPRS	-0.043	-27.1	-14.502	1.18e-47	-0.04	-25.714	-14.423	3.71e-47
SBLUP.Inf	pT+clump.10FCVal	0.007	4.046	2.965	0.00303	0.004	2.286	0.801	0.423
SBLUP.Inf	pT+clump.MultiPRS	-0.014	-8.386	-4.543	5.55e-06	-0.019	-12.207	-5.522	3.36e-08
SBLUP.Inf	lassosum.10FCVal	-0.027	-16.948	-18.554	7.57e-77	-0.028	-18.103	-9.456	3.19e-21
SBLUP.Inf	lassosum.MultiPRS	-0.036	-22.05	-11.967	5.3e-33	-0.038	-24.165	-12.949	2.39e-38
SBLUP.Inf	lassosum.PseudoVal	0.003	1.898	1.461	0.144	-0.002	-1.226	-0.452	0.651
SBLUP.Inf	SBLUP.Inf	0	0	0	1	0	0	0	1
SBLUP.Inf	SBayesR.PseudoVal	-0.019	-11.477	-12.012	3.06e-33	-0.023	-14.951	-7.473	7.83e-14
SBLUP.Inf	LDpred1.10FCVal	-0.014	-8.862	-11.626	3.05e-31	-0.015	-9.938	-6.223	4.89e-10
SBLUP.Inf	LDpred1.MultiPRS	-0.02	-12.35	-6.734	1.65e-11	-0.021	-13.514	-8.056	7.91e-16
SBLUP.Inf	LDpred1.Inf	0	0.103	0.196	0.845	0	0.198	0.179	0.858
SBLUP.Inf	LDpred2.10FCVal	-0.034	-20.94	-22.638	1.82e-113	-0.035	-22.636	-11.689	1.45e-31
SBLUP.Inf	LDpred2.MultiPRS	-0.037	-22.743	-12.352	4.74e-35	-0.038	-24.725	-12.961	2.03e-38
SBLUP.Inf	LDpred2.PseudoVal	-0.008	-4.863	-4.109	3.97e-05	-0.013	-8.305	-3.357	0.000788
SBLUP.Inf	LDpred2.Inf	0.002	1.05	6.837	8.06e-12	0.001	0.61	1.898	0.0577
SBLUP.Inf	DBSLMM.PseudoVal	-0.021	-13.125	-12.177	4.12e-34	-0.022	-14.163	-6.265	3.72e-10
SBLUP.Inf	All.MultiPRS	-0.04	-24.687	-13.461	2.65e-41	-0.042	-27.256	-14.302	2.12e-46
SBayesR.PseudoVal	pT+clump.10FCVal	0.025	13.925	14.037	9.21e-45	0.027	14.995	7.447	9.55e-14
SBayesR.PseudoVal	pT+clump.MultiPRS	0.005	2.773	1.676	0.0938	0.004	2.387	1.536	0.125
SBayesR.PseudoVal	lassosum.10FCVal	-0.009	-4.908	-6.222	4.91e-10	-0.005	-2.743	-1.706	0.088
SBayesR.PseudoVal	lassosum.MultiPRS	-0.017	-9.484	-5.756	8.6e-09	-0.014	-8.016	-5.651	1.6e-08
SBayesR.PseudoVal	lassosum.PseudoVal	0.022	11.998	13.869	9.73e-44	0.021	11.939	6.825	8.82e-12
SBayesR.PseudoVal	SBLUP.Inf	0.019	10.296	12.012	3.06e-33	0.023	13.006	7.473	7.83e-14
SBayesR.PseudoVal	SBayesR.PseudoVal	0	0	0	1	0	0	0	1
SBayesR.PseudoVal	LDpred1.10FCVal	0.004	2.346	3.065	0.00217	0.008	4.361	2.801	0.00509
SBayesR.PseudoVal	LDpred1.MultiPRS	-0.001	-0.783	-0.477	0.633	0.002	1.249	0.843	0.399
SBayesR.PseudoVal	LDpred1.Inf	0.019	10.388	11.672	1.78e-31	0.024	13.179	7.298	2.93e-13
SBayesR.PseudoVal	LDpred2.10FCVal	-0.015	-8.488	-11.79	4.41e-32	-0.012	-6.686	-4.556	5.21e-06
SBayesR.PseudoVal	LDpred2.MultiPRS	-0.018	-10.106	-6.141	8.22e-10	-0.015	-8.503	-6.224	4.85e-10
SBayesR.PseudoVal	LDpred2.PseudoVal	0.011	5.933	7.668	1.75e-14	0.01	5.781	3.674	0.000239
SBayesR.PseudoVal	LDpred2.Inf	0.02	11.237	12.864	7.18e-38	0.024	13.536	7.631	2.33e-14
SBayesR.PseudoVal	DBSLMM.PseudoVal	-0.003	-1.478	-1.714	0.0865	0.001	0.685	0.389	0.697
SBayesR.PseudoVal	All.MultiPRS	-0.021	-11.85	-7.228	4.9e-13	-0.019	-10.705	-8.325	8.4e-17
LDpred1.10FCVal	pT+clump.10FCVal	0.021	11.857	10.971	5.29e-28	0.019	11.119	4.957	7.16e-07
LDpred1.10FCVal	pT+clump.MultiPRS	0.001	0.437	0.258	0.796	-0.004	-2.064	-1.182	0.237
LDpred1.10FCVal	lassosum.10FCVal	-0.013	-7.428	-10.722	8.03e-27	-0.013	-7.427	-5.172	2.32e-07
LDpred1.10FCVal	lassosum.MultiPRS	-0.021	-12.114	-7.169	7.54e-13	-0.022	-12.941	-10.252	1.16e-24
LDpred1.10FCVal	lassosum.PseudoVal	0.017	9.885	10.752	5.78e-27	0.014	7.924	4.178	2.94e-05
LDpred1.10FCVal	SBLUP.Inf	0.014	8.141	11.626	3.05e-31	0.015	9.04	6.223	4.89e-10
LDpred1.10FCVal	SBayesR.PseudoVal	-0.004	-2.402	-3.065	0.00217	-0.008	-4.559	-2.801	0.00509
LDpred1.10FCVal	LDpred1.10FCVal	0	0	0	1	0	0	0	1
LDpred1.10FCVal	LDpred1.MultiPRS	-0.006	-3.204	-1.906	0.0567	-0.006	-3.253	-5.635	1.75e-08
LDpred1.10FCVal	LDpred1.Inf	0.015	8.236	16.927	2.84e-64	0.016	9.22	9.127	7.05e-20
LDpred1.10FCVal	LDpred2.10FCVal	-0.02	-11.094	-18.082	4.46e-73	-0.02	-11.55	-9.115	7.89e-20
LDpred1.10FCVal	LDpred2.MultiPRS	-0.023	-12.751	-7.556	4.15e-14	-0.023	-13.45	-10.224	1.55e-24
LDpred1.10FCVal	LDpred2.PseudoVal	0.006	3.674	4.265	2e-05	0.003	1.485	0.834	0.404
LDpred1.10FCVal	LDpred2.Inf	0.016	9.105	12.397	2.71e-35	0.016	9.594	6.299	3e-10
LDpred1.10FCVal	DBSLMM.PseudoVal	-0.007	-3.916	-5.736	9.7e-09	-0.007	-3.843	-2.708	0.00676
LDpred1.10FCVal	All.MultiPRS	-0.026	-14.537	-8.647	5.29e-18	-0.027	-15.752	-11.997	3.69e-33
LDpred1.MultiPRS	pT+clump.10FCVal	0.027	14.593	8.919	4.7e-19	0.025	13.919	6.671	2.55e-11
LDpred1.MultiPRS	pT+clump.MultiPRS	0.006	3.528	2.153	0.0313	0.002	1.152	0.708	0.479
LDpred1.MultiPRS	lassosum.10FCVal	-0.007	-4.093	-2.517	0.0118	-0.007	-4.043	-3.058	0.00222
LDpred1.MultiPRS	lassosum.MultiPRS	-0.016	-8.634	-7.48	7.43e-14	-0.017	-9.383	-8.221	2.02e-16
LDpred1.MultiPRS	lassosum.PseudoVal	0.023	12.682	7.759	8.56e-15	0.019	10.825	6.167	6.97e-10
LDpred1.MultiPRS	SBLUP.Inf	0.02	10.992	6.734	1.65e-11	0.021	11.905	8.056	7.91e-16
LDpred1.MultiPRS	SBayesR.PseudoVal	0.001	0.777	0.477	0.633	-0.002	-1.265	-0.843	0.399
LDpred1.MultiPRS	LDpred1.10FCVal	0.006	3.104	1.906	0.0567	0.006	3.151	5.635	1.75e-08
LDpred1.MultiPRS	LDpred1.MultiPRS	0	0	0	1	0	0	0	1
LDpred1.MultiPRS	LDpred1.Inf	0.02	11.084	6.789	1.13e-11	0.021	12.08	11.268	1.89e-29
LDpred1.MultiPRS	LDpred2.10FCVal	-0.014	-7.646	-4.709	2.49e-06	-0.014	-8.036	-7.068	1.57e-12
LDpred1.MultiPRS	LDpred2.MultiPRS	-0.017	-9.251	-7.125	1.04e-12	-0.017	-9.876	-8.372	5.66e-17
LDpred1.MultiPRS	LDpred2.PseudoVal	0.012	6.664	4.088	4.35e-05	0.008	4.589	2.785	0.00535
LDpred1.MultiPRS	LDpred2.Inf	0.022	11.927	7.305	2.78e-13	0.022	12.442	8.018	1.07e-15
LDpred1.MultiPRS	DBSLMM.PseudoVal	-0.001	-0.69	-0.424	0.672	-0.001	-0.572	-0.42	0.674
LDpred1.MultiPRS	All.MultiPRS	-0.02	-10.981	-8.54	1.34e-17	-0.021	-12.105	-10.45	1.46e-25
LDpred1.Inf	pT+clump.10FCVal	0.006	3.947	2.989	0.0028	0.003	2.092	0.756	0.45
LDpred1.Inf	pT+clump.MultiPRS	-0.014	-8.498	-4.599	4.24e-06	-0.019	-12.43	-5.612	2e-08
LDpred1.Inf	lassosum.10FCVal	-0.028	-17.069	-19.256	1.27e-82	-0.028	-18.338	-9.85	6.83e-23
LDpred1.Inf	lassosum.MultiPRS	-0.036	-22.176	-12.022	2.71e-33	-0.038	-24.412	-13.682	1.29e-42
LDpred1.Inf	lassosum.PseudoVal	0.003	1.797	1.437	0.151	-0.002	-1.427	-0.547	0.584
LDpred1.Inf	SBLUP.Inf	0	-0.103	-0.196	0.845	0	-0.199	-0.179	0.858
LDpred1.Inf	SBayesR.PseudoVal	-0.019	-11.592	-11.672	1.78e-31	-0.024	-15.179	-7.298	2.93e-13
LDpred1.Inf	LDpred1.10FCVal	-0.015	-8.975	-16.927	2.84e-64	-0.016	-10.157	-9.127	7.05e-20
LDpred1.Inf	LDpred1.MultiPRS	-0.02	-12.466	-6.789	1.13e-11	-0.021	-13.74	-11.268	1.89e-29
LDpred1.Inf	LDpred1.Inf	0	0	0	1	0	0	0	1
LDpred1.Inf	LDpred2.10FCVal	-0.034	-21.065	-23.701	3.52e-124	-0.035	-22.88	-12.284	1.11e-34
LDpred1.Inf	LDpred2.MultiPRS	-0.037	-22.87	-12.41	2.32e-35	-0.039	-24.973	-13.301	2.28e-40
LDpred1.Inf	LDpred2.PseudoVal	-0.008	-4.971	-4.384	1.16e-05	-0.013	-8.521	-3.591	0.000329
LDpred1.Inf	LDpred2.Inf	0.002	0.948	1.653	0.0983	0.001	0.412	0.342	0.732
LDpred1.Inf	DBSLMM.PseudoVal	-0.021	-13.242	-13.584	4.96e-42	-0.022	-14.39	-7.034	2.01e-12
LDpred1.Inf	All.MultiPRS	-0.04	-24.816	-13.511	1.34e-41	-0.043	-27.509	-14.911	2.82e-50
LDpred2.10FCVal	pT+clump.10FCVal	0.041	20.66	24.945	2.43e-137	0.039	20.322	11.861	1.88e-32
LDpred2.10FCVal	pT+clump.MultiPRS	0.02	10.38	6.828	8.63e-12	0.016	8.504	6.073	1.26e-09
LDpred2.10FCVal	lassosum.10FCVal	0.006	3.301	6.343	2.25e-10	0.007	3.696	3.466	0.000528
LDpred2.10FCVal	lassosum.MultiPRS	-0.002	-0.918	-0.606	0.545	-0.002	-1.247	-1.391	0.164
LDpred2.10FCVal	lassosum.PseudoVal	0.037	18.884	26.41	1.05e-153	0.033	17.458	11.864	1.83e-32
LDpred2.10FCVal	SBLUP.Inf	0.034	17.314	22.638	1.82e-113	0.035	18.458	11.689	1.45e-31
LDpred2.10FCVal	SBayesR.PseudoVal	0.015	7.824	11.79	4.41e-32	0.012	6.267	4.556	5.21e-06
LDpred2.10FCVal	LDpred1.10FCVal	0.02	9.986	18.082	4.46e-73	0.02	10.354	9.115	7.89e-20
LDpred2.10FCVal	LDpred1.MultiPRS	0.014	7.103	4.709	2.49e-06	0.014	7.438	7.068	1.57e-12
LDpred2.10FCVal	LDpred1.Inf	0.034	17.4	23.701	3.52e-124	0.035	18.62	12.284	1.11e-34
LDpred2.10FCVal	LDpred2.10FCVal	0	0	0	1	0	0	0	1
LDpred2.10FCVal	LDpred2.MultiPRS	-0.003	-1.491	-0.985	0.325	-0.003	-1.703	-3.887	0.000102
LDpred2.10FCVal	LDpred2.PseudoVal	0.026	13.293	25.675	2.21e-145	0.022	11.686	10.937	7.68e-28
LDpred2.10FCVal	LDpred2.Inf	0.036	18.182	23.582	5.94e-123	0.036	18.955	11.9	1.19e-32
LDpred2.10FCVal	DBSLMM.PseudoVal	0.013	6.462	11.787	4.56e-32	0.013	6.909	6.09	1.13e-09
LDpred2.10FCVal	All.MultiPRS	-0.006	-3.099	-2.056	0.0398	-0.007	-3.767	-5.191	2.09e-07
LDpred2.MultiPRS	pT+clump.10FCVal	0.043	21.825	14.549	5.92e-48	0.042	21.656	12.766	2.54e-37
LDpred2.MultiPRS	pT+clump.MultiPRS	0.023	11.697	7.814	5.53e-15	0.019	10.037	7.578	3.52e-14
LDpred2.MultiPRS	lassosum.10FCVal	0.009	4.721	3.161	0.00157	0.01	5.309	5.133	2.86e-07
LDpred2.MultiPRS	lassosum.MultiPRS	0.001	0.565	0.526	0.599	0.001	0.449	0.55	0.582
LDpred2.MultiPRS	lassosum.PseudoVal	0.04	20.076	13.393	6.63e-41	0.036	18.841	12.904	4.26e-38
LDpred2.MultiPRS	SBLUP.Inf	0.037	18.529	12.352	4.74e-35	0.038	19.824	12.961	2.03e-38
LDpred2.MultiPRS	SBayesR.PseudoVal	0.018	9.178	6.141	8.22e-10	0.015	7.837	6.224	4.85e-10
LDpred2.MultiPRS	LDpred1.10FCVal	0.023	11.309	7.556	4.15e-14	0.023	11.856	10.224	1.55e-24
LDpred2.MultiPRS	LDpred1.MultiPRS	0.017	8.467	7.125	1.04e-12	0.017	8.988	8.372	5.66e-17
LDpred2.MultiPRS	LDpred1.Inf	0.037	18.613	12.41	2.32e-35	0.039	19.983	13.301	2.28e-40
LDpred2.MultiPRS	LDpred2.10FCVal	0.003	1.469	0.985	0.325	0.003	1.675	3.887	0.000102
LDpred2.MultiPRS	LDpred2.MultiPRS	0	0	0	1	0	0	0	1
LDpred2.MultiPRS	LDpred2.PseudoVal	0.029	14.567	9.733	2.19e-22	0.025	13.165	12.27	1.32e-34
LDpred2.MultiPRS	LDpred2.Inf	0.039	19.385	12.919	3.5e-38	0.039	20.312	13.172	1.27e-39
LDpred2.MultiPRS	DBSLMM.PseudoVal	0.016	7.836	5.239	1.61e-07	0.016	8.468	7.201	6e-13
LDpred2.MultiPRS	All.MultiPRS	-0.003	-1.584	-1.847	0.0647	-0.004	-2.029	-3.895	9.83e-05
LDpred2.PseudoVal	pT+clump.10FCVal	0.014	8.496	8.202	2.36e-16	0.016	9.779	4.632	3.62e-06
LDpred2.PseudoVal	pT+clump.MultiPRS	-0.006	-3.36	-1.908	0.0564	-0.006	-3.602	-1.905	0.0568
LDpred2.PseudoVal	lassosum.10FCVal	-0.02	-11.525	-14.051	7.57e-45	-0.015	-9.047	-5.456	4.86e-08
LDpred2.PseudoVal	lassosum.MultiPRS	-0.028	-16.39	-9.345	9.22e-21	-0.025	-14.644	-9.486	2.4e-21
LDpred2.PseudoVal	lassosum.PseudoVal	0.011	6.448	6.8	1.05e-11	0.011	6.536	3.415	0.000637
LDpred2.PseudoVal	SBLUP.Inf	0.008	4.637	4.109	3.97e-05	0.013	7.668	3.357	0.000788
LDpred2.PseudoVal	SBayesR.PseudoVal	-0.011	-6.307	-7.668	1.75e-14	-0.01	-6.136	-3.674	0.000239
LDpred2.PseudoVal	LDpred1.10FCVal	-0.006	-3.814	-4.265	2e-05	-0.003	-1.508	-0.834	0.404
LDpred2.PseudoVal	LDpred1.MultiPRS	-0.012	-7.14	-4.088	4.35e-05	-0.008	-4.81	-2.785	0.00535
LDpred2.PseudoVal	LDpred1.Inf	0.008	4.736	4.384	1.16e-05	0.013	7.852	3.591	0.000329
LDpred2.PseudoVal	LDpred2.10FCVal	-0.026	-15.331	-25.675	2.21e-145	-0.022	-13.232	-10.937	7.68e-28
LDpred2.PseudoVal	LDpred2.MultiPRS	-0.029	-17.051	-9.733	2.19e-22	-0.025	-15.161	-12.27	1.32e-34
LDpred2.PseudoVal	LDpred2.PseudoVal	0	0	0	1	0	0	0	1
LDpred2.PseudoVal	LDpred2.Inf	0.01	5.639	4.981	6.33e-07	0.014	8.231	3.59	0.000331
LDpred2.PseudoVal	DBSLMM.PseudoVal	-0.013	-7.879	-9.195	3.74e-20	-0.009	-5.409	-3.114	0.00184
LDpred2.PseudoVal	All.MultiPRS	-0.032	-18.905	-10.803	3.34e-27	-0.029	-17.497	-12.906	4.15e-38
LDpred2.Inf	pT+clump.10FCVal	0.005	3.028	2.159	0.0308	0.003	1.687	0.578	0.563
LDpred2.Inf	pT+clump.MultiPRS	-0.015	-9.536	-5.11	3.23e-07	-0.02	-12.895	-5.644	1.66e-08
LDpred2.Inf	lassosum.10FCVal	-0.029	-18.189	-19.026	1.04e-80	-0.029	-18.828	-9.437	3.83e-21
LDpred2.Inf	lassosum.MultiPRS	-0.037	-23.345	-12.534	4.86e-36	-0.038	-24.926	-12.703	5.7e-37
LDpred2.Inf	lassosum.PseudoVal	0.001	0.857	0.642	0.521	-0.003	-1.847	-0.665	0.506
LDpred2.Inf	SBLUP.Inf	-0.002	-1.061	-6.837	8.06e-12	-0.001	-0.613	-1.898	0.0577
LDpred2.Inf	SBayesR.PseudoVal	-0.02	-12.66	-12.864	7.18e-38	-0.024	-15.656	-7.631	2.33e-14
LDpred2.Inf	LDpred1.10FCVal	-0.016	-10.017	-12.397	2.71e-35	-0.016	-10.612	-6.299	3e-10
LDpred2.Inf	LDpred1.MultiPRS	-0.022	-13.542	-7.305	2.78e-13	-0.022	-14.211	-8.018	1.07e-15
LDpred2.Inf	LDpred1.Inf	-0.002	-0.957	-1.653	0.0983	-0.001	-0.414	-0.342	0.732
LDpred2.Inf	LDpred2.10FCVal	-0.036	-22.223	-23.582	5.94e-123	-0.036	-23.388	-11.9	1.19e-32
LDpred2.Inf	LDpred2.MultiPRS	-0.039	-24.046	-12.919	3.5e-38	-0.039	-25.49	-13.172	1.27e-39
LDpred2.Inf	LDpred2.PseudoVal	-0.01	-5.976	-4.981	6.33e-07	-0.014	-8.969	-3.59	0.000331
LDpred2.Inf	LDpred2.Inf	0	0	0	1	0	0	0	1
LDpred2.Inf	DBSLMM.PseudoVal	-0.023	-14.325	-12.77	2.41e-37	-0.023	-14.863	-6.344	2.24e-10
LDpred2.Inf	All.MultiPRS	-0.042	-26.01	-14.031	1.01e-44	-0.043	-28.036	-14.145	1.99e-45
DBSLMM.PseudoVal	pT+clump.10FCVal	0.028	15.179	16.591	8.16e-62	0.026	14.409	7.58	3.47e-14
DBSLMM.PseudoVal	pT+clump.MultiPRS	0.008	4.189	2.573	0.0101	0.003	1.714	1.053	0.292
DBSLMM.PseudoVal	lassosum.10FCVal	-0.006	-3.379	-4.71	2.48e-06	-0.006	-3.451	-2.316	0.0205
DBSLMM.PseudoVal	lassosum.MultiPRS	-0.014	-7.889	-4.858	1.19e-06	-0.016	-8.761	-7.186	6.66e-13
DBSLMM.PseudoVal	lassosum.PseudoVal	0.024	13.28	15.924	4.32e-57	0.02	11.332	6.561	5.35e-11
DBSLMM.PseudoVal	SBLUP.Inf	0.021	11.602	12.177	4.12e-34	0.022	12.406	6.265	3.72e-10
DBSLMM.PseudoVal	SBayesR.PseudoVal	0.003	1.457	1.714	0.0865	-0.001	-0.69	-0.389	0.697
DBSLMM.PseudoVal	LDpred1.10FCVal	0.007	3.768	5.736	9.7e-09	0.007	3.701	2.708	0.00676
DBSLMM.PseudoVal	LDpred1.MultiPRS	0.001	0.685	0.424	0.672	0.001	0.568	0.42	0.674
DBSLMM.PseudoVal	LDpred1.Inf	0.021	11.694	13.584	4.96e-42	0.022	12.58	7.034	2.01e-12
DBSLMM.PseudoVal	LDpred2.10FCVal	-0.013	-6.908	-11.787	4.56e-32	-0.013	-7.422	-6.09	1.13e-09
DBSLMM.PseudoVal	LDpred2.MultiPRS	-0.016	-8.502	-5.239	1.61e-07	-0.016	-9.251	-7.201	6e-13
DBSLMM.PseudoVal	LDpred2.PseudoVal	0.013	7.303	9.195	3.74e-20	0.009	5.131	3.114	0.00184
DBSLMM.PseudoVal	LDpred2.Inf	0.023	12.53	12.77	2.41e-37	0.023	12.94	6.344	2.24e-10
DBSLMM.PseudoVal	DBSLMM.PseudoVal	0	0	0	1	0	0	0	1
DBSLMM.PseudoVal	All.MultiPRS	-0.019	-10.221	-6.325	2.53e-10	-0.02	-11.468	-9.376	6.83e-21
All.MultiPRS	pT+clump.10FCVal	0.047	23.044	15.651	3.29e-55	0.046	23.215	14.824	1.02e-49
All.MultiPRS	pT+clump.MultiPRS	0.026	13.073	8.879	6.75e-19	0.023	11.826	10.185	2.33e-24
All.MultiPRS	lassosum.10FCVal	0.013	6.207	4.238	2.26e-05	0.014	7.192	7.769	7.93e-15
All.MultiPRS	lassosum.MultiPRS	0.004	2.115	2.255	0.0242	0.005	2.429	4.06	4.9e-05
All.MultiPRS	lassosum.PseudoVal	0.043	21.322	14.502	1.18e-47	0.04	20.455	14.423	3.71e-47
All.MultiPRS	SBLUP.Inf	0.04	19.799	13.461	2.65e-41	0.042	21.418	14.302	2.12e-46
All.MultiPRS	SBayesR.PseudoVal	0.021	10.594	7.228	4.9e-13	0.019	9.67	8.325	8.4e-17
All.MultiPRS	LDpred1.10FCVal	0.026	12.692	8.647	5.29e-18	0.027	13.609	11.997	3.69e-33
All.MultiPRS	LDpred1.MultiPRS	0.02	9.894	8.54	1.34e-17	0.021	10.798	10.45	1.46e-25
All.MultiPRS	LDpred1.Inf	0.04	19.882	13.511	1.34e-41	0.043	21.574	14.911	2.82e-50
All.MultiPRS	LDpred2.10FCVal	0.006	3.005	2.056	0.0398	0.007	3.63	5.191	2.09e-07
All.MultiPRS	LDpred2.MultiPRS	0.003	1.559	1.847	0.0647	0.004	1.989	3.895	9.83e-05
All.MultiPRS	LDpred2.PseudoVal	0.032	15.899	10.803	3.34e-27	0.029	14.892	12.906	4.15e-38
All.MultiPRS	LDpred2.Inf	0.042	20.641	14.031	1.01e-44	0.043	21.897	14.145	1.99e-45
All.MultiPRS	DBSLMM.PseudoVal	0.019	9.273	6.325	2.53e-10	0.02	10.288	9.376	6.83e-21
All.MultiPRS	All.MultiPRS	0	0	0	1	0	0	0	1
Note. 10FCVal, a single polygenic score based on the optimal parameter as identified using 10-fold cross-validation; Multi-PRS, an elastic net model containing polygenic scores based on a range of parameters, with elastic net shrinkage parameters derived using 10-fold cross-validation; Inf, infintesimal model; PseudoVal, a single polygenic score based on the predicted optimal parameter as identif…
