# Supplementary material for: Evaluation of polygenic prediction methodology within a reference-standardized framework
Source: PLoS Genet. 2021 May 4;17(5):e1009021. doi: 10.1371/journal.pgen.1009021 (PMC8121285; doi:10.1371/journal.pgen.1009021)
Supplement: S12 Table — (XLSX) [file pgen.1009021.s025.xlsx]

## Sheet: S12
Average difference between methods in TEDS with 1KG reference
Reference	Test	CrossVal Diff	CrossVal Diff (%)	CrossVal Diff Z	CrossVal Diff P	IndepVal Diff	IndepVal Diff (%)	IndepVal Diff Z	IndepVal Diff P
pT+clump.10FCVal	pT+clump.10FCVal	0	0	0	1	0	0	0	1
pT+clump.10FCVal	pT+clump.MultiPRS	-0.007	-2.45	-0.651	0.515	-0.015	-5.242	-3.302	0.00096
pT+clump.10FCVal	lassosum.10FCVal	-0.037	-12.753	-7.873	3.47e-15	-0.046	-16.458	-4.868	1.13e-06
pT+clump.10FCVal	lassosum.MultiPRS	-0.041	-14.173	-3.796	0.000147	-0.049	-17.504	-5.066	4.05e-07
pT+clump.10FCVal	lassosum.PseudoVal	0.03	10.405	4.221	2.43e-05	0.034	12.244	2.364	0.0181
pT+clump.10FCVal	PRScs.10FCVal	-0.036	-12.253	-7.738	1.01e-14	-0.048	-17.323	-5.209	1.9e-07
pT+clump.10FCVal	PRScs.MultiPRS	-0.038	-13.036	-3.491	0.000482	-0.049	-17.502	-5.334	9.63e-08
pT+clump.10FCVal	PRScs.PseudoVal	-0.031	-10.801	-6.316	2.69e-10	-0.04	-14.492	-4.017	5.91e-05
pT+clump.10FCVal	SBLUP.Inf	-0.013	-4.61	-2.582	0.00982	-0.025	-8.842	-2.328	0.0199
pT+clump.10FCVal	SBayesR.PseudoVal	-0.023	-7.865	-3.861	0.000113	-0.024	-8.541	-2.008	0.0446
pT+clump.10FCVal	LDpred1.10FCVal	-0.018	-6.199	-3.412	0.000645	-0.024	-8.432	-2.182	0.0291
pT+clump.10FCVal	LDpred1.MultiPRS	-0.024	-8.198	-2.189	0.0286	-0.03	-10.647	-2.887	0.00388
pT+clump.10FCVal	LDpred1.Inf	-0.021	-7.055	-4.094	4.24e-05	-0.026	-9.419	-2.562	0.0104
pT+clump.10FCVal	LDpred2.10FCVal	-0.039	-13.519	-7.938	2.05e-15	-0.046	-16.649	-4.654	3.25e-06
pT+clump.10FCVal	LDpred2.MultiPRS	-0.04	-13.803	-3.7	0.000215	-0.041	-14.599	-4.107	4.01e-05
pT+clump.10FCVal	LDpred2.PseudoVal	-0.017	-5.854	-3.241	0.00119	-0.024	-8.698	-2.268	0.0233
pT+clump.10FCVal	LDpred2.Inf	-0.017	-5.959	-3.342	0.000831	-0.024	-8.525	-2.251	0.0244
pT+clump.10FCVal	DBSLMM.PseudoVal	-0.031	-10.509	-6.001	1.96e-09	-0.034	-12.239	-3.349	0.000812
pT+clump.10FCVal	All.MultiPRS	-0.046	-15.71	-4.227	2.36e-05	-0.047	-16.845	-4.893	9.92e-07
pT+clump.MultiPRS	pT+clump.10FCVal	0.007	2.392	0.651	0.515	0.015	4.981	3.302	0.00096
pT+clump.MultiPRS	pT+clump.MultiPRS	0	0	0	1	0	0	0	1
pT+clump.MultiPRS	lassosum.10FCVal	-0.03	-10.056	-2.77	0.00561	-0.031	-10.657	-3.681	0.000232
pT+clump.MultiPRS	lassosum.MultiPRS	-0.034	-11.443	-3.152	0.00162	-0.034	-11.651	-4.084	4.42e-05
pT+clump.MultiPRS	lassosum.PseudoVal	0.037	12.548	3.394	0.000688	0.049	16.615	3.88	0.000104
pT+clump.MultiPRS	PRScs.10FCVal	-0.029	-9.568	-2.635	0.00841	-0.034	-11.48	-3.949	7.85e-05
pT+clump.MultiPRS	PRScs.MultiPRS	-0.031	-10.333	-2.855	0.0043	-0.034	-11.649	-4.283	1.84e-05
pT+clump.MultiPRS	PRScs.PseudoVal	-0.024	-8.151	-2.241	0.025	-0.026	-8.789	-3.061	0.00221
pT+clump.MultiPRS	SBLUP.Inf	-0.006	-2.108	-0.576	0.565	-0.01	-3.42	-1.014	0.31
pT+clump.MultiPRS	SBayesR.PseudoVal	-0.016	-5.285	-1.45	0.147	-0.009	-3.134	-0.889	0.374
pT+clump.MultiPRS	LDpred1.10FCVal	-0.011	-3.659	-1	0.317	-0.009	-3.031	-0.888	0.375
pT+clump.MultiPRS	LDpred1.MultiPRS	-0.017	-5.61	-1.54	0.124	-0.015	-5.136	-1.598	0.11
pT+clump.MultiPRS	LDpred1.Inf	-0.013	-4.495	-1.231	0.218	-0.012	-3.969	-1.221	0.222
pT+clump.MultiPRS	LDpred2.10FCVal	-0.032	-10.804	-2.976	0.00292	-0.032	-10.839	-3.594	0.000326
pT+clump.MultiPRS	LDpred2.MultiPRS	-0.033	-11.081	-3.067	0.00217	-0.026	-8.891	-2.926	0.00343
pT+clump.MultiPRS	LDpred2.PseudoVal	-0.01	-3.322	-0.909	0.363	-0.01	-3.284	-0.967	0.334
pT+clump.MultiPRS	LDpred2.Inf	-0.01	-3.425	-0.937	0.349	-0.009	-3.119	-0.929	0.353
pT+clump.MultiPRS	DBSLMM.PseudoVal	-0.023	-7.866	-2.16	0.0308	-0.02	-6.648	-2.322	0.0202
pT+clump.MultiPRS	All.MultiPRS	-0.039	-12.943	-3.61	0.000307	-0.032	-11.025	-3.817	0.000135
lassosum.10FCVal	pT+clump.10FCVal	0.037	11.311	7.873	3.47e-15	0.046	14.132	4.868	1.13e-06
lassosum.10FCVal	pT+clump.MultiPRS	0.03	9.137	2.77	0.00561	0.031	9.631	3.681	0.000232
lassosum.10FCVal	lassosum.10FCVal	0	0	0	1	0	0	0	1
lassosum.10FCVal	lassosum.MultiPRS	-0.004	-1.26	-0.386	0.7	-0.003	-0.899	-0.879	0.379
lassosum.10FCVal	lassosum.PseudoVal	0.067	20.539	12.555	3.73e-36	0.08	24.645	7.323	2.43e-13
lassosum.10FCVal	PRScs.10FCVal	0.001	0.444	0.554	0.58	-0.002	-0.743	-0.45	0.653
lassosum.10FCVal	PRScs.MultiPRS	-0.001	-0.251	-0.077	0.939	-0.003	-0.896	-0.629	0.529
lassosum.10FCVal	PRScs.PseudoVal	0.006	1.731	2.195	0.0282	0.005	1.688	1.043	0.297
lassosum.10FCVal	SBLUP.Inf	0.024	7.222	6.026	1.68e-09	0.021	6.54	2.709	0.00675
lassosum.10FCVal	SBayesR.PseudoVal	0.014	4.335	3.387	0.000707	0.022	6.798	2.585	0.00975
lassosum.10FCVal	LDpred1.10FCVal	0.019	5.812	5.036	4.76e-07	0.022	6.892	2.901	0.00372
lassosum.10FCVal	LDpred1.MultiPRS	0.013	4.04	1.234	0.217	0.016	4.99	2.301	0.0214
lassosum.10FCVal	LDpred1.Inf	0.017	5.053	4.512	6.43e-06	0.02	6.044	2.618	0.00884
lassosum.10FCVal	LDpred2.10FCVal	-0.002	-0.68	-0.819	0.413	-0.001	-0.164	-0.097	0.923
lassosum.10FCVal	LDpred2.MultiPRS	-0.003	-0.931	-0.285	0.776	0.005	1.596	0.915	0.36
lassosum.10FCVal	LDpred2.PseudoVal	0.02	6.119	5.293	1.2e-07	0.022	6.663	2.824	0.00474
lassosum.10FCVal	LDpred2.Inf	0.02	6.026	5.26	1.44e-07	0.022	6.812	2.91	0.00361
lassosum.10FCVal	DBSLMM.PseudoVal	0.007	1.99	1.867	0.0619	0.012	3.623	1.665	0.0959
lassosum.10FCVal	All.MultiPRS	-0.009	-2.623	-0.809	0.419	-0.001	-0.333	-0.194	0.846
lassosum.MultiPRS	pT+clump.10FCVal	0.041	12.414	3.796	0.000147	0.049	14.897	5.066	4.05e-07
lassosum.MultiPRS	pT+clump.MultiPRS	0.034	10.268	3.152	0.00162	0.034	10.435	4.084	4.42e-05
lassosum.MultiPRS	lassosum.10FCVal	0.004	1.244	0.386	0.7	0.003	0.891	0.879	0.379
lassosum.MultiPRS	lassosum.MultiPRS	0	0	0	1	0	0	0	1
lassosum.MultiPRS	lassosum.PseudoVal	0.071	21.528	6.547	5.86e-11	0.083	25.316	7.541	4.67e-14
lassosum.MultiPRS	PRScs.10FCVal	0.006	1.682	0.521	0.602	0.001	0.154	0.098	0.922
lassosum.MultiPRS	PRScs.MultiPRS	0.003	0.996	0.448	0.654	0	0.002	0.002	0.999
lassosum.MultiPRS	PRScs.PseudoVal	0.01	2.954	0.913	0.361	0.008	2.564	1.633	0.102
lassosum.MultiPRS	SBLUP.Inf	0.028	8.376	2.568	0.0102	0.024	7.372	3.184	0.00145
lassosum.MultiPRS	SBayesR.PseudoVal	0.018	5.525	1.705	0.0882	0.025	7.628	2.974	0.00294
lassosum.MultiPRS	LDpred1.10FCVal	0.023	6.984	2.147	0.0318	0.025	7.721	3.401	0.000672
lassosum.MultiPRS	LDpred1.MultiPRS	0.017	5.234	2.297	0.0216	0.019	5.836	2.824	0.00475
lassosum.MultiPRS	LDpred1.Inf	0.021	6.234	1.917	0.0553	0.023	6.881	3.115	0.00184
lassosum.MultiPRS	LDpred2.10FCVal	0.002	0.573	0.177	0.859	0.002	0.728	0.445	0.656
lassosum.MultiPRS	LDpred2.MultiPRS	0.001	0.325	0.155	0.877	0.008	2.472	1.459	0.145
lassosum.MultiPRS	LDpred2.PseudoVal	0.024	7.287	2.237	0.0253	0.025	7.495	3.315	0.000916
lassosum.MultiPRS	LDpred2.Inf	0.024	7.195	2.209	0.0272	0.025	7.642	3.409	0.000653
lassosum.MultiPRS	DBSLMM.PseudoVal	0.011	3.21	0.994	0.32	0.015	4.481	2.392	0.0168
lassosum.MultiPRS	All.MultiPRS	-0.004	-1.346	-0.421	0.673	0.002	0.561	0.425	0.671
lassosum.PseudoVal	pT+clump.10FCVal	-0.03	-11.614	-4.221	2.43e-05	-0.034	-13.952	-2.364	0.0181
lassosum.PseudoVal	pT+clump.MultiPRS	-0.037	-14.349	-3.394	0.000688	-0.049	-19.925	-3.88	0.000104
lassosum.PseudoVal	lassosum.10FCVal	-0.067	-25.848	-12.555	3.73e-36	-0.08	-32.706	-7.323	2.43e-13
lassosum.PseudoVal	lassosum.MultiPRS	-0.071	-27.433	-6.547	5.86e-11	-0.083	-33.898	-7.541	4.67e-14
lassosum.PseudoVal	lassosum.PseudoVal	0	0	0	1	0	0	0	1
lassosum.PseudoVal	PRScs.10FCVal	-0.066	-25.289	-11.309	1.19e-29	-0.082	-33.692	-6.927	4.29e-12
lassosum.PseudoVal	PRScs.MultiPRS	-0.068	-26.164	-6.272	3.58e-10	-0.083	-33.895	-7.374	1.65e-13
lassosum.PseudoVal	PRScs.PseudoVal	-0.062	-23.669	-12.255	1.57e-34	-0.075	-30.466	-7.446	9.64e-14
lassosum.PseudoVal	SBLUP.Inf	-0.044	-16.76	-5.991	2.09e-09	-0.059	-24.027	-4.016	5.93e-05
lassosum.PseudoVal	SBayesR.PseudoVal	-0.053	-20.392	-10.739	6.69e-27	-0.058	-23.684	-5.743	9.32e-09
lassosum.PseudoVal	LDpred1.10FCVal	-0.048	-18.533	-7.027	2.11e-12	-0.058	-23.56	-4.144	3.41e-05
lassosum.PseudoVal	LDpred1.MultiPRS	-0.054	-20.764	-4.956	7.21e-07	-0.064	-26.084	-4.659	3.17e-06
lassosum.PseudoVal	LDpred1.Inf	-0.051	-19.489	-7.198	6.12e-13	-0.06	-24.685	-4.217	2.47e-05
lassosum.PseudoVal	LDpred2.10FCVal	-0.07	-26.703	-11.687	1.48e-31	-0.081	-32.924	-6.717	1.85e-11
lassosum.PseudoVal	LDpred2.MultiPRS	-0.07	-27.019	-6.446	1.15e-10	-0.075	-30.588	-6.375	1.83e-10
lassosum.PseudoVal	LDpred2.PseudoVal	-0.047	-18.147	-6.658	2.78e-11	-0.058	-23.863	-4.069	4.73e-05
lassosum.PseudoVal	LDpred2.Inf	-0.048	-18.265	-6.693	2.19e-11	-0.058	-23.666	-4.032	5.54e-05
lassosum.PseudoVal	DBSLMM.PseudoVal	-0.061	-23.343	-10.096	5.76e-24	-0.068	-27.898	-5.597	2.17e-08
lassosum.PseudoVal	All.MultiPRS	-0.076	-29.148	-7.016	2.28e-12	-0.081	-33.147	-7.041	1.91e-12
PRScs.10FCVal	pT+clump.10FCVal	0.036	10.915	7.738	1.01e-14	0.048	14.766	5.209	1.9e-07
PRScs.10FCVal	pT+clump.MultiPRS	0.029	8.732	2.635	0.00841	0.034	10.297	3.949	7.85e-05
PRScs.10FCVal	lassosum.10FCVal	-0.001	-0.446	-0.554	0.58	0.002	0.738	0.45	0.653
PRScs.10FCVal	lassosum.MultiPRS	-0.006	-1.711	-0.521	0.602	-0.001	-0.154	-0.098	0.922
PRScs.10FCVal	lassosum.PseudoVal	0.066	20.185	11.309	1.19e-29	0.082	25.201	6.927	4.29e-12
PRScs.10FCVal	PRScs.10FCVal	0	0	0	1	0	0	0	1
PRScs.10FCVal	PRScs.MultiPRS	-0.002	-0.698	-0.213	0.831	0	-0.152	-0.205	0.837
PRScs.10FCVal	PRScs.PseudoVal	0.004	1.293	1.697	0.0898	0.008	2.413	1.529	0.126
PRScs.10FCVal	SBLUP.Inf	0.022	6.808	6.677	2.44e-11	0.024	7.229	3.506	0.000455
PRScs.10FCVal	SBayesR.PseudoVal	0.013	3.909	2.864	0.00418	0.024	7.486	2.707	0.0068
PRScs.10FCVal	LDpred1.10FCVal	0.018	5.393	5.523	3.33e-08	0.025	7.579	3.801	0.000144
PRScs.10FCVal	LDpred1.MultiPRS	0.012	3.612	1.098	0.272	0.019	5.691	3.286	0.00102
PRScs.10FCVal	LDpred1.Inf	0.015	4.63	5.044	4.57e-07	0.022	6.737	3.661	0.000251
PRScs.10FCVal	LDpred2.10FCVal	-0.004	-1.128	-1.428	0.153	0.002	0.575	0.358	0.721
PRScs.10FCVal	LDpred2.MultiPRS	-0.005	-1.381	-0.421	0.674	0.008	2.322	1.43	0.153
PRScs.10FCVal	LDpred2.PseudoVal	0.019	5.7	5.895	3.75e-09	0.024	7.352	3.762	0.000169
PRScs.10FCVal	LDpred2.Inf	0.018	5.607	5.857	4.71e-09	0.025	7.499	3.881	0.000104
PRScs.10FCVal	DBSLMM.PseudoVal	0.005	1.553	1.698	0.0895	0.014	4.334	2.36	0.0183
PRScs.10FCVal	All.MultiPRS	-0.01	-3.08	-0.944	0.345	0.001	0.408	0.237	0.813
PRScs.MultiPRS	pT+clump.10FCVal	0.038	11.533	3.491	0.000482	0.049	14.895	5.334	9.63e-08
PRScs.MultiPRS	pT+clump.MultiPRS	0.031	9.365	2.855	0.0043	0.034	10.433	4.283	1.84e-05
PRScs.MultiPRS	lassosum.10FCVal	0.001	0.251	0.077	0.939	0.003	0.888	0.629	0.529
PRScs.MultiPRS	lassosum.MultiPRS	-0.003	-1.006	-0.448	0.654	0	-0.002	-0.002	0.999
PRScs.MultiPRS	lassosum.PseudoVal	0.068	20.738	6.272	3.58e-10	0.083	25.315	7.374	1.65e-13
PRScs.MultiPRS	PRScs.10FCVal	0.002	0.693	0.213	0.831	0	0.152	0.205	0.837
PRScs.MultiPRS	PRScs.MultiPRS	0	0	0	1	0	0	0	1
PRScs.MultiPRS	PRScs.PseudoVal	0.007	1.978	0.607	0.544	0.008	2.561	2.229	0.0258
PRScs.MultiPRS	SBLUP.Inf	0.025	7.454	2.267	0.0234	0.024	7.37	3.772	0.000162
PRScs.MultiPRS	SBayesR.PseudoVal	0.015	4.575	1.404	0.16	0.025	7.626	3.017	0.00256
PRScs.MultiPRS	LDpred1.10FCVal	0.02	6.049	1.843	0.0654	0.025	7.719	3.981	6.86e-05
PRScs.MultiPRS	LDpred1.MultiPRS	0.014	4.28	2.714	0.00664	0.019	5.834	3.528	0.000419
PRScs.MultiPRS	LDpred1.Inf	0.017	5.291	1.615	0.106	0.023	6.879	3.888	0.000101
PRScs.MultiPRS	LDpred2.10FCVal	-0.001	-0.427	-0.131	0.895	0.002	0.726	0.515	0.606
PRScs.MultiPRS	LDpred2.MultiPRS	-0.002	-0.678	-0.251	0.802	0.008	2.47	1.675	0.0938
PRScs.MultiPRS	LDpred2.PseudoVal	0.021	6.354	1.937	0.0527	0.025	7.492	3.966	7.3e-05
PRScs.MultiPRS	LDpred2.Inf	0.021	6.261	1.908	0.0564	0.025	7.64	4.121	3.78e-05
PRScs.MultiPRS	DBSLMM.PseudoVal	0.007	2.236	0.686	0.493	0.015	4.479	2.682	0.00733
PRScs.MultiPRS	All.MultiPRS	-0.008	-2.365	-1.066	0.286	0.002	0.559	0.364	0.716
PRScs.PseudoVal	pT+clump.10FCVal	0.031	9.748	6.316	2.69e-10	0.04	12.658	4.017	5.91e-05
PRScs.PseudoVal	pT+clump.MultiPRS	0.024	7.536	2.241	0.025	0.026	8.079	3.061	0.00221
PRScs.PseudoVal	lassosum.10FCVal	-0.006	-1.762	-2.195	0.0282	-0.005	-1.717	-1.043	0.297
PRScs.PseudoVal	lassosum.MultiPRS	-0.01	-3.044	-0.913	0.361	-0.008	-2.631	-1.633	0.102
PRScs.PseudoVal	lassosum.PseudoVal	0.062	19.139	12.255	1.57e-34	0.075	23.352	7.446	9.64e-14
PRScs.PseudoVal	PRScs.10FCVal	-0.004	-1.31	-1.697	0.0898	-0.008	-2.473	-1.529	0.126
PRScs.PseudoVal	PRScs.MultiPRS	-0.007	-2.018	-0.607	0.544	-0.008	-2.629	-2.229	0.0258
PRScs.PseudoVal	PRScs.PseudoVal	0	0	0	1	0	0	0	1
PRScs.PseudoVal	SBLUP.Inf	0.018	5.587	4.776	1.79e-06	0.016	4.935	2.038	0.0416
PRScs.PseudoVal	SBayesR.PseudoVal	0.009	2.65	2.275	0.0229	0.017	5.198	2.215	0.0267
PRScs.PseudoVal	LDpred1.10FCVal	0.013	4.153	3.715	0.000203	0.017	5.293	2.255	0.0241
PRScs.PseudoVal	LDpred1.MultiPRS	0.008	2.349	0.704	0.481	0.011	3.358	1.593	0.111
PRScs.PseudoVal	LDpred1.Inf	0.011	3.38	3.175	0.0015	0.014	4.431	1.976	0.0481
PRScs.PseudoVal	LDpred2.10FCVal	-0.008	-2.453	-3.054	0.00226	-0.006	-1.884	-1.151	0.25
PRScs.PseudoVal	LDpred2.MultiPRS	-0.009	-2.709	-0.813	0.416	0	-0.094	-0.055	0.956
PRScs.PseudoVal	LDpred2.PseudoVal	0.014	4.465	4.064	4.82e-05	0.016	5.061	2.209	0.0272
PRScs.PseudoVal	LDpred2.Inf	0.014	4.37	3.996	6.44e-05	0.017	5.212	2.286	0.0223
PRScs.PseudoVal	DBSLMM.PseudoVal	0.001	0.264	0.28	0.779	0.006	1.968	1.018	0.309
PRScs.PseudoVal	All.MultiPRS	-0.014	-4.431	-1.341	0.18	-0.007	-2.055	-1.121	0.262
SBLUP.Inf	pT+clump.10FCVal	0.013	4.407	2.582	0.00982	0.025	8.123	2.328	0.0199
SBLUP.Inf	pT+clump.MultiPRS	0.006	2.065	0.576	0.565	0.01	3.307	1.014	0.31
SBLUP.Inf	lassosum.10FCVal	-0.024	-7.784	-6.026	1.68e-09	-0.021	-6.997	-2.709	0.00675
SBLUP.Inf	lassosum.MultiPRS	-0.028	-9.142	-2.568	0.0102	-0.024	-7.959	-3.184	0.00145
SBLUP.Inf	lassosum.PseudoVal	0.044	14.354	5.991	2.09e-09	0.059	19.372	4.016	5.93e-05
SBLUP.Inf	PRScs.10FCVal	-0.022	-7.305	-6.677	2.44e-11	-0.024	-7.793	-3.506	0.000455
SBLUP.Inf	PRScs.MultiPRS	-0.025	-8.055	-2.267	0.0234	-0.024	-7.956	-3.772	0.000162
SBLUP.Inf	PRScs.PseudoVal	-0.018	-5.918	-4.776	1.79e-06	-0.016	-5.191	-2.038	0.0416
SBLUP.Inf	SBLUP.Inf	0	0	0	1	0	0	0	1
SBLUP.Inf	SBayesR.PseudoVal	-0.009	-3.111	-1.704	0.0883	0.001	0.276	0.075	0.941
SBLUP.Inf	LDpred1.10FCVal	-0.005	-1.519	-1.65	0.0989	0.001	0.376	0.198	0.843
SBLUP.Inf	LDpred1.MultiPRS	-0.01	-3.429	-0.961	0.337	-0.005	-1.659	-1.057	0.291
SBLUP.Inf	LDpred1.Inf	-0.007	-2.337	-3.294	0.000987	-0.002	-0.531	-0.357	0.721
SBLUP.Inf	LDpred2.10FCVal	-0.026	-8.516	-8.507	1.79e-17	-0.022	-7.173	-3.547	0.00039
SBLUP.Inf	LDpred2.MultiPRS	-0.027	-8.787	-2.474	0.0134	-0.016	-5.29	-2.324	0.0201
SBLUP.Inf	LDpred2.PseudoVal	-0.004	-1.189	-1.567	0.117	0	0.132	0.084	0.933
SBLUP.Inf	LDpred2.Inf	-0.004	-1.289	-1.747	0.0806	0.001	0.291	0.189	0.85
SBLUP.Inf	DBSLMM.PseudoVal	-0.017	-5.639	-4.706	2.52e-06	-0.009	-3.121	-1.261	0.207
SBLUP.Inf	All.MultiPRS	-0.032	-10.611	-3.001	0.00269	-0.022	-7.353	-2.94	0.00329
SBayesR.PseudoVal	pT+clump.10FCVal	0.023	7.292	3.861	0.000113	0.024	7.869	2.008	0.0446
SBayesR.PseudoVal	pT+clump.MultiPRS	0.016	5.02	1.45	0.147	0.009	3.039	0.889	0.374
SBayesR.PseudoVal	lassosum.10FCVal	-0.014	-4.531	-3.387	0.000707	-0.022	-7.294	-2.585	0.00975
SBayesR.PseudoVal	lassosum.MultiPRS	-0.018	-5.848	-1.705	0.0882	-0.025	-8.258	-2.974	0.00294
SBayesR.PseudoVal	lassosum.PseudoVal	0.053	16.938	10.739	6.69e-27	0.058	19.149	5.743	9.32e-09
SBayesR.PseudoVal	PRScs.10FCVal	-0.013	-4.067	-2.864	0.00418	-0.024	-8.092	-2.707	0.0068
SBayesR.PseudoVal	PRScs.MultiPRS	-0.015	-4.794	-1.404	0.16	-0.025	-8.256	-3.017	0.00256
SBayesR.PseudoVal	PRScs.PseudoVal	-0.009	-2.722	-2.275	0.0229	-0.017	-5.483	-2.215	0.0267
SBayesR.PseudoVal	SBLUP.Inf	0.009	3.018	1.704	0.0883	-0.001	-0.277	-0.075	0.941
SBayesR.PseudoVal	SBayesR.PseudoVal	0	0	0	1	0	0	0	1
SBayesR.PseudoVal	LDpred1.10FCVal	0.005	1.544	0.893	0.372	0	0.1	0.027	0.978
SBayesR.PseudoVal	LDpred1.MultiPRS	-0.001	-0.308	-0.09	0.928	-0.006	-1.94	-0.553	0.58
SBayesR.PseudoVal	LDpred1.Inf	0.002	0.751	0.438	0.661	-0.002	-0.809	-0.223	0.824
SBayesR.PseudoVal	LDpred2.10FCVal	-0.016	-5.242	-3.788	0.000152	-0.023	-7.47	-2.561	0.0104
SBayesR.PseudoVal	LDpred2.MultiPRS	-0.017	-5.505	-1.603	0.109	-0.017	-5.582	-1.951	0.0511
SBayesR.PseudoVal	LDpred2.PseudoVal	0.006	1.865	1.089	0.276	0	-0.145	-0.04	0.968
SBayesR.PseudoVal	LDpred2.Inf	0.006	1.767	1.032	0.302	0	0.015	0.004	0.997
SBayesR.PseudoVal	DBSLMM.PseudoVal	-0.008	-2.451	-1.721	0.0853	-0.01	-3.407	-1.14	0.254
SBayesR.PseudoVal	All.MultiPRS	-0.023	-7.273	-2.14	0.0324	-0.023	-7.651	-2.849	0.00439
LDpred1.10FCVal	pT+clump.10FCVal	0.018	5.837	3.412	0.000645	0.024	7.776	2.182	0.0291
LDpred1.10FCVal	pT+clump.MultiPRS	0.011	3.53	1	0.317	0.009	2.942	0.888	0.375
LDpred1.10FCVal	lassosum.10FCVal	-0.019	-6.171	-5.036	4.76e-07	-0.022	-7.402	-2.901	0.00372
LDpred1.10FCVal	lassosum.MultiPRS	-0.023	-7.509	-2.147	0.0318	-0.025	-8.367	-3.401	0.000672
LDpred1.10FCVal	lassosum.PseudoVal	0.048	15.635	7.027	2.11e-12	0.058	19.068	4.144	3.41e-05
LDpred1.10FCVal	PRScs.10FCVal	-0.018	-5.7	-5.523	3.33e-08	-0.025	-8.2	-3.801	0.000144
LDpred1.10FCVal	PRScs.MultiPRS	-0.02	-6.438	-1.843	0.0654	-0.025	-8.364	-3.981	6.86e-05
LDpred1.10FCVal	PRScs.PseudoVal	-0.013	-4.333	-3.715	0.000203	-0.017	-5.589	-2.255	0.0241
LDpred1.10FCVal	SBLUP.Inf	0.005	1.496	1.65	0.0989	-0.001	-0.378	-0.198	0.843
LDpred1.10FCVal	SBayesR.PseudoVal	-0.005	-1.569	-0.893	0.372	0	-0.1	-0.027	0.978
LDpred1.10FCVal	LDpred1.10FCVal	0	0	0	1	0	0	0	1
LDpred1.10FCVal	LDpred1.MultiPRS	-0.006	-1.882	-0.536	0.592	-0.006	-2.043	-1.903	0.0571
LDpred1.10FCVal	LDpred1.Inf	-0.002	-0.806	-1.012	0.311	-0.003	-0.911	-0.546	0.585
LDpred1.10FCVal	LDpred2.10FCVal	-0.021	-6.893	-7.013	2.33e-12	-0.023	-7.578	-3.691	0.000223
LDpred1.10FCVal	LDpred2.MultiPRS	-0.022	-7.16	-2.047	0.0407	-0.017	-5.688	-2.509	0.0121
LDpred1.10FCVal	LDpred2.PseudoVal	0.001	0.325	0.354	0.723	-0.001	-0.245	-0.128	0.898
LDpred1.10FCVal	LDpred2.Inf	0.001	0.226	0.247	0.805	0	-0.086	-0.045	0.964
LDpred1.10FCVal	DBSLMM.PseudoVal	-0.013	-4.058	-3.406	0.000658	-0.011	-3.511	-1.389	0.165
LDpred1.10FCVal	All.MultiPRS	-0.028	-8.956	-2.576	0.01	-0.023	-7.759	-3.205	0.00135
LDpred1.MultiPRS	pT+clump.10FCVal	0.024	7.577	2.189	0.0286	0.03	9.622	2.887	0.00388
LDpred1.MultiPRS	pT+clump.MultiPRS	0.017	5.312	1.54	0.124	0.015	4.885	1.598	0.11
LDpred1.MultiPRS	lassosum.10FCVal	-0.013	-4.21	-1.234	0.217	-0.016	-5.252	-2.301	0.0214
LDpred1.MultiPRS	lassosum.MultiPRS	-0.017	-5.523	-2.297	0.0216	-0.019	-6.197	-2.824	0.00475
LDpred1.MultiPRS	lassosum.PseudoVal	0.054	17.194	4.956	7.21e-07	0.064	20.688	4.659	3.17e-06
LDpred1.MultiPRS	PRScs.10FCVal	-0.012	-3.748	-1.098	0.272	-0.019	-6.034	-3.286	0.00102
LDpred1.MultiPRS	PRScs.MultiPRS	-0.014	-4.472	-2.714	0.00664	-0.019	-6.195	-3.528	0.000419
LDpred1.MultiPRS	PRScs.PseudoVal	-0.008	-2.406	-0.704	0.481	-0.011	-3.475	-1.593	0.111
LDpred1.MultiPRS	SBLUP.Inf	0.01	3.316	0.961	0.337	0.005	1.632	1.057	0.291
LDpred1.MultiPRS	SBayesR.PseudoVal	0.001	0.307	0.09	0.928	0.006	1.903	0.553	0.58
LDpred1.MultiPRS	LDpred1.10FCVal	0.006	1.847	0.536	0.592	0.006	2.002	1.903	0.0571
LDpred1.MultiPRS	LDpred1.MultiPRS	0	0	0	1	0	0	0	1
LDpred1.MultiPRS	LDpred1.Inf	0.003	1.056	0.307	0.759	0.003	1.11	1.125	0.261
LDpred1.MultiPRS	LDpred2.10FCVal	-0.015	-4.918	-1.441	0.15	-0.017	-5.424	-3.206	0.00135
LDpred1.MultiPRS	LDpred2.MultiPRS	-0.016	-5.18	-1.833	0.0668	-0.011	-3.572	-1.825	0.068
LDpred1.MultiPRS	LDpred2.PseudoVal	0.007	2.167	0.629	0.529	0.005	1.762	1.194	0.232
LDpred1.MultiPRS	LDpred2.Inf	0.007	2.069	0.601	0.548	0.006	1.918	1.308	0.191
LDpred1.MultiPRS	DBSLMM.PseudoVal	-0.007	-2.136	-0.625	0.532	-0.004	-1.439	-0.647	0.518
LDpred1.MultiPRS	All.MultiPRS	-0.022	-6.943	-2.461	0.0138	-0.017	-5.602	-2.653	0.00798
LDpred1.Inf	pT+clump.10FCVal	0.021	6.59	4.094	4.24e-05	0.026	8.608	2.562	0.0104
LDpred1.Inf	pT+clump.MultiPRS	0.013	4.301	1.231	0.218	0.012	3.817	1.221	0.222
LDpred1.Inf	lassosum.10FCVal	-0.017	-5.322	-4.512	6.43e-06	-0.02	-6.433	-2.618	0.00884
LDpred1.Inf	lassosum.MultiPRS	-0.021	-6.649	-1.917	0.0553	-0.023	-7.389	-3.115	0.00184
LDpred1.Inf	lassosum.PseudoVal	0.051	16.31	7.198	6.12e-13	0.06	19.798	4.217	2.47e-05
LDpred1.Inf	PRScs.10FCVal	-0.015	-4.855	-5.044	4.57e-07	-0.022	-7.224	-3.661	0.000251
LDpred1.Inf	PRScs.MultiPRS	-0.017	-5.587	-1.615	0.106	-0.023	-7.387	-3.888	0.000101
LDpred1.Inf	PRScs.PseudoVal	-0.011	-3.499	-3.175	0.0015	-0.014	-4.636	-1.976	0.0481
LDpred1.Inf	SBLUP.Inf	0.007	2.284	3.294	0.000987	0.002	0.528	0.357	0.721
LDpred1.Inf	SBayesR.PseudoVal	-0.002	-0.756	-0.438	0.661	0.002	0.803	0.223	0.824
LDpred1.Inf	LDpred1.10FCVal	0.002	0.8	1.012	0.311	0.003	0.902	0.546	0.585
LDpred1.Inf	LDpred1.MultiPRS	-0.003	-1.067	-0.307	0.759	-0.003	-1.122	-1.125	0.261
LDpred1.Inf	LDpred1.Inf	0	0	0	1	0	0	0	1
LDpred1.Inf	LDpred2.10FCVal	-0.019	-6.038	-6.879	6.02e-12	-0.02	-6.607	-3.603	0.000314
LDpred1.Inf	LDpred2.MultiPRS	-0.02	-6.303	-1.821	0.0686	-0.014	-4.734	-2.254	0.0242
LDpred1.Inf	LDpred2.PseudoVal	0.003	1.123	1.779	0.0753	0.002	0.659	0.505	0.613
LDpred1.Inf	LDpred2.Inf	0.003	1.024	1.642	0.101	0.002	0.817	0.634	0.526
LDpred1.Inf	DBSLMM.PseudoVal	-0.01	-3.226	-2.95	0.00318	-0.008	-2.577	-1.113	0.266
LDpred1.Inf	All.MultiPRS	-0.025	-8.084	-2.348	0.0189	-0.021	-6.787	-2.908	0.00364
LDpred2.10FCVal	pT+clump.10FCVal	0.039	11.909	7.938	2.05e-15	0.046	14.273	4.654	3.25e-06
LDpred2.10FCVal	pT+clump.MultiPRS	0.032	9.751	2.976	0.00292	0.032	9.779	3.594	0.000326
LDpred2.10FCVal	lassosum.10FCVal	0.002	0.675	0.819	0.413	0.001	0.164	0.097	0.923
LDpred2.10FCVal	lassosum.MultiPRS	-0.002	-0.576	-0.177	0.859	-0.002	-0.733	-0.445	0.656
LDpred2.10FCVal	lassosum.PseudoVal	0.07	21.075	11.687	1.48e-31	0.081	24.769	6.717	1.85e-11
LDpred2.10FCVal	PRScs.10FCVal	0.004	1.116	1.428	0.153	-0.002	-0.578	-0.358	0.721
LDpred2.10FCVal	PRScs.MultiPRS	0.001	0.425	0.131	0.895	-0.002	-0.731	-0.515	0.606
LDpred2.10FCVal	PRScs.PseudoVal	0.008	2.395	3.054	0.00226	0.006	1.849	1.151	0.25
LDpred2.10FCVal	SBLUP.Inf	0.026	7.848	8.507	1.79e-17	0.022	6.693	3.547	0.00039
LDpred2.10FCVal	SBayesR.PseudoVal	0.016	4.981	3.788	0.000152	0.023	6.951	2.561	0.0104
LDpred2.10FCVal	LDpred1.10FCVal	0.021	6.448	7.013	2.33e-12	0.023	7.044	3.691	0.000223
LDpred2.10FCVal	LDpred1.MultiPRS	0.015	4.688	1.441	0.15	0.017	5.145	3.206	0.00135
LDpred2.10FCVal	LDpred1.Inf	0.019	5.694	6.879	6.02e-12	0.02	6.198	3.603	0.000314
LDpred2.10FCVal	LDpred2.10FCVal	0	0	0	1	0	0	0	1
LDpred2.10FCVal	LDpred2.MultiPRS	-0.001	-0.25	-0.077	0.939	0.006	1.757	2.344	0.0191
LDpred2.10FCVal	LDpred2.PseudoVal	0.022	6.753	10.504	8.27e-26	0.022	6.816	5.125	2.97e-07
LDpred2.10FCVal	LDpred2.Inf	0.022	6.66	10.381	3.04e-25	0.023	6.965	5.248	1.53e-07
LDpred2.10FCVal	DBSLMM.PseudoVal	0.009	2.652	2.776	0.00551	0.012	3.781	1.916	0.0553
LDpred2.10FCVal	All.MultiPRS	-0.006	-1.93	-0.599	0.549	-0.001	-0.168	-0.108	0.914
LDpred2.MultiPRS	pT+clump.10FCVal	0.04	12.129	3.7	0.000215	0.041	12.739	4.107	4.01e-05
LDpred2.MultiPRS	pT+clump.MultiPRS	0.033	9.975	3.067	0.00217	0.026	8.165	2.926	0.00343
LDpred2.MultiPRS	lassosum.10FCVal	0.003	0.922	0.285	0.776	-0.005	-1.622	-0.915	0.36
LDpred2.MultiPRS	lassosum.MultiPRS	-0.001	-0.326	-0.155	0.877	-0.008	-2.535	-1.459	0.145
LDpred2.MultiPRS	lassosum.PseudoVal	0.07	21.272	6.446	1.15e-10	0.075	23.423	6.375	1.83e-10
LDpred2.MultiPRS	PRScs.10FCVal	0.005	1.362	0.421	0.674	-0.008	-2.377	-1.43	0.153
LDpred2.MultiPRS	PRScs.MultiPRS	0.002	0.673	0.251	0.802	-0.008	-2.533	-1.675	0.0938
LDpred2.MultiPRS	PRScs.PseudoVal	0.009	2.638	0.813	0.416	0	0.094	0.055	0.956
LDpred2.MultiPRS	SBLUP.Inf	0.027	8.077	2.474	0.0134	0.016	5.024	2.324	0.0201
LDpred2.MultiPRS	SBayesR.PseudoVal	0.017	5.217	1.603	0.109	0.017	5.287	1.951	0.0511
LDpred2.MultiPRS	LDpred1.10FCVal	0.022	6.681	2.047	0.0407	0.017	5.382	2.509	0.0121
LDpred2.MultiPRS	LDpred1.MultiPRS	0.016	4.925	1.833	0.0668	0.011	3.449	1.825	0.068
LDpred2.MultiPRS	LDpred1.Inf	0.02	5.929	1.821	0.0686	0.014	4.52	2.254	0.0242
LDpred2.MultiPRS	LDpred2.10FCVal	0.001	0.249	0.077	0.939	-0.006	-1.789	-2.344	0.0191
LDpred2.MultiPRS	LDpred2.MultiPRS	0	0	0	1	0	0	0	1
LDpred2.MultiPRS	LDpred2.PseudoVal	0.023	6.985	2.142	0.0322	0.016	5.15	3.078	0.00209
LDpred2.MultiPRS	LDpred2.Inf	0.023	6.892	2.113	0.0346	0.017	5.301	3.188	0.00143
LDpred2.MultiPRS	DBSLMM.PseudoVal	0.01	2.894	0.893	0.372	0.007	2.06	0.987	0.324
LDpred2.MultiPRS	All.MultiPRS	-0.006	-1.676	-0.63	0.529	-0.006	-1.96	-1.308	0.191
LDpred2.PseudoVal	pT+clump.10FCVal	0.017	5.53	3.241	0.00119	0.024	8.002	2.268	0.0233
LDpred2.PseudoVal	pT+clump.MultiPRS	0.01	3.215	0.909	0.363	0.01	3.179	0.967	0.334
LDpred2.PseudoVal	lassosum.10FCVal	-0.02	-6.518	-5.293	1.2e-07	-0.022	-7.139	-2.824	0.00474
LDpred2.PseudoVal	lassosum.MultiPRS	-0.024	-7.86	-2.237	0.0253	-0.025	-8.102	-3.315	0.000916
LDpred2.PseudoVal	lassosum.PseudoVal	0.047	15.36	6.658	2.78e-11	0.058	19.266	4.069	4.73e-05
LDpred2.PseudoVal	PRScs.10FCVal	-0.019	-6.045	-5.895	3.75e-09	-0.024	-7.935	-3.762	0.000169
LDpred2.PseudoVal	PRScs.MultiPRS	-0.021	-6.785	-1.937	0.0527	-0.025	-8.099	-3.966	7.3e-05
LDpred2.PseudoVal	PRScs.PseudoVal	-0.014	-4.674	-4.064	4.82e-05	-0.016	-5.33	-2.209	0.0272
LDpred2.PseudoVal	SBLUP.Inf	0.004	1.175	1.567	0.117	0	-0.132	-0.084	0.933
LDpred2.PseudoVal	SBayesR.PseudoVal	-0.006	-1.9	-1.089	0.276	0	0.145	0.04	0.968
LDpred2.PseudoVal	LDpred1.10FCVal	-0.001	-0.326	-0.354	0.723	0.001	0.245	0.128	0.898
LDpred2.PseudoVal	LDpred1.MultiPRS	-0.007	-2.215	-0.629	0.529	-0.005	-1.793	-1.194	0.232
LDpred2.PseudoVal	LDpred1.Inf	-0.003	-1.135	-1.779	0.0753	-0.002	-0.664	-0.505	0.613
LDpred2.PseudoVal	LDpred2.10FCVal	-0.022	-7.242	-10.504	8.27e-26	-0.022	-7.315	-5.125	2.97e-07
LDpred2.PseudoVal	LDpred2.MultiPRS	-0.023	-7.509	-2.142	0.0322	-0.016	-5.429	-3.078	0.00209
LDpred2.PseudoVal	LDpred2.PseudoVal	0	0	0	1	0	0	0	1
LDpred2.PseudoVal	LDpred2.Inf	0	-0.1	-0.811	0.417	0	0.159	0.637	0.524
LDpred2.PseudoVal	DBSLMM.PseudoVal	-0.014	-4.398	-3.83	0.000128	-0.01	-3.257	-1.358	0.174
LDpred2.PseudoVal	All.MultiPRS	-0.029	-9.311	-2.668	0.00763	-0.023	-7.495	-3.236	0.00121
LDpred2.Inf	pT+clump.10FCVal	0.017	5.624	3.342	0.000831	0.024	7.855	2.251	0.0244
LDpred2.Inf	pT+clump.MultiPRS	0.01	3.311	0.937	0.349	0.009	3.025	0.929	0.353
LDpred2.Inf	lassosum.10FCVal	-0.02	-6.412	-5.26	1.44e-07	-0.022	-7.31	-2.91	0.00361
LDpred2.Inf	lassosum.MultiPRS	-0.024	-7.752	-2.209	0.0272	-0.025	-8.274	-3.409	0.000653
LDpred2.Inf	lassosum.PseudoVal	0.048	15.444	6.693	2.19e-11	0.058	19.137	4.032	5.54e-05
LDpred2.Inf	PRScs.10FCVal	-0.018	-5.94	-5.857	4.71e-09	-0.025	-8.108	-3.881	0.000104
LDpred2.Inf	PRScs.MultiPRS	-0.021	-6.679	-1.908	0.0564	-0.025	-8.272	-4.121	3.78e-05
LDpred2.Inf	PRScs.PseudoVal	-0.014	-4.57	-3.996	6.44e-05	-0.017	-5.498	-2.286	0.0223
LDpred2.Inf	SBLUP.Inf	0.004	1.273	1.747	0.0806	-0.001	-0.292	-0.189	0.85
LDpred2.Inf	SBayesR.PseudoVal	-0.006	-1.799	-1.032	0.302	0	-0.015	-0.004	0.997
LDpred2.Inf	LDpred1.10FCVal	-0.001	-0.227	-0.247	0.805	0	0.086	0.045	0.964
LDpred2.Inf	LDpred1.MultiPRS	-0.007	-2.113	-0.601	0.548	-0.006	-1.955	-1.308	0.191
LDpred2.Inf	LDpred1.Inf	-0.003	-1.035	-1.642	0.101	-0.002	-0.824	-0.634	0.526
LDpred2.Inf	LDpred2.10FCVal	-0.022	-7.135	-10.381	3.04e-25	-0.023	-7.486	-5.248	1.53e-07
LDpred2.Inf	LDpred2.MultiPRS	-0.023	-7.402	-2.113	0.0346	-0.017	-5.597	-3.188	0.00143
LDpred2.Inf	LDpred2.PseudoVal	0	0.099	0.811	0.417	0	-0.159	-0.637	0.524
LDpred2.Inf	LDpred2.Inf	0	0	0	1	0	0	0	1
LDpred2.Inf	DBSLMM.PseudoVal	-0.013	-4.294	-3.73	0.000192	-0.01	-3.422	-1.424	0.155
LDpred2.Inf	All.MultiPRS	-0.028	-9.203	-2.64	0.0083	-0.023	-7.667	-3.328	0.000876
DBSLMM.PseudoVal	pT+clump.10FCVal	0.031	9.51	6.001	1.96e-09	0.034	10.904	3.349	0.000812
DBSLMM.PseudoVal	pT+clump.MultiPRS	0.023	7.292	2.16	0.0308	0.02	6.234	2.322	0.0202
DBSLMM.PseudoVal	lassosum.10FCVal	-0.007	-2.031	-1.867	0.0619	-0.012	-3.759	-1.665	0.0959
DBSLMM.PseudoVal	lassosum.MultiPRS	-0.011	-3.316	-0.994	0.32	-0.015	-4.691	-2.392	0.0168
DBSLMM.PseudoVal	lassosum.PseudoVal	0.061	18.925	10.096	5.76e-24	0.068	21.813	5.597	2.17e-08
DBSLMM.PseudoVal	PRScs.10FCVal	-0.005	-1.578	-1.698	0.0895	-0.014	-4.53	-2.36	0.0183
DBSLMM.PseudoVal	PRScs.MultiPRS	-0.007	-2.287	-0.686	0.493	-0.015	-4.689	-2.682	0.00733
DBSLMM.PseudoVal	PRScs.PseudoVal	-0.001	-0.264	-0.28	0.779	-0.006	-2.008	-1.018	0.309
DBSLMM.PseudoVal	SBLUP.Inf	0.017	5.338	4.706	2.52e-06	0.009	3.027	1.261	0.207
DBSLMM.PseudoVal	SBayesR.PseudoVal	0.008	2.392	1.721	0.0853	0.01	3.295	1.14	0.254
DBSLMM.PseudoVal	LDpred1.10FCVal	0.013	3.9	3.406	0.000658	0.011	3.392	1.389	0.165
DBSLMM.PseudoVal	LDpred1.MultiPRS	0.007	2.091	0.625	0.532	0.004	1.418	0.647	0.518
DBSLMM.PseudoVal	LDpred1.Inf	0.01	3.125	2.95	0.00318	0.008	2.512	1.113	0.266
DBSLMM.PseudoVal	LDpred2.10FCVal	-0.009	-2.724	-2.776	0.00551	-0.012	-3.929	-1.916	0.0553
DBSLMM.PseudoVal	LDpred2.MultiPRS	-0.01	-2.981	-0.893	0.372	-0.007	-2.103	-0.987	0.324
DBSLMM.PseudoVal	LDpred2.PseudoVal	0.014	4.213	3.83	0.000128	0.01	3.155	1.358	0.174
DBSLMM.PseudoVal	LDpred2.Inf	0.013	4.117	3.73	0.000192	0.01	3.309	1.424	0.155
DBSLMM.PseudoVal	DBSLMM.PseudoVal	0	0	0	1	0	0	0	1
DBSLMM.PseudoVal	All.MultiPRS	-0.015	-4.707	-1.418	0.156	-0.013	-4.104	-2.065	0.0389
All.MultiPRS	pT+clump.10FCVal	0.046	13.577	4.227	2.36e-05	0.047	14.417	4.893	9.92e-07
All.MultiPRS	pT+clump.MultiPRS	0.039	11.459	3.61	0.000307	0.032	9.93	3.817	0.000135
All.MultiPRS	lassosum.10FCVal	0.009	2.556	0.809	0.419	0.001	0.332	0.194	0.846
All.MultiPRS	lassosum.MultiPRS	0.004	1.328	0.421	0.673	-0.002	-0.564	-0.425	0.671
All.MultiPRS	lassosum.PseudoVal	0.076	22.57	7.016	2.28e-12	0.081	24.895	7.041	1.91e-12
All.MultiPRS	PRScs.10FCVal	0.01	2.988	0.944	0.345	-0.001	-0.409	-0.237	0.813
All.MultiPRS	PRScs.MultiPRS	0.008	2.311	1.066	0.286	-0.002	-0.562	-0.364	0.716
All.MultiPRS	PRScs.PseudoVal	0.014	4.243	1.341	0.18	0.007	2.014	1.121	0.262
All.MultiPRS	SBLUP.Inf	0.032	9.593	3.001	0.00269	0.022	6.85	2.94	0.00329
All.MultiPRS	SBayesR.PseudoVal	0.023	6.78	2.14	0.0324	0.023	7.107	2.849	0.00439
All.MultiPRS	LDpred1.10FCVal	0.028	8.22	2.576	0.01	0.023	7.2	3.205	0.00135
All.MultiPRS	LDpred1.MultiPRS	0.022	6.492	2.461	0.0138	0.017	5.305	2.653	0.00798
All.MultiPRS	LDpred1.Inf	0.025	7.48	2.348	0.0189	0.021	6.355	2.908	0.00364
All.MultiPRS	LDpred2.10FCVal	0.006	1.893	0.599	0.549	0.001	0.168	0.108	0.914
All.MultiPRS	LDpred2.MultiPRS	0.006	1.649	0.63	0.529	0.006	1.922	1.308	0.191
All.MultiPRS	LDpred2.PseudoVal	0.029	8.518	2.668	0.00763	0.023	6.973	3.236	0.00121
All.MultiPRS	LDpred2.Inf	0.028	8.427	2.64	0.0083	0.023	7.121	3.328	0.000876
All.MultiPRS	DBSLMM.PseudoVal	0.015	4.495	1.418	0.156	0.013	3.942	2.065	0.0389
All.MultiPRS	All.MultiPRS	0	0	0	1	0	0	0	1
Note. 10FCVal, a single polygenic score based on the optimal parameter as identified using 10-fold cross-validation; Multi-PRS, an elastic net model containing polygenic scores based on a range of parameters, with elastic net shrinkage parameters derived using 10-fold cross-validation; Inf, infintesimal model; PseudoVal, a single polygenic score based on the predicted optimal parameter as identif…
