# Supplementary material for: Evaluation of polygenic prediction methodology within a reference-standardized framework
Source: PLoS Genet. 2021 May 4;17(5):e1009021. doi: 10.1371/journal.pgen.1009021 (PMC8121285; doi:10.1371/journal.pgen.1009021)
Supplement: S13 Table — (XLSX) [file pgen.1009021.s026.xlsx]

## Sheet: S13
Average difference between methods in TEDS with UKB reference
Reference	Test	CrossVal Diff	CrossVal Diff (%)	CrossVal Diff Z	CrossVal Diff P	IndepVal Diff	IndepVal Diff (%)	IndepVal Diff Z	IndepVal Diff P
pT+clump.10FCVal	pT+clump.10FCVal	0	0	0	1	0	0	0	1
pT+clump.10FCVal	pT+clump.MultiPRS	-0.008	-2.666	-0.71	0.478	-0.016	-5.743	-3.548	0.000388
pT+clump.10FCVal	lassosum.10FCVal	-0.038	-13.102	-8.644	5.41e-18	-0.055	-20.007	-6.195	5.81e-10
pT+clump.10FCVal	lassosum.MultiPRS	-0.042	-14.28	-3.869	0.000109	-0.058	-21.268	-6.214	5.15e-10
pT+clump.10FCVal	lassosum.PseudoVal	0.033	11.401	4.629	3.67e-06	0.034	12.416	2.33	0.0198
pT+clump.10FCVal	SBLUP.Inf	-0.021	-7.308	-4.336	1.45e-05	-0.035	-12.645	-3.484	0.000494
pT+clump.10FCVal	SBayesR.PseudoVal	-0.043	-14.66	-8.97	2.97e-19	-0.062	-22.463	-6.435	1.23e-10
pT+clump.10FCVal	LDpred1.10FCVal	-0.013	-4.489	-2.502	0.0123	-0.031	-11.204	-2.906	0.00367
pT+clump.10FCVal	LDpred1.MultiPRS	-0.024	-8.213	-2.196	0.0281	-0.039	-14.294	-3.884	0.000103
pT+clump.10FCVal	LDpred1.Inf	-0.02	-6.826	-4.004	6.23e-05	-0.034	-12.583	-3.422	0.000623
pT+clump.10FCVal	LDpred2.10FCVal	-0.049	-16.839	-10.291	7.78e-25	-0.059	-21.652	-6.229	4.7e-10
pT+clump.10FCVal	LDpred2.MultiPRS	-0.048	-16.618	-4.506	6.59e-06	-0.063	-22.811	-6.589	4.43e-11
pT+clump.10FCVal	LDpred2.PseudoVal	-0.045	-15.379	-9.205	3.41e-20	-0.061	-22.391	-6.294	3.09e-10
pT+clump.10FCVal	LDpred2.Inf	-0.024	-8.356	-4.851	1.23e-06	-0.038	-14.036	-3.798	0.000146
pT+clump.10FCVal	DBSLMM.PseudoVal	-0.03	-10.38	-5.998	2e-09	-0.043	-15.757	-4.281	1.86e-05
pT+clump.10FCVal	All.MultiPRS	-0.051	-17.602	-4.779	1.76e-06	-0.06	-21.898	-6.29	3.17e-10
pT+clump.MultiPRS	pT+clump.10FCVal	0.008	2.597	0.71	0.478	0.016	5.431	3.548	0.000388
pT+clump.MultiPRS	pT+clump.MultiPRS	0	0	0	1	0	0	0	1
pT+clump.MultiPRS	lassosum.10FCVal	-0.03	-10.165	-2.815	0.00488	-0.039	-13.488	-4.844	1.27e-06
pT+clump.MultiPRS	lassosum.MultiPRS	-0.034	-11.312	-3.135	0.00172	-0.043	-14.681	-5.276	1.32e-07
pT+clump.MultiPRS	lassosum.PseudoVal	0.041	13.702	3.72	0.000199	0.05	17.173	3.911	9.18e-05
pT+clump.MultiPRS	SBLUP.Inf	-0.014	-4.521	-1.245	0.213	-0.019	-6.527	-2.092	0.0365
pT+clump.MultiPRS	SBayesR.PseudoVal	-0.035	-11.683	-3.241	0.00119	-0.046	-15.811	-5.683	1.32e-08
pT+clump.MultiPRS	LDpred1.10FCVal	-0.005	-1.775	-0.488	0.626	-0.015	-5.164	-1.54	0.124
pT+clump.MultiPRS	LDpred1.MultiPRS	-0.016	-5.403	-1.491	0.136	-0.023	-8.086	-2.576	0.01
pT+clump.MultiPRS	LDpred1.Inf	-0.012	-4.052	-1.116	0.265	-0.019	-6.468	-2.042	0.0411
pT+clump.MultiPRS	LDpred2.10FCVal	-0.041	-13.805	-3.835	0.000126	-0.044	-15.044	-5.28	1.29e-07
pT+clump.MultiPRS	LDpred2.MultiPRS	-0.041	-13.59	-3.796	0.000147	-0.047	-16.14	-5.681	1.34e-08
pT+clump.MultiPRS	LDpred2.PseudoVal	-0.037	-12.383	-3.437	0.000588	-0.046	-15.743	-5.312	1.08e-07
pT+clump.MultiPRS	LDpred2.Inf	-0.017	-5.542	-1.528	0.126	-0.023	-7.843	-2.446	0.0144
pT+clump.MultiPRS	DBSLMM.PseudoVal	-0.023	-7.513	-2.075	0.038	-0.027	-9.47	-3.315	0.000916
pT+clump.MultiPRS	All.MultiPRS	-0.044	-14.548	-4.064	4.83e-05	-0.044	-15.277	-5.34	9.28e-08
lassosum.10FCVal	pT+clump.10FCVal	0.038	11.585	8.644	5.41e-18	0.055	16.671	6.195	5.81e-10
lassosum.10FCVal	pT+clump.MultiPRS	0.03	9.227	2.815	0.00488	0.039	11.885	4.844	1.27e-06
lassosum.10FCVal	lassosum.10FCVal	0	0	0	1	0	0	0	1
lassosum.10FCVal	lassosum.MultiPRS	-0.003	-1.041	-0.322	0.748	-0.003	-1.051	-1.171	0.242
lassosum.10FCVal	lassosum.PseudoVal	0.071	21.665	12.167	4.68e-34	0.089	27.017	7.384	1.54e-13
lassosum.10FCVal	SBLUP.Inf	0.017	5.123	4.902	9.51e-07	0.02	6.134	2.918	0.00352
lassosum.10FCVal	SBayesR.PseudoVal	-0.005	-1.377	-1.641	0.101	-0.007	-2.047	-1.199	0.231
lassosum.10FCVal	LDpred1.10FCVal	0.025	7.616	6.616	3.68e-11	0.024	7.335	3.149	0.00164
lassosum.10FCVal	LDpred1.MultiPRS	0.014	4.323	1.326	0.185	0.016	4.761	2.275	0.0229
lassosum.10FCVal	LDpred1.Inf	0.018	5.549	5.136	2.81e-07	0.02	6.186	2.84	0.0045
lassosum.10FCVal	LDpred2.10FCVal	-0.011	-3.304	-4.461	8.15e-06	-0.005	-1.371	-0.906	0.365
lassosum.10FCVal	LDpred2.MultiPRS	-0.01	-3.108	-0.966	0.334	-0.008	-2.337	-1.525	0.127
lassosum.10FCVal	LDpred2.PseudoVal	-0.007	-2.013	-2.482	0.0131	-0.007	-1.987	-1.208	0.227
lassosum.10FCVal	LDpred2.Inf	0.014	4.197	3.989	6.63e-05	0.016	4.975	2.336	0.0195
lassosum.10FCVal	DBSLMM.PseudoVal	0.008	2.407	2.289	0.0221	0.012	3.541	1.675	0.0939
lassosum.10FCVal	All.MultiPRS	-0.013	-3.978	-1.239	0.215	-0.005	-1.576	-0.954	0.34
lassosum.MultiPRS	pT+clump.10FCVal	0.042	12.495	3.869	0.000109	0.058	17.538	6.214	5.15e-10
lassosum.MultiPRS	pT+clump.MultiPRS	0.034	10.162	3.135	0.00172	0.043	12.802	5.276	1.32e-07
lassosum.MultiPRS	lassosum.10FCVal	0.003	1.03	0.322	0.748	0.003	1.04	1.171	0.242
lassosum.MultiPRS	lassosum.MultiPRS	0	0	0	1	0	0	0	1
lassosum.MultiPRS	lassosum.PseudoVal	0.075	22.472	6.889	5.62e-12	0.092	27.776	8.332	7.97e-17
lassosum.MultiPRS	SBLUP.Inf	0.02	6.101	1.897	0.0578	0.024	7.11	3.408	0.000655
lassosum.MultiPRS	SBayesR.PseudoVal	-0.001	-0.333	-0.104	0.917	-0.003	-0.986	-0.642	0.521
lassosum.MultiPRS	LDpred1.10FCVal	0.029	8.567	2.654	0.00794	0.028	8.299	3.655	0.000257
lassosum.MultiPRS	LDpred1.MultiPRS	0.018	5.308	1.656	0.0977	0.019	5.751	2.843	0.00447
lassosum.MultiPRS	LDpred1.Inf	0.022	6.522	2.027	0.0427	0.024	7.162	3.345	0.000824
lassosum.MultiPRS	LDpred2.10FCVal	-0.007	-2.24	-0.703	0.482	-0.001	-0.317	-0.221	0.825
lassosum.MultiPRS	LDpred2.MultiPRS	-0.007	-2.046	-0.938	0.348	-0.004	-1.272	-0.881	0.378
lassosum.MultiPRS	LDpred2.PseudoVal	-0.003	-0.962	-0.301	0.763	-0.003	-0.926	-0.572	0.567
lassosum.MultiPRS	LDpred2.Inf	0.017	5.184	1.613	0.107	0.02	5.963	2.836	0.00457
lassosum.MultiPRS	DBSLMM.PseudoVal	0.011	3.413	1.068	0.286	0.015	4.544	2.405	0.0162
lassosum.MultiPRS	All.MultiPRS	-0.01	-2.907	-1.319	0.187	-0.002	-0.52	-0.393	0.695
lassosum.PseudoVal	pT+clump.10FCVal	-0.033	-12.868	-4.629	3.67e-06	-0.034	-14.176	-2.33	0.0198
lassosum.PseudoVal	pT+clump.MultiPRS	-0.041	-15.877	-3.72	0.000199	-0.05	-20.733	-3.911	9.18e-05
lassosum.PseudoVal	lassosum.10FCVal	-0.071	-27.657	-12.167	4.68e-34	-0.089	-37.018	-7.384	1.54e-13
lassosum.PseudoVal	lassosum.MultiPRS	-0.075	-28.985	-6.889	5.62e-12	-0.092	-38.458	-8.332	7.97e-17
lassosum.PseudoVal	lassosum.PseudoVal	0	0	0	1	0	0	0	1
lassosum.PseudoVal	SBLUP.Inf	-0.055	-21.117	-7.627	2.4e-14	-0.069	-28.613	-4.756	1.97e-06
lassosum.PseudoVal	SBayesR.PseudoVal	-0.076	-29.415	-12.975	1.7e-38	-0.096	-39.823	-8.059	7.71e-16
lassosum.PseudoVal	LDpred1.10FCVal	-0.046	-17.935	-6.431	1.27e-10	-0.065	-26.968	-4.45	8.6e-06
lassosum.PseudoVal	LDpred1.MultiPRS	-0.057	-22.138	-5.223	1.76e-07	-0.073	-30.496	-5.271	1.36e-07
lassosum.PseudoVal	LDpred1.Inf	-0.053	-20.573	-7.474	7.76e-14	-0.069	-28.542	-4.764	1.9e-06
lassosum.PseudoVal	LDpred2.10FCVal	-0.082	-31.874	-13.83	1.67e-43	-0.093	-38.897	-7.78	7.28e-15
lassosum.PseudoVal	LDpred2.MultiPRS	-0.082	-31.625	-7.559	4.05e-14	-0.097	-40.22	-8.026	1.01e-15
lassosum.PseudoVal	LDpred2.PseudoVal	-0.078	-30.226	-11.926	8.62e-33	-0.095	-39.741	-7.224	5.05e-13
lassosum.PseudoVal	LDpred2.Inf	-0.058	-22.299	-8.062	7.49e-16	-0.073	-30.202	-5.005	5.59e-07
lassosum.PseudoVal	DBSLMM.PseudoVal	-0.064	-24.584	-10.594	3.19e-26	-0.077	-32.166	-6.351	2.14e-10
lassosum.PseudoVal	All.MultiPRS	-0.085	-32.735	-7.842	4.44e-15	-0.094	-39.178	-8.12	4.66e-16
SBLUP.Inf	pT+clump.10FCVal	0.021	6.81	4.336	1.45e-05	0.035	11.226	3.484	0.000494
SBLUP.Inf	pT+clump.MultiPRS	0.014	4.326	1.245	0.213	0.019	6.127	2.092	0.0365
SBLUP.Inf	lassosum.10FCVal	-0.017	-5.4	-4.902	9.51e-07	-0.02	-6.535	-2.918	0.00352
SBLUP.Inf	lassosum.MultiPRS	-0.02	-6.497	-1.897	0.0578	-0.024	-7.655	-3.408	0.000655
SBLUP.Inf	lassosum.PseudoVal	0.055	17.435	7.627	2.4e-14	0.069	22.248	4.756	1.97e-06
SBLUP.Inf	SBLUP.Inf	0	0	0	1	0	0	0	1
SBLUP.Inf	SBayesR.PseudoVal	-0.021	-6.852	-7.504	6.21e-14	-0.027	-8.716	-4.695	2.66e-06
SBLUP.Inf	LDpred1.10FCVal	0.008	2.627	4.1	4.14e-05	0.004	1.279	0.953	0.341
SBLUP.Inf	LDpred1.MultiPRS	-0.003	-0.844	-0.244	0.808	-0.005	-1.463	-1.227	0.22
SBLUP.Inf	LDpred1.Inf	0.001	0.449	0.988	0.323	0	0.055	0.058	0.954
SBLUP.Inf	LDpred2.10FCVal	-0.028	-8.882	-9.487	2.37e-21	-0.025	-7.996	-4.184	2.86e-05
SBLUP.Inf	LDpred2.MultiPRS	-0.027	-8.676	-2.537	0.0112	-0.028	-9.024	-5.003	5.65e-07
SBLUP.Inf	LDpred2.PseudoVal	-0.024	-7.521	-10.698	1.03e-26	-0.027	-8.652	-6.058	1.37e-09
SBLUP.Inf	LDpred2.Inf	-0.003	-0.976	-2.797	0.00517	-0.004	-1.235	-1.728	0.084
SBLUP.Inf	DBSLMM.PseudoVal	-0.009	-2.862	-2.729	0.00635	-0.009	-2.763	-1.278	0.201
SBLUP.Inf	All.MultiPRS	-0.03	-9.593	-2.81	0.00495	-0.025	-8.214	-3.734	0.000189
SBayesR.PseudoVal	pT+clump.10FCVal	0.043	12.786	8.97	2.97e-19	0.062	18.343	6.435	1.23e-10
SBayesR.PseudoVal	pT+clump.MultiPRS	0.035	10.461	3.241	0.00119	0.046	13.653	5.683	1.32e-08
SBayesR.PseudoVal	lassosum.10FCVal	0.005	1.359	1.641	0.101	0.007	2.006	1.199	0.231
SBayesR.PseudoVal	lassosum.MultiPRS	0.001	0.332	0.104	0.917	0.003	0.976	0.642	0.521
SBayesR.PseudoVal	lassosum.PseudoVal	0.076	22.729	12.975	1.7e-38	0.096	28.481	8.059	7.71e-16
SBayesR.PseudoVal	SBLUP.Inf	0.021	6.412	7.504	6.21e-14	0.027	8.017	4.695	2.66e-06
SBayesR.PseudoVal	SBayesR.PseudoVal	0	0	0	1	0	0	0	1
SBayesR.PseudoVal	LDpred1.10FCVal	0.03	8.871	9.484	2.45e-21	0.031	9.194	4.888	1.02e-06
SBayesR.PseudoVal	LDpred1.MultiPRS	0.019	5.623	1.752	0.0798	0.022	6.671	4.195	2.73e-05
SBayesR.PseudoVal	LDpred1.Inf	0.023	6.833	8.076	6.71e-16	0.027	8.068	4.726	2.29e-06
SBayesR.PseudoVal	LDpred2.10FCVal	-0.006	-1.9	-3.549	0.000387	0.002	0.662	0.618	0.536
SBayesR.PseudoVal	LDpred2.MultiPRS	-0.006	-1.707	-0.539	0.59	-0.001	-0.284	-0.273	0.785
SBayesR.PseudoVal	LDpred2.PseudoVal	-0.002	-0.627	-1.096	0.273	0	0.059	0.052	0.959
SBayesR.PseudoVal	LDpred2.Inf	0.018	5.499	6.534	6.42e-11	0.023	6.881	4.064	4.82e-05
SBayesR.PseudoVal	DBSLMM.PseudoVal	0.012	3.733	4.487	7.23e-06	0.018	5.476	3.267	0.00109
SBayesR.PseudoVal	All.MultiPRS	-0.009	-2.565	-0.811	0.417	0.002	0.461	0.331	0.74
LDpred1.10FCVal	pT+clump.10FCVal	0.013	4.296	2.502	0.0123	0.031	10.075	2.906	0.00367
LDpred1.10FCVal	pT+clump.MultiPRS	0.005	1.744	0.488	0.626	0.015	4.911	1.54	0.124
LDpred1.10FCVal	lassosum.10FCVal	-0.025	-8.244	-6.616	3.68e-11	-0.024	-7.916	-3.149	0.00164
LDpred1.10FCVal	lassosum.MultiPRS	-0.029	-9.37	-2.654	0.00794	-0.028	-9.05	-3.655	0.000257
LDpred1.10FCVal	lassosum.PseudoVal	0.046	15.207	6.431	1.27e-10	0.065	21.24	4.45	8.6e-06
LDpred1.10FCVal	SBLUP.Inf	-0.008	-2.698	-4.1	4.14e-05	-0.004	-1.296	-0.953	0.341
LDpred1.10FCVal	SBayesR.PseudoVal	-0.03	-9.734	-9.484	2.45e-21	-0.031	-10.124	-4.888	1.02e-06
LDpred1.10FCVal	LDpred1.10FCVal	0	0	0	1	0	0	0	1
LDpred1.10FCVal	LDpred1.MultiPRS	-0.011	-3.564	-1	0.317	-0.008	-2.778	-2.153	0.0313
LDpred1.10FCVal	LDpred1.Inf	-0.007	-2.237	-3.373	0.000743	-0.004	-1.24	-0.914	0.361
LDpred1.10FCVal	LDpred2.10FCVal	-0.036	-11.82	-11.011	3.38e-28	-0.029	-9.395	-4.34	1.42e-05
LDpred1.10FCVal	LDpred2.MultiPRS	-0.035	-11.608	-3.297	0.000976	-0.032	-10.437	-5.075	3.88e-07
LDpred1.10FCVal	LDpred2.PseudoVal	-0.032	-10.422	-11.647	2.36e-31	-0.031	-10.06	-5.608	2.05e-08
LDpred1.10FCVal	LDpred2.Inf	-0.011	-3.701	-5.495	3.92e-08	-0.008	-2.547	-1.859	0.0631
LDpred1.10FCVal	DBSLMM.PseudoVal	-0.017	-5.638	-4.702	2.57e-06	-0.012	-4.094	-1.669	0.0951
LDpred1.10FCVal	All.MultiPRS	-0.038	-12.549	-3.571	0.000356	-0.029	-9.616	-3.957	7.57e-05
LDpred1.MultiPRS	pT+clump.10FCVal	0.024	7.59	2.196	0.0281	0.039	12.506	3.884	0.000103
LDpred1.MultiPRS	pT+clump.MultiPRS	0.016	5.126	1.491	0.136	0.023	7.481	2.576	0.01
LDpred1.MultiPRS	lassosum.10FCVal	-0.014	-4.518	-1.326	0.185	-0.016	-4.999	-2.275	0.0229
LDpred1.MultiPRS	lassosum.MultiPRS	-0.018	-5.606	-1.656	0.0977	-0.019	-6.102	-2.843	0.00447
LDpred1.MultiPRS	lassosum.PseudoVal	0.057	18.126	5.223	1.76e-07	0.073	23.369	5.271	1.36e-07
LDpred1.MultiPRS	SBLUP.Inf	0.003	0.837	0.244	0.808	0.005	1.442	1.227	0.22
LDpred1.MultiPRS	SBayesR.PseudoVal	-0.019	-5.958	-1.752	0.0798	-0.022	-7.148	-4.195	2.73e-05
LDpred1.MultiPRS	LDpred1.10FCVal	0.011	3.442	1	0.317	0.008	2.703	2.153	0.0313
LDpred1.MultiPRS	LDpred1.MultiPRS	0	0	0	1	0	0	0	1
LDpred1.MultiPRS	LDpred1.Inf	0.004	1.282	0.373	0.709	0.005	1.497	1.491	0.136
LDpred1.MultiPRS	LDpred2.10FCVal	-0.025	-7.971	-2.349	0.0188	-0.02	-6.438	-3.573	0.000353
LDpred1.MultiPRS	LDpred2.MultiPRS	-0.025	-7.767	-2.765	0.00569	-0.023	-7.452	-4.366	1.26e-05
LDpred1.MultiPRS	LDpred2.PseudoVal	-0.021	-6.622	-1.947	0.0515	-0.022	-7.085	-4.814	1.48e-06
LDpred1.MultiPRS	LDpred2.Inf	0	-0.131	-0.038	0.969	0.001	0.225	0.194	0.846
LDpred1.MultiPRS	DBSLMM.PseudoVal	-0.006	-2.002	-0.585	0.558	-0.004	-1.28	-0.595	0.552
LDpred1.MultiPRS	All.MultiPRS	-0.027	-8.676	-3.06	0.00221	-0.021	-6.653	-3.305	0.000949
LDpred1.Inf	pT+clump.10FCVal	0.02	6.39	4.004	6.23e-05	0.034	11.177	3.422	0.000623
LDpred1.Inf	pT+clump.MultiPRS	0.012	3.894	1.116	0.265	0.019	6.075	2.042	0.0411
LDpred1.Inf	lassosum.10FCVal	-0.018	-5.875	-5.136	2.81e-07	-0.02	-6.594	-2.84	0.0045
LDpred1.Inf	lassosum.MultiPRS	-0.022	-6.977	-2.027	0.0427	-0.024	-7.714	-3.345	0.000824
LDpred1.Inf	lassosum.PseudoVal	0.053	17.063	7.474	7.76e-14	0.069	22.205	4.764	1.9e-06
LDpred1.Inf	SBLUP.Inf	-0.001	-0.451	-0.988	0.323	0	-0.055	-0.058	0.954
LDpred1.Inf	SBayesR.PseudoVal	-0.023	-7.334	-8.076	6.71e-16	-0.027	-8.776	-4.726	2.29e-06
LDpred1.Inf	LDpred1.10FCVal	0.007	2.188	3.373	0.000743	0.004	1.225	0.914	0.361
LDpred1.Inf	LDpred1.MultiPRS	-0.004	-1.299	-0.373	0.709	-0.005	-1.519	-1.491	0.136
LDpred1.Inf	LDpred1.Inf	0	0	0	1	0	0	0	1
LDpred1.Inf	LDpred2.10FCVal	-0.029	-9.373	-9.716	2.58e-22	-0.025	-8.055	-4.048	5.16e-05
LDpred1.Inf	LDpred2.MultiPRS	-0.029	-9.166	-2.667	0.00765	-0.028	-9.085	-4.812	1.5e-06
LDpred1.Inf	LDpred2.PseudoVal	-0.025	-8.006	-10.591	3.3e-26	-0.027	-8.712	-5.591	2.26e-08
LDpred1.Inf	LDpred2.Inf	-0.004	-1.432	-3.33	0.00087	-0.004	-1.291	-1.441	0.15
LDpred1.Inf	DBSLMM.PseudoVal	-0.01	-3.326	-3.104	0.00191	-0.009	-2.819	-1.27	0.204
LDpred1.Inf	All.MultiPRS	-0.031	-10.087	-2.938	0.00331	-0.026	-8.274	-3.654	0.000258
LDpred2.10FCVal	pT+clump.10FCVal	0.049	14.412	10.291	7.78e-25	0.059	17.798	6.229	4.7e-10
LDpred2.10FCVal	pT+clump.MultiPRS	0.041	12.13	3.835	0.000126	0.044	13.077	5.28	1.29e-07
LDpred2.10FCVal	lassosum.10FCVal	0.011	3.198	4.461	8.15e-06	0.005	1.352	0.906	0.365
LDpred2.10FCVal	lassosum.MultiPRS	0.007	2.191	0.703	0.482	0.001	0.316	0.221	0.825
LDpred2.10FCVal	lassosum.PseudoVal	0.082	24.17	13.83	1.67e-43	0.093	28.004	7.78	7.28e-15
LDpred2.10FCVal	SBLUP.Inf	0.028	8.158	9.487	2.37e-21	0.025	7.404	4.184	2.86e-05
LDpred2.10FCVal	SBayesR.PseudoVal	0.006	1.865	3.549	0.000387	-0.002	-0.667	-0.618	0.536
LDpred2.10FCVal	LDpred1.10FCVal	0.036	10.57	11.011	3.38e-28	0.029	8.588	4.34	1.42e-05
LDpred2.10FCVal	LDpred1.MultiPRS	0.025	7.383	2.349	0.0188	0.02	6.049	3.573	0.000353
LDpred2.10FCVal	LDpred1.Inf	0.029	8.57	9.716	2.58e-22	0.025	7.455	4.048	5.16e-05
LDpred2.10FCVal	LDpred2.10FCVal	0	0	0	1	0	0	0	1
LDpred2.10FCVal	LDpred2.MultiPRS	0.001	0.189	0.061	0.951	-0.003	-0.953	-2.138	0.0325
LDpred2.10FCVal	LDpred2.PseudoVal	0.004	1.25	3.302	0.000959	-0.002	-0.608	-0.772	0.44
LDpred2.10FCVal	LDpred2.Inf	0.025	7.261	8.982	2.66e-19	0.021	6.26	3.712	0.000206
LDpred2.10FCVal	DBSLMM.PseudoVal	0.019	5.529	6.164	7.07e-10	0.016	4.846	2.598	0.00938
LDpred2.10FCVal	All.MultiPRS	-0.002	-0.652	-0.211	0.833	-0.001	-0.202	-0.18	0.857
LDpred2.MultiPRS	pT+clump.10FCVal	0.048	14.25	4.506	6.59e-06	0.063	18.574	6.589	4.43e-11
LDpred2.MultiPRS	pT+clump.MultiPRS	0.041	11.964	3.796	0.000147	0.047	13.897	5.681	1.34e-08
LDpred2.MultiPRS	lassosum.10FCVal	0.01	3.015	0.966	0.334	0.008	2.283	1.525	0.127
LDpred2.MultiPRS	lassosum.MultiPRS	0.007	2.005	0.938	0.348	0.004	1.256	0.881	0.378
LDpred2.MultiPRS	lassosum.PseudoVal	0.082	24.026	7.559	4.05e-14	0.097	28.683	8.026	1.01e-15
LDpred2.MultiPRS	SBLUP.Inf	0.027	7.983	2.537	0.0112	0.028	8.277	5.003	5.65e-07
LDpred2.MultiPRS	SBayesR.PseudoVal	0.006	1.679	0.539	0.59	0.001	0.283	0.273	0.785
LDpred2.MultiPRS	LDpred1.10FCVal	0.035	10.401	3.297	0.000976	0.032	9.451	5.075	3.88e-07
LDpred2.MultiPRS	LDpred1.MultiPRS	0.025	7.207	2.765	0.00569	0.023	6.935	4.366	1.26e-05
LDpred2.MultiPRS	LDpred1.Inf	0.029	8.397	2.667	0.00765	0.028	8.328	4.812	1.5e-06
LDpred2.MultiPRS	LDpred2.10FCVal	-0.001	-0.19	-0.061	0.951	0.003	0.944	2.138	0.0325
LDpred2.MultiPRS	LDpred2.MultiPRS	0	0	0	1	0	0	0	1
LDpred2.MultiPRS	LDpred2.PseudoVal	0.004	1.063	0.341	0.733	0.001	0.342	0.48	0.631
LDpred2.MultiPRS	LDpred2.Inf	0.024	7.085	2.253	0.0242	0.024	7.145	4.591	4.41e-06
LDpred2.MultiPRS	DBSLMM.PseudoVal	0.018	5.35	1.714	0.0866	0.019	5.744	3.268	0.00108
LDpred2.MultiPRS	All.MultiPRS	-0.003	-0.843	-0.443	0.658	0.003	0.743	0.738	0.461
LDpred2.PseudoVal	pT+clump.10FCVal	0.045	13.329	9.205	3.41e-20	0.061	18.295	6.294	3.09e-10
LDpred2.PseudoVal	pT+clump.MultiPRS	0.037	11.018	3.437	0.000588	0.046	13.602	5.312	1.08e-07
LDpred2.PseudoVal	lassosum.10FCVal	0.007	1.973	2.482	0.0131	0.007	1.948	1.208	0.227
LDpred2.PseudoVal	lassosum.MultiPRS	0.003	0.953	0.301	0.763	0.003	0.918	0.572	0.567
LDpred2.PseudoVal	lassosum.PseudoVal	0.078	23.21	11.926	8.62e-33	0.095	28.439	7.224	5.05e-13
LDpred2.PseudoVal	SBLUP.Inf	0.024	6.995	10.698	1.03e-26	0.027	7.963	6.058	1.37e-09
LDpred2.PseudoVal	SBayesR.PseudoVal	0.002	0.623	1.096	0.273	0	-0.059	-0.052	0.959
LDpred2.PseudoVal	LDpred1.10FCVal	0.032	9.438	11.647	2.36e-31	0.031	9.14	5.608	2.05e-08
LDpred2.PseudoVal	LDpred1.MultiPRS	0.021	6.21	1.947	0.0515	0.022	6.616	4.814	1.48e-06
LDpred2.PseudoVal	LDpred1.Inf	0.025	7.413	10.591	3.3e-26	0.027	8.014	5.591	2.26e-08
LDpred2.PseudoVal	LDpred2.10FCVal	-0.004	-1.266	-3.302	0.000959	0.002	0.604	0.772	0.44
LDpred2.PseudoVal	LDpred2.MultiPRS	-0.004	-1.074	-0.341	0.733	-0.001	-0.343	-0.48	0.631
LDpred2.PseudoVal	LDpred2.PseudoVal	0	0	0	1	0	0	0	1
LDpred2.PseudoVal	LDpred2.Inf	0.02	6.087	10.372	3.32e-25	0.023	6.826	5.722	1.05e-08
LDpred2.PseudoVal	DBSLMM.PseudoVal	0.015	4.333	4.919	8.69e-07	0.018	5.42	3.014	0.00258
LDpred2.PseudoVal	All.MultiPRS	-0.006	-1.927	-0.613	0.54	0.001	0.403	0.312	0.755
LDpred2.Inf	pT+clump.10FCVal	0.024	7.711	4.851	1.23e-06	0.038	12.309	3.798	0.000146
LDpred2.Inf	pT+clump.MultiPRS	0.017	5.251	1.528	0.126	0.023	7.272	2.446	0.0144
LDpred2.Inf	lassosum.10FCVal	-0.014	-4.381	-3.989	6.63e-05	-0.016	-5.235	-2.336	0.0195
LDpred2.Inf	lassosum.MultiPRS	-0.017	-5.467	-1.613	0.107	-0.02	-6.341	-2.836	0.00457
LDpred2.Inf	lassosum.PseudoVal	0.058	18.233	8.062	7.49e-16	0.073	23.196	5.005	5.59e-07
LDpred2.Inf	SBLUP.Inf	0.003	0.967	2.797	0.00517	0.004	1.22	1.728	0.084
LDpred2.Inf	SBayesR.PseudoVal	-0.018	-5.819	-6.534	6.42e-11	-0.023	-7.389	-4.064	4.82e-05
LDpred2.Inf	LDpred1.10FCVal	0.011	3.569	5.495	3.92e-08	0.008	2.484	1.859	0.0631
LDpred2.Inf	LDpred1.MultiPRS	0	0.131	0.038	0.969	-0.001	-0.226	-0.194	0.846
LDpred2.Inf	LDpred1.Inf	0.004	1.412	3.33	0.00087	0.004	1.275	1.441	0.15
LDpred2.Inf	LDpred2.10FCVal	-0.025	-7.83	-8.982	2.66e-19	-0.021	-6.678	-3.712	0.000206
LDpred2.Inf	LDpred2.MultiPRS	-0.024	-7.625	-2.253	0.0242	-0.024	-7.694	-4.591	4.41e-06
LDpred2.Inf	LDpred2.PseudoVal	-0.02	-6.482	-10.372	3.32e-25	-0.023	-7.326	-5.722	1.05e-08
LDpred2.Inf	LDpred2.Inf	0	0	0	1	0	0	0	1
LDpred2.Inf	DBSLMM.PseudoVal	-0.006	-1.868	-1.799	0.0721	-0.005	-1.509	-0.701	0.483
LDpred2.Inf	All.MultiPRS	-0.027	-8.533	-2.527	0.0115	-0.022	-6.894	-3.277	0.00105
DBSLMM.PseudoVal	pT+clump.10FCVal	0.03	9.404	5.998	2e-09	0.043	13.612	4.281	1.86e-05
DBSLMM.PseudoVal	pT+clump.MultiPRS	0.023	6.988	2.075	0.038	0.027	8.65	3.315	0.000916
DBSLMM.PseudoVal	lassosum.10FCVal	-0.008	-2.467	-2.289	0.0221	-0.012	-3.671	-1.675	0.0939
DBSLMM.PseudoVal	lassosum.MultiPRS	-0.011	-3.533	-1.068	0.286	-0.015	-4.761	-2.405	0.0162
DBSLMM.PseudoVal	lassosum.PseudoVal	0.064	19.733	10.594	3.19e-26	0.077	24.338	6.351	2.14e-10
DBSLMM.PseudoVal	SBLUP.Inf	0.009	2.783	2.729	0.00635	0.009	2.688	1.278	0.201
DBSLMM.PseudoVal	SBayesR.PseudoVal	-0.012	-3.878	-4.487	7.23e-06	-0.018	-5.793	-3.267	0.00109
DBSLMM.PseudoVal	LDpred1.10FCVal	0.017	5.337	4.702	2.57e-06	0.012	3.933	1.669	0.0951
DBSLMM.PseudoVal	LDpred1.MultiPRS	0.006	1.963	0.585	0.558	0.004	1.264	0.595	0.552
DBSLMM.PseudoVal	LDpred1.Inf	0.01	3.219	3.104	0.00191	0.009	2.742	1.27	0.204
DBSLMM.PseudoVal	LDpred2.10FCVal	-0.019	-5.852	-6.164	7.07e-10	-0.016	-5.092	-2.598	0.00938
DBSLMM.PseudoVal	LDpred2.MultiPRS	-0.018	-5.652	-1.714	0.0866	-0.019	-6.094	-3.268	0.00108
DBSLMM.PseudoVal	LDpred2.PseudoVal	-0.015	-4.529	-4.919	8.69e-07	-0.018	-5.731	-3.014	0.00258
DBSLMM.PseudoVal	LDpred2.Inf	0.006	1.834	1.799	0.0721	0.005	1.486	0.701	0.483
DBSLMM.PseudoVal	DBSLMM.PseudoVal	0	0	0	1	0	0	0	1
DBSLMM.PseudoVal	All.MultiPRS	-0.021	-6.543	-1.985	0.0472	-0.017	-5.305	-2.673	0.00751
All.MultiPRS	pT+clump.10FCVal	0.051	14.967	4.779	1.76e-06	0.06	17.964	6.29	3.17e-10
All.MultiPRS	pT+clump.MultiPRS	0.044	12.7	4.064	4.83e-05	0.044	13.252	5.34	9.28e-08
All.MultiPRS	lassosum.10FCVal	0.013	3.826	1.239	0.215	0.005	1.551	0.954	0.34
All.MultiPRS	lassosum.MultiPRS	0.01	2.825	1.319	0.187	0.002	0.517	0.393	0.695
All.MultiPRS	lassosum.PseudoVal	0.085	24.662	7.842	4.44e-15	0.094	28.149	8.12	4.66e-16
All.MultiPRS	SBLUP.Inf	0.03	8.753	2.81	0.00495	0.025	7.591	3.734	0.000189
All.MultiPRS	SBayesR.PseudoVal	0.009	2.501	0.811	0.417	-0.002	-0.464	-0.331	0.74
All.MultiPRS	LDpred1.10FCVal	0.038	11.15	3.571	0.000356	0.029	8.773	3.957	7.57e-05
All.MultiPRS	LDpred1.MultiPRS	0.027	7.983	3.06	0.00221	0.021	6.238	3.305	0.000949
All.MultiPRS	LDpred1.Inf	0.031	9.163	2.938	0.00331	0.026	7.642	3.654	0.000258
All.MultiPRS	LDpred2.10FCVal	0.002	0.648	0.211	0.833	0.001	0.202	0.18	0.857
All.MultiPRS	LDpred2.MultiPRS	0.003	0.836	0.443	0.658	-0.003	-0.749	-0.738	0.461
All.MultiPRS	LDpred2.PseudoVal	0.006	1.89	0.613	0.54	-0.001	-0.405	-0.312	0.755
All.MultiPRS	LDpred2.Inf	0.027	7.862	2.527	0.0115	0.022	6.449	3.277	0.00105
All.MultiPRS	DBSLMM.PseudoVal	0.021	6.141	1.985	0.0472	0.017	5.038	2.673	0.00751
All.MultiPRS	All.MultiPRS	0	0	0	1	0	0	0	1
Note. 10FCVal, a single polygenic score based on the optimal parameter as identified using 10-fold cross-validation; Multi-PRS, an elastic net model containing polygenic scores based on a range of parameters, with elastic net shrinkage parameters derived using 10-fold cross-validation; Inf, infintesimal model; PseudoVal, a single polygenic score based on the predicted optimal parameter as identif…
