# Supplementary material for: Evaluation of polygenic prediction methodology within a reference-standardized framework
Source: PLoS Genet. 2021 May 4;17(5):e1009021. doi: 10.1371/journal.pgen.1009021 (PMC8121285; doi:10.1371/journal.pgen.1009021)
Supplement: S14 Table — (XLSX) [file pgen.1009021.s027.xlsx]

## Sheet: S14
Difference between methods in UKB with 1KG reference
Phenotype	Model 1 Test	Model 2 Test	Model 1 CrossVal R	Model 2 CrossVal R	CrossVal R Diff	CrossVal R Diff P	Model 1 IndepVal R	Model 2 IndepVal R	IndepVal R Diff	IndepVal R Diff P
Depression	LDpred2.PseudoVal	All.MultiPRS	0.143	0.146	-0.003	0.71	0.139	0.146	-0.008	0.000895
Depression	pT+clump.10FCVal	All.MultiPRS	0.12	0.146	-0.026	0.000226	0.118	0.146	-0.029	3.18e-06
Depression	LDpred2.MultiPRS	All.MultiPRS	0.145	0.146	0	0.96	0.145	0.146	-0.001	0.308
Depression	PRScs.PseudoVal	All.MultiPRS	0.139	0.146	-0.007	0.309	0.139	0.146	-0.008	0.00326
Depression	LDpred1.Inf	All.MultiPRS	0.143	0.146	-0.002	0.734	0.138	0.146	-0.008	0.000792
Depression	PRScs.MultiPRS	All.MultiPRS	0.142	0.146	-0.004	0.615	0.141	0.146	-0.005	0.0165
Depression	LDpred2.Inf	All.MultiPRS	0.143	0.146	-0.003	0.676	0.139	0.146	-0.008	0.00127
Depression	lassosum.10FCVal	All.MultiPRS	0.143	0.146	-0.003	0.699	0.144	0.146	-0.002	0.341
Depression	LDpred2.10FCVal	All.MultiPRS	0.146	0.146	0	0.993	0.144	0.146	-0.002	0.0812
Depression	lassosum.MultiPRS	All.MultiPRS	0.144	0.146	-0.002	0.762	0.144	0.146	-0.003	0.223
Depression	LDpred1.10FCVal	All.MultiPRS	0.143	0.146	-0.003	0.704	0.14	0.146	-0.006	0.00285
Depression	All.MultiPRS	All.MultiPRS	0.146	0.146	0	1	0.146	0.146	0	1
Depression	SBayesR.PseudoVal	All.MultiPRS	0.113	0.146	-0.033	2.06e-06	0.108	0.146	-0.038	2.01e-08
Depression	LDpred1.MultiPRS	All.MultiPRS	0.143	0.146	-0.002	0.727	0.139	0.146	-0.007	0.000824
Depression	pT+clump.MultiPRS	All.MultiPRS	0.126	0.146	-0.02	0.00517	0.127	0.146	-0.019	0.000217
Depression	lassosum.PseudoVal	All.MultiPRS	0.081	0.146	-0.064	3.26e-20	0.093	0.146	-0.054	1.13e-08
Depression	PRScs.10FCVal	All.MultiPRS	0.141	0.146	-0.005	0.47	0.139	0.146	-0.007	0.0114
Depression	DBSLMM.PseudoVal	All.MultiPRS	0.141	0.146	-0.005	0.509	0.14	0.146	-0.006	0.0237
Depression	SBLUP.Inf	All.MultiPRS	0.143	0.146	-0.003	0.644	0.139	0.146	-0.007	0.00476
Depression	SBayesR.PseudoVal	DBSLMM.PseudoVal	0.113	0.141	-0.028	2.06e-15	0.108	0.14	-0.032	1.06e-05
Depression	LDpred2.Inf	DBSLMM.PseudoVal	0.143	0.141	0.002	0.251	0.139	0.14	-0.002	0.581
Depression	pT+clump.10FCVal	DBSLMM.PseudoVal	0.12	0.141	-0.021	1.69e-11	0.118	0.14	-0.022	0.000352
Depression	PRScs.10FCVal	DBSLMM.PseudoVal	0.141	0.141	0	0.809	0.139	0.14	-0.001	0.848
Depression	PRScs.PseudoVal	DBSLMM.PseudoVal	0.139	0.141	-0.002	0.147	0.139	0.14	-0.002	0.64
Depression	pT+clump.MultiPRS	DBSLMM.PseudoVal	0.126	0.141	-0.015	0.0319	0.127	0.14	-0.013	0.0222
Depression	LDpred1.Inf	DBSLMM.PseudoVal	0.143	0.141	0.002	0.128	0.138	0.14	-0.002	0.517
Depression	lassosum.MultiPRS	DBSLMM.PseudoVal	0.144	0.141	0.002	0.722	0.144	0.14	0.004	0.313
Depression	LDpred2.10FCVal	DBSLMM.PseudoVal	0.146	0.141	0.005	0.003	0.144	0.14	0.004	0.232
Depression	lassosum.10FCVal	DBSLMM.PseudoVal	0.143	0.141	0.002	0.283	0.144	0.14	0.004	0.296
Depression	LDpred1.10FCVal	DBSLMM.PseudoVal	0.143	0.141	0.002	0.162	0.14	0.14	0	0.935
Depression	LDpred1.MultiPRS	DBSLMM.PseudoVal	0.143	0.141	0.002	0.756	0.139	0.14	-0.001	0.763
Depression	PRScs.MultiPRS	DBSLMM.PseudoVal	0.142	0.141	0.001	0.877	0.141	0.14	0.001	0.667
Depression	All.MultiPRS	DBSLMM.PseudoVal	0.146	0.141	0.005	0.509	0.146	0.14	0.006	0.0237
Depression	LDpred2.PseudoVal	DBSLMM.PseudoVal	0.143	0.141	0.002	0.178	0.139	0.14	-0.002	0.593
Depression	DBSLMM.PseudoVal	DBSLMM.PseudoVal	0.141	0.141	0	1	0.14	0.14	0	1
Depression	LDpred2.MultiPRS	DBSLMM.PseudoVal	0.145	0.141	0.004	0.543	0.145	0.14	0.005	0.0827
Depression	lassosum.PseudoVal	DBSLMM.PseudoVal	0.081	0.141	-0.06	3.1e-35	0.093	0.14	-0.047	7.68e-07
Depression	SBLUP.Inf	DBSLMM.PseudoVal	0.143	0.141	0.001	0.306	0.139	0.14	-0.001	0.802
Depression	SBayesR.PseudoVal	lassosum.MultiPRS	0.113	0.144	-0.031	8.66e-06	0.108	0.144	-0.035	5.84e-07
Depression	LDpred2.10FCVal	lassosum.MultiPRS	0.146	0.144	0.002	0.767	0.144	0.144	0	0.928
Depression	LDpred1.10FCVal	lassosum.MultiPRS	0.143	0.144	-0.001	0.94	0.14	0.144	-0.003	0.241
Depression	LDpred2.Inf	lassosum.MultiPRS	0.143	0.144	-0.001	0.911	0.139	0.144	-0.005	0.113
Depression	PRScs.10FCVal	lassosum.MultiPRS	0.141	0.144	-0.003	0.677	0.139	0.144	-0.004	0.201
Depression	PRScs.MultiPRS	lassosum.MultiPRS	0.142	0.144	-0.001	0.288	0.141	0.144	-0.002	0.395
Depression	pT+clump.MultiPRS	lassosum.MultiPRS	0.126	0.144	-0.017	0.0121	0.127	0.144	-0.016	0.00244
Depression	lassosum.MultiPRS	lassosum.MultiPRS	0.144	0.144	0	1	0.144	0.144	0	1
Depression	lassosum.PseudoVal	lassosum.MultiPRS	0.081	0.144	-0.062	6.03e-19	0.093	0.144	-0.051	3.05e-07
Depression	LDpred2.MultiPRS	lassosum.MultiPRS	0.145	0.144	0.002	0.8	0.145	0.144	0.002	0.581
Depression	LDpred1.MultiPRS	lassosum.MultiPRS	0.143	0.144	0	0.964	0.139	0.144	-0.004	0.14
Depression	LDpred2.PseudoVal	lassosum.MultiPRS	0.143	0.144	0	0.947	0.139	0.144	-0.005	0.105
Depression	LDpred1.Inf	lassosum.MultiPRS	0.143	0.144	0	0.973	0.138	0.144	-0.005	0.089
Depression	pT+clump.10FCVal	lassosum.MultiPRS	0.12	0.144	-0.024	0.000751	0.118	0.144	-0.026	3.61e-05
Depression	lassosum.10FCVal	lassosum.MultiPRS	0.143	0.144	-0.001	0.935	0.144	0.144	0	0.705
Depression	SBLUP.Inf	lassosum.MultiPRS	0.143	0.144	-0.001	0.876	0.139	0.144	-0.004	0.172
Depression	DBSLMM.PseudoVal	lassosum.MultiPRS	0.141	0.144	-0.002	0.722	0.14	0.144	-0.004	0.313
Depression	All.MultiPRS	lassosum.MultiPRS	0.146	0.144	0.002	0.762	0.146	0.144	0.003	0.223
Depression	PRScs.PseudoVal	lassosum.MultiPRS	0.139	0.144	-0.005	0.478	0.139	0.144	-0.005	0.111
Depression	LDpred1.Inf	lassosum.PseudoVal	0.143	0.081	0.062	3.29e-30	0.138	0.093	0.045	2.38e-05
Depression	PRScs.10FCVal	lassosum.PseudoVal	0.141	0.081	0.059	5.3e-38	0.139	0.093	0.047	3.11e-07
Depression	LDpred2.MultiPRS	lassosum.PseudoVal	0.145	0.081	0.064	5e-20	0.145	0.093	0.052	3.21e-08
Depression	lassosum.PseudoVal	lassosum.PseudoVal	0.081	0.081	0	1	0.093	0.093	0	1
Depression	PRScs.PseudoVal	lassosum.PseudoVal	0.139	0.081	0.057	7.05e-35	0.139	0.093	0.046	6.28e-07
Depression	DBSLMM.PseudoVal	lassosum.PseudoVal	0.141	0.081	0.06	3.1e-35	0.14	0.093	0.047	7.68e-07
Depression	SBLUP.Inf	lassosum.PseudoVal	0.143	0.081	0.061	4.92e-29	0.139	0.093	0.047	1.63e-05
Depression	LDpred2.Inf	lassosum.PseudoVal	0.143	0.081	0.061	4.3e-29	0.139	0.093	0.046	2.66e-05
Depression	pT+clump.10FCVal	lassosum.PseudoVal	0.12	0.081	0.039	5e-11	0.118	0.093	0.025	0.0346
Depression	LDpred2.10FCVal	lassosum.PseudoVal	0.146	0.081	0.064	3.33e-39	0.144	0.093	0.051	1.38e-07
Depression	lassosum.MultiPRS	lassosum.PseudoVal	0.144	0.081	0.062	6.03e-19	0.144	0.093	0.051	3.05e-07
Depression	LDpred1.10FCVal	lassosum.PseudoVal	0.143	0.081	0.062	1.03e-31	0.14	0.093	0.048	4.83e-06
Depression	All.MultiPRS	lassosum.PseudoVal	0.146	0.081	0.064	3.26e-20	0.146	0.093	0.054	1.13e-08
Depression	SBayesR.PseudoVal	lassosum.PseudoVal	0.113	0.081	0.031	5.05e-10	0.108	0.093	0.015	0.127
Depression	lassosum.10FCVal	lassosum.PseudoVal	0.143	0.081	0.062	8.99e-34	0.144	0.093	0.051	3.75e-07
Depression	pT+clump.MultiPRS	lassosum.PseudoVal	0.126	0.081	0.045	1.66e-10	0.127	0.093	0.035	0.000954
Depression	LDpred2.PseudoVal	lassosum.PseudoVal	0.143	0.081	0.062	3.09e-30	0.139	0.093	0.046	1.92e-05
Depression	LDpred1.MultiPRS	lassosum.PseudoVal	0.143	0.081	0.062	8.31e-19	0.139	0.093	0.047	1.06e-05
Depression	PRScs.MultiPRS	lassosum.PseudoVal	0.142	0.081	0.061	3.44e-18	0.141	0.093	0.049	3.36e-07
Depression	lassosum.10FCVal	lassosum.10FCVal	0.143	0.143	0	1	0.144	0.144	0	1
Depression	pT+clump.MultiPRS	lassosum.10FCVal	0.126	0.143	-0.017	0.0154	0.127	0.144	-0.017	0.00167
Depression	LDpred2.Inf	lassosum.10FCVal	0.143	0.143	0	0.9	0.139	0.144	-0.005	0.119
Depression	SBayesR.PseudoVal	lassosum.10FCVal	0.113	0.143	-0.03	1.92e-17	0.108	0.144	-0.036	6.11e-07
Depression	PRScs.MultiPRS	lassosum.10FCVal	0.142	0.143	-0.001	0.905	0.141	0.144	-0.003	0.368
Depression	SBLUP.Inf	lassosum.10FCVal	0.143	0.143	-0.001	0.747	0.139	0.144	-0.004	0.176
Depression	lassosum.MultiPRS	lassosum.10FCVal	0.144	0.143	0.001	0.935	0.144	0.144	0	0.705
Depression	PRScs.10FCVal	lassosum.10FCVal	0.141	0.143	-0.002	0.184	0.139	0.144	-0.004	0.205
Depression	LDpred2.MultiPRS	lassosum.10FCVal	0.145	0.143	0.002	0.738	0.145	0.144	0.001	0.689
Depression	PRScs.PseudoVal	lassosum.10FCVal	0.139	0.143	-0.004	0.01	0.139	0.144	-0.005	0.116
Depression	LDpred2.PseudoVal	lassosum.10FCVal	0.143	0.143	0	0.954	0.139	0.144	-0.005	0.127
Depression	LDpred1.MultiPRS	lassosum.10FCVal	0.143	0.143	0	0.971	0.139	0.144	-0.005	0.143
Depression	pT+clump.10FCVal	lassosum.10FCVal	0.12	0.143	-0.023	5.41e-14	0.118	0.144	-0.026	2e-05
Depression	All.MultiPRS	lassosum.10FCVal	0.146	0.143	0.003	0.699	0.146	0.144	0.002	0.341
Depression	LDpred1.Inf	lassosum.10FCVal	0.143	0.143	0	0.848	0.138	0.144	-0.006	0.098
Depression	DBSLMM.PseudoVal	lassosum.10FCVal	0.141	0.143	-0.002	0.283	0.14	0.144	-0.004	0.296
Depression	LDpred1.10FCVal	lassosum.10FCVal	0.143	0.143	0	0.977	0.14	0.144	-0.004	0.229
Depression	lassosum.PseudoVal	lassosum.10FCVal	0.081	0.143	-0.062	8.99e-34	0.093	0.144	-0.051	3.75e-07
Depression	LDpred2.10FCVal	lassosum.10FCVal	0.146	0.143	0.003	0.0656	0.144	0.144	0	0.983
Depression	LDpred2.10FCVal	LDpred1.MultiPRS	0.146	0.143	0.002	0.733	0.144	0.139	0.005	0.0622
Depression	PRScs.PseudoVal	LDpred1.MultiPRS	0.139	0.143	-0.005	0.505	0.139	0.139	-0.001	0.822
Depression	LDpred2.Inf	LDpred1.MultiPRS	0.143	0.143	0	0.947	0.139	0.139	-0.001	0.679
Depression	pT+clump.10FCVal	LDpred1.MultiPRS	0.12	0.143	-0.023	0.000877	0.118	0.139	-0.022	0.000317
Depression	SBayesR.PseudoVal	LDpred1.MultiPRS	0.113	0.143	-0.031	1.13e-05	0.108	0.139	-0.031	1.63e-05
Depression	All.MultiPRS	LDpred1.MultiPRS	0.146	0.143	0.002	0.727	0.146	0.139	0.007	0.000824
Depression	LDpred1.10FCVal	LDpred1.MultiPRS	0.143	0.143	0	0.976	0.14	0.139	0.001	0.293
Depression	LDpred1.MultiPRS	LDpred1.MultiPRS	0.143	0.143	0	1	0.139	0.139	0	1
Depression	PRScs.10FCVal	LDpred1.MultiPRS	0.141	0.143	-0.003	0.71	0.139	0.139	0	0.96
Depression	lassosum.PseudoVal	LDpred1.MultiPRS	0.081	0.143	-0.062	8.31e-19	0.093	0.139	-0.047	1.06e-05
Depression	pT+clump.MultiPRS	LDpred1.MultiPRS	0.126	0.143	-0.017	0.0146	0.127	0.139	-0.012	0.0281
Depression	LDpred1.Inf	LDpred1.MultiPRS	0.143	0.143	0	0.991	0.138	0.139	-0.001	0.378
Depression	lassosum.MultiPRS	LDpred1.MultiPRS	0.144	0.143	0	0.964	0.144	0.139	0.004	0.14
Depression	PRScs.MultiPRS	LDpred1.MultiPRS	0.142	0.143	-0.001	0.877	0.141	0.139	0.002	0.439
Depression	lassosum.10FCVal	LDpred1.MultiPRS	0.143	0.143	0	0.971	0.144	0.139	0.005	0.143
Depression	LDpred2.PseudoVal	LDpred1.MultiPRS	0.143	0.143	0	0.983	0.139	0.139	-0.001	0.694
Depression	DBSLMM.PseudoVal	LDpred1.MultiPRS	0.141	0.143	-0.002	0.756	0.14	0.139	0.001	0.763
Depression	LDpred2.MultiPRS	LDpred1.MultiPRS	0.145	0.143	0.002	0.765	0.145	0.139	0.006	0.0141
Depression	SBLUP.Inf	LDpred1.MultiPRS	0.143	0.143	-0.001	0.911	0.139	0.139	0	0.904
Depression	All.MultiPRS	LDpred1.Inf	0.146	0.143	0.002	0.734	0.146	0.138	0.008	0.000792
Depression	LDpred2.PseudoVal	LDpred1.Inf	0.143	0.143	0	0.784	0.139	0.138	0	0.851
Depression	SBayesR.PseudoVal	LDpred1.Inf	0.113	0.143	-0.031	4.6e-17	0.108	0.138	-0.03	3.9e-05
Depression	LDpred2.MultiPRS	LDpred1.Inf	0.145	0.143	0.002	0.774	0.145	0.138	0.007	0.00733
Depression	PRScs.PseudoVal	LDpred1.Inf	0.139	0.143	-0.005	0.00905	0.139	0.138	0	0.937
Depression	LDpred1.Inf	LDpred1.Inf	0.143	0.143	0	1	0.138	0.138	0	1
Depression	pT+clump.10FCVal	LDpred1.Inf	0.12	0.143	-0.023	8.46e-15	0.118	0.138	-0.021	0.000663
Depression	PRScs.MultiPRS	LDpred1.Inf	0.142	0.143	-0.001	0.868	0.141	0.138	0.003	0.289
Depression	lassosum.PseudoVal	LDpred1.Inf	0.081	0.143	-0.062	3.29e-30	0.093	0.138	-0.045	2.38e-05
Depression	pT+clump.MultiPRS	LDpred1.Inf	0.126	0.143	-0.017	0.0136	0.127	0.138	-0.011	0.0512
Depression	LDpred1.MultiPRS	LDpred1.Inf	0.143	0.143	0	0.991	0.139	0.138	0.001	0.378
Depression	PRScs.10FCVal	LDpred1.Inf	0.141	0.143	-0.003	0.154	0.139	0.138	0.001	0.741
Depression	LDpred2.Inf	LDpred1.Inf	0.143	0.143	-0.001	0.523	0.139	0.138	0	0.872
Depression	SBLUP.Inf	LDpred1.Inf	0.143	0.143	-0.001	0.228	0.139	0.138	0.001	0.388
Depression	DBSLMM.PseudoVal	LDpred1.Inf	0.141	0.143	-0.002	0.128	0.14	0.138	0.002	0.517
Depression	lassosum.MultiPRS	LDpred1.Inf	0.144	0.143	0	0.973	0.144	0.138	0.005	0.089
Depression	LDpred1.10FCVal	LDpred1.Inf	0.143	0.143	0	0.706	0.14	0.138	0.002	0.161
Depression	lassosum.10FCVal	LDpred1.Inf	0.143	0.143	0	0.848	0.144	0.138	0.006	0.098
Depression	LDpred2.10FCVal	LDpred1.Inf	0.146	0.143	0.002	0.0869	0.144	0.138	0.006	0.0366
Depression	LDpred1.Inf	LDpred1.10FCVal	0.143	0.143	0	0.706	0.138	0.14	-0.002	0.161
Depression	PRScs.MultiPRS	LDpred1.10FCVal	0.142	0.143	-0.001	0.9	0.141	0.14	0.001	0.691
Depression	LDpred1.10FCVal	LDpred1.10FCVal	0.143	0.143	0	1	0.14	0.14	0	1
Depression	All.MultiPRS	LDpred1.10FCVal	0.146	0.143	0.003	0.704	0.146	0.14	0.006	0.00285
Depression	SBayesR.PseudoVal	LDpred1.10FCVal	0.113	0.143	-0.03	1.31e-17	0.108	0.14	-0.032	6.28e-06
Depression	DBSLMM.PseudoVal	LDpred1.10FCVal	0.141	0.143	-0.002	0.162	0.14	0.14	0	0.935
Depression	pT+clump.MultiPRS	LDpred1.10FCVal	0.126	0.143	-0.017	0.0153	0.127	0.14	-0.013	0.0143
Depression	lassosum.MultiPRS	LDpred1.10FCVal	0.144	0.143	0.001	0.94	0.144	0.14	0.003	0.241
Depression	PRScs.10FCVal	LDpred1.10FCVal	0.141	0.143	-0.002	0.156	0.139	0.14	-0.001	0.784
Depression	lassosum.10FCVal	LDpred1.10FCVal	0.143	0.143	0	0.977	0.144	0.14	0.004	0.229
Depression	SBLUP.Inf	LDpred1.10FCVal	0.143	0.143	-0.001	0.478	0.139	0.14	-0.001	0.58
Depression	LDpred2.PseudoVal	LDpred1.10FCVal	0.143	0.143	0	0.952	0.139	0.14	-0.002	0.364
Depression	pT+clump.10FCVal	LDpred1.10FCVal	0.12	0.143	-0.023	1.08e-14	0.118	0.14	-0.023	0.000147
Depression	LDpred2.MultiPRS	LDpred1.10FCVal	0.145	0.143	0.002	0.742	0.145	0.14	0.005	0.0302
Depression	PRScs.PseudoVal	LDpred1.10FCVal	0.139	0.143	-0.004	0.00582	0.139	0.14	-0.002	0.568
Depression	LDpred2.10FCVal	LDpred1.10FCVal	0.146	0.143	0.003	0.0197	0.144	0.14	0.004	0.114
Depression	LDpred1.MultiPRS	LDpred1.10FCVal	0.143	0.143	0	0.976	0.139	0.14	-0.001	0.293
Depression	LDpred2.Inf	LDpred1.10FCVal	0.143	0.143	0	0.789	0.139	0.14	-0.002	0.344
Depression	lassosum.PseudoVal	LDpred1.10FCVal	0.081	0.143	-0.062	1.03e-31	0.093	0.14	-0.048	4.83e-06
Depression	LDpred1.Inf	LDpred2.MultiPRS	0.143	0.145	-0.002	0.774	0.138	0.145	-0.007	0.00733
Depression	DBSLMM.PseudoVal	LDpred2.MultiPRS	0.141	0.145	-0.004	0.543	0.14	0.145	-0.005	0.0827
Depression	SBLUP.Inf	LDpred2.MultiPRS	0.143	0.145	-0.003	0.682	0.139	0.145	-0.006	0.0195
Depression	LDpred2.Inf	LDpred2.MultiPRS	0.143	0.145	-0.003	0.715	0.139	0.145	-0.007	0.00184
Depression	pT+clump.10FCVal	LDpred2.MultiPRS	0.12	0.145	-0.025	0.0003	0.118	0.145	-0.028	2.08e-05
Depression	LDpred2.10FCVal	LDpred2.MultiPRS	0.146	0.145	0	0.966	0.144	0.145	-0.001	0.166
Depression	PRScs.PseudoVal	LDpred2.MultiPRS	0.139	0.145	-0.007	0.335	0.139	0.145	-0.007	0.0184
Depression	LDpred1.10FCVal	LDpred2.MultiPRS	0.143	0.145	-0.002	0.742	0.14	0.145	-0.005	0.0302
Depression	All.MultiPRS	LDpred2.MultiPRS	0.146	0.145	0	0.96	0.146	0.145	0.001	0.308
Depression	SBayesR.PseudoVal	LDpred2.MultiPRS	0.113	0.145	-0.033	2.64e-06	0.108	0.145	-0.037	5.17e-08
Depression	lassosum.10FCVal	LDpred2.MultiPRS	0.143	0.145	-0.002	0.738	0.144	0.145	-0.001	0.689
Depression	pT+clump.MultiPRS	LDpred2.MultiPRS	0.126	0.145	-0.019	0.00608	0.127	0.145	-0.018	0.00115
Depression	lassosum.MultiPRS	LDpred2.MultiPRS	0.144	0.145	-0.002	0.8	0.144	0.145	-0.002	0.581
Depression	PRScs.10FCVal	LDpred2.MultiPRS	0.141	0.145	-0.005	0.503	0.139	0.145	-0.006	0.0469
Depression	PRScs.MultiPRS	LDpred2.MultiPRS	0.142	0.145	-0.003	0.651	0.141	0.145	-0.004	0.109
Depression	lassosum.PseudoVal	LDpred2.MultiPRS	0.081	0.145	-0.064	5e-20	0.093	0.145	-0.052	3.21e-08
Depression	LDpred2.PseudoVal	LDpred2.MultiPRS	0.143	0.145	-0.002	0.749	0.139	0.145	-0.007	0.00112
Depression	LDpred1.MultiPRS	LDpred2.MultiPRS	0.143	0.145	-0.002	0.765	0.139	0.145	-0.006	0.0141
Depression	LDpred2.MultiPRS	LDpred2.MultiPRS	0.145	0.145	0	1	0.145	0.145	0	1
Depression	LDpred1.Inf	LDpred2.10FCVal	0.143	0.146	-0.002	0.0869	0.138	0.144	-0.006	0.0366
Depression	PRScs.MultiPRS	LDpred2.10FCVal	0.142	0.146	-0.003	0.62	0.141	0.144	-0.003	0.294
Depression	LDpred2.MultiPRS	LDpred2.10FCVal	0.145	0.146	0	0.966	0.145	0.144	0.001	0.166
Depression	PRScs.PseudoVal	LDpred2.10FCVal	0.139	0.146	-0.007	7.06e-07	0.139	0.144	-0.005	0.0603
Depression	LDpred2.10FCVal	LDpred2.10FCVal	0.146	0.146	0	1	0.144	0.144	0	1
Depression	lassosum.MultiPRS	LDpred2.10FCVal	0.144	0.146	-0.002	0.767	0.144	0.144	0	0.928
Depression	LDpred1.10FCVal	LDpred2.10FCVal	0.143	0.146	-0.003	0.0197	0.14	0.144	-0.004	0.114
Depression	All.MultiPRS	LDpred2.10FCVal	0.146	0.146	0	0.993	0.146	0.144	0.002	0.0812
Depression	SBayesR.PseudoVal	LDpred2.10FCVal	0.113	0.146	-0.033	1.84e-22	0.108	0.144	-0.036	1.34e-07
Depression	DBSLMM.PseudoVal	LDpred2.10FCVal	0.141	0.146	-0.005	0.003	0.14	0.144	-0.004	0.232
Depression	pT+clump.MultiPRS	LDpred2.10FCVal	0.126	0.146	-0.019	0.00516	0.127	0.144	-0.017	0.00232
Depression	lassosum.PseudoVal	LDpred2.10FCVal	0.081	0.146	-0.064	3.33e-39	0.093	0.144	-0.051	1.38e-07
Depression	PRScs.10FCVal	LDpred2.10FCVal	0.141	0.146	-0.005	0.000738	0.139	0.144	-0.004	0.13
Depression	lassosum.10FCVal	LDpred2.10FCVal	0.143	0.146	-0.003	0.0656	0.144	0.144	0	0.983
Depression	SBLUP.Inf	LDpred2.10FCVal	0.143	0.146	-0.003	0.0122	0.139	0.144	-0.004	0.084
Depression	LDpred2.PseudoVal	LDpred2.10FCVal	0.143	0.146	-0.003	0.0203	0.139	0.144	-0.005	0.0156
Depression	pT+clump.10FCVal	LDpred2.10FCVal	0.12	0.146	-0.026	9.63e-16	0.118	0.144	-0.026	4.47e-05
Depression	LDpred2.Inf	LDpred2.10FCVal	0.143	0.146	-0.003	0.0104	0.139	0.144	-0.005	0.0172
Depression	LDpred1.MultiPRS	LDpred2.10FCVal	0.143	0.146	-0.002	0.733	0.139	0.144	-0.005	0.0622
Depression	lassosum.10FCVal	LDpred2.PseudoVal	0.143	0.143	0	0.954	0.144	0.139	0.005	0.127
Depression	SBLUP.Inf	LDpred2.PseudoVal	0.143	0.143	-0.001	0.332	0.139	0.139	0.001	0.484
Depression	SBayesR.PseudoVal	LDpred2.PseudoVal	0.113	0.143	-0.03	3.37e-17	0.108	0.139	-0.03	2.61e-05
Depression	All.MultiPRS	LDpred2.PseudoVal	0.146	0.143	0.003	0.71	0.146	0.139	0.008	0.000895
Depression	PRScs.PseudoVal	LDpred2.PseudoVal	0.139	0.143	-0.004	0.0106	0.139	0.139	0	0.995
Depression	lassosum.MultiPRS	LDpred2.PseudoVal	0.144	0.143	0	0.947	0.144	0.139	0.005	0.105
Depression	PRScs.MultiPRS	LDpred2.PseudoVal	0.142	0.143	-0.001	0.893	0.141	0.139	0.003	0.345
Depression	LDpred2.MultiPRS	LDpred2.PseudoVal	0.145	0.143	0.002	0.749	0.145	0.139	0.007	0.00112
Depression	PRScs.10FCVal	LDpred2.PseudoVal	0.141	0.143	-0.002	0.18	0.139	0.139	0.001	0.8
Depression	LDpred2.PseudoVal	LDpred2.PseudoVal	0.143	0.143	0	1	0.139	0.139	0	1
Depression	pT+clump.MultiPRS	LDpred2.PseudoVal	0.126	0.143	-0.017	0.015	0.127	0.139	-0.011	0.0536
Depression	pT+clump.10FCVal	LDpred2.PseudoVal	0.12	0.143	-0.023	1.43e-13	0.118	0.139	-0.021	0.0009
Depression	lassosum.PseudoVal	LDpred2.PseudoVal	0.081	0.143	-0.062	3.09e-30	0.093	0.139	-0.046	1.92e-05
Depression	LDpred1.Inf	LDpred2.PseudoVal	0.143	0.143	0	0.784	0.138	0.139	0	0.851
Depression	LDpred1.MultiPRS	LDpred2.PseudoVal	0.143	0.143	0	0.983	0.139	0.139	0.001	0.694
Depression	LDpred1.10FCVal	LDpred2.PseudoVal	0.143	0.143	0	0.952	0.14	0.139	0.002	0.364
Depression	LDpred2.Inf	LDpred2.PseudoVal	0.143	0.143	0	0.441	0.139	0.139	0	0.966
Depression	LDpred2.10FCVal	LDpred2.PseudoVal	0.146	0.143	0.003	0.0203	0.144	0.139	0.005	0.0156
Depression	DBSLMM.PseudoVal	LDpred2.PseudoVal	0.141	0.143	-0.002	0.178	0.14	0.139	0.002	0.593
Depression	pT+clump.MultiPRS	LDpred2.Inf	0.126	0.143	-0.017	0.0169	0.127	0.139	-0.011	0.0498
Depression	lassosum.MultiPRS	LDpred2.Inf	0.144	0.143	0.001	0.911	0.144	0.139	0.005	0.113
Depression	SBayesR.PseudoVal	LDpred2.Inf	0.113	0.143	-0.03	1.4e-16	0.108	0.139	-0.03	3.32e-05
Depression	All.MultiPRS	LDpred2.Inf	0.146	0.143	0.003	0.676	0.146	0.139	0.008	0.00127
Depression	SBLUP.Inf	LDpred2.Inf	0.143	0.143	0	0.623	0.139	0.139	0.001	0.452
Depression	LDpred2.PseudoVal	LDpred2.Inf	0.143	0.143	0	0.441	0.139	0.139	0	0.966
Depression	PRScs.MultiPRS	LDpred2.Inf	0.142	0.143	-0.001	0.93	0.141	0.139	0.003	0.35
Depression	LDpred2.MultiPRS	LDpred2.Inf	0.145	0.143	0.003	0.715	0.145	0.139	0.007	0.00184
Depression	PRScs.10FCVal	LDpred2.Inf	0.141	0.143	-0.002	0.271	0.139	0.139	0.001	0.804
Depression	LDpred1.Inf	LDpred2.Inf	0.143	0.143	0.001	0.523	0.138	0.139	0	0.872
Depression	LDpred1.MultiPRS	LDpred2.Inf	0.143	0.143	0	0.947	0.139	0.139	0.001	0.679
Depression	pT+clump.10FCVal	LDpred2.Inf	0.12	0.143	-0.023	5.47e-14	0.118	0.139	-0.021	0.000617
Depression	lassosum.PseudoVal	LDpred2.Inf	0.081	0.143	-0.061	4.3e-29	0.093	0.139	-0.046	2.66e-05
Depression	PRScs.PseudoVal	LDpred2.Inf	0.139	0.143	-0.004	0.0244	0.139	0.139	0	0.997
Depression	DBSLMM.PseudoVal	LDpred2.Inf	0.141	0.143	-0.002	0.251	0.14	0.139	0.002	0.581
Depression	LDpred1.10FCVal	LDpred2.Inf	0.143	0.143	0	0.789	0.14	0.139	0.002	0.344
Depression	LDpred2.Inf	LDpred2.Inf	0.143	0.143	0	1	0.139	0.139	0	1
Depression	lassosum.10FCVal	LDpred2.Inf	0.143	0.143	0	0.9	0.144	0.139	0.005	0.119
Depression	LDpred2.10FCVal	LDpred2.Inf	0.146	0.143	0.003	0.0104	0.144	0.139	0.005	0.0172
Depression	PRScs.10FCVal	PRScs.MultiPRS	0.141	0.142	-0.002	0.829	0.139	0.141	-0.002	0.162
Depression	LDpred1.10FCVal	PRScs.MultiPRS	0.143	0.142	0.001	0.9	0.14	0.141	-0.001	0.691
Depression	lassosum.MultiPRS	PRScs.MultiPRS	0.144	0.142	0.001	0.288	0.144	0.141	0.002	0.395
Depression	LDpred2.MultiPRS	PRScs.MultiPRS	0.145	0.142	0.003	0.651	0.145	0.141	0.004	0.109
Depression	All.MultiPRS	PRScs.MultiPRS	0.146	0.142	0.004	0.615	0.146	0.141	0.005	0.0165
Depression	PRScs.PseudoVal	PRScs.MultiPRS	0.139	0.142	-0.004	0.61	0.139	0.141	-0.003	0.231
Depression	LDpred1.MultiPRS	PRScs.MultiPRS	0.143	0.142	0.001	0.877	0.139	0.141	-0.002	0.439
Depression	pT+clump.MultiPRS	PRScs.MultiPRS	0.126	0.142	-0.016	0.021	0.127	0.141	-0.014	0.00798
Depression	lassosum.PseudoVal	PRScs.MultiPRS	0.081	0.142	-0.061	3.44e-18	0.093	0.141	-0.049	3.36e-07
Depression	SBayesR.PseudoVal	PRScs.MultiPRS	0.113	0.142	-0.03	2.16e-05	0.108	0.141	-0.033	1.95e-06
Depression	DBSLMM.PseudoVal	PRScs.MultiPRS	0.141	0.142	-0.001	0.877	0.14	0.141	-0.001	0.667
Depression	SBLUP.Inf	PRScs.MultiPRS	0.143	0.142	0	0.965	0.139	0.141	-0.002	0.5
Depression	LDpred2.Inf	PRScs.MultiPRS	0.143	0.142	0.001	0.93	0.139	0.141	-0.003	0.35
Depression	pT+clump.10FCVal	PRScs.MultiPRS	0.12	0.142	-0.022	0.00152	0.118	0.141	-0.024	0.000165
Depression	LDpred2.10FCVal	PRScs.MultiPRS	0.146	0.142	0.003	0.62	0.144	0.141	0.003	0.294
Depression	lassosum.10FCVal	PRScs.MultiPRS	0.143	0.142	0.001	0.905	0.144	0.141	0.003	0.368
Depression	LDpred2.PseudoVal	PRScs.MultiPRS	0.143	0.142	0.001	0.893	0.139	0.141	-0.003	0.345
Depression	LDpred1.Inf	PRScs.MultiPRS	0.143	0.142	0.001	0.868	0.138	0.141	-0.003	0.289
Depression	PRScs.MultiPRS	PRScs.MultiPRS	0.142	0.142	0	1	0.141	0.141	0	1
Depression	LDpred2.PseudoVal	PRScs.10FCVal	0.143	0.141	0.002	0.18	0.139	0.139	-0.001	0.8
Depression	PRScs.10FCVal	PRScs.10FCVal	0.141	0.141	0	1	0.139	0.139	0	1
Depression	LDpred2.MultiPRS	PRScs.10FCVal	0.145	0.141	0.005	0.503	0.145	0.139	0.006	0.0469
Depression	pT+clump.MultiPRS	PRScs.10FCVal	0.126	0.141	-0.015	0.0371	0.127	0.139	-0.012	0.0368
Depression	LDpred1.Inf	PRScs.10FCVal	0.143	0.141	0.003	0.154	0.138	0.139	-0.001	0.741
Depression	LDpred1.MultiPRS	PRScs.10FCVal	0.143	0.141	0.003	0.71	0.139	0.139	0	0.96
Depression	pT+clump.10FCVal	PRScs.10FCVal	0.12	0.141	-0.021	2.06e-09	0.118	0.139	-0.022	0.00164
Depression	lassosum.PseudoVal	PRScs.10FCVal	0.081	0.141	-0.059	5.3e-38	0.093	0.139	-0.047	3.11e-07
Depression	PRScs.PseudoVal	PRScs.10FCVal	0.139	0.141	-0.002	0.17	0.139	0.139	-0.001	0.749
Depression	DBSLMM.PseudoVal	PRScs.10FCVal	0.141	0.141	0	0.809	0.14	0.139	0.001	0.848
Depression	SBLUP.Inf	PRScs.10FCVal	0.143	0.141	0.002	0.323	0.139	0.139	0	0.998
Depression	LDpred2.Inf	PRScs.10FCVal	0.143	0.141	0.002	0.271	0.139	0.139	-0.001	0.804
Depression	lassosum.10FCVal	PRScs.10FCVal	0.143	0.141	0.002	0.184	0.144	0.139	0.004	0.205
Depression	LDpred2.10FCVal	PRScs.10FCVal	0.146	0.141	0.005	0.000738	0.144	0.139	0.004	0.13
Depression	lassosum.MultiPRS	PRScs.10FCVal	0.144	0.141	0.003	0.677	0.144	0.139	0.004	0.201
Depression	LDpred1.10FCVal	PRScs.10FCVal	0.143	0.141	0.002	0.156	0.14	0.139	0.001	0.784
Depression	All.MultiPRS	PRScs.10FCVal	0.146	0.141	0.005	0.47	0.146	0.139	0.007	0.0114
Depression	SBayesR.PseudoVal	PRScs.10FCVal	0.113	0.141	-0.028	9.79e-16	0.108	0.139	-0.031	8.48e-06
Depression	PRScs.MultiPRS	PRScs.10FCVal	0.142	0.141	0.002	0.829	0.141	0.139	0.002	0.162
Depression	All.MultiPRS	PRScs.PseudoVal	0.146	0.139	0.007	0.309	0.146	0.139	0.008	0.00326
Depression	pT+clump.MultiPRS	PRScs.PseudoVal	0.126	0.139	-0.012	0.073	0.127	0.139	-0.011	0.0535
Depression	LDpred2.PseudoVal	PRScs.PseudoVal	0.143	0.139	0.004	0.0106	0.139	0.139	0	0.995
Depression	SBayesR.PseudoVal	PRScs.PseudoVal	0.113	0.139	-0.026	6.07e-14	0.108	0.139	-0.03	1.56e-05
Depression	LDpred2.MultiPRS	PRScs.PseudoVal	0.145	0.139	0.007	0.335	0.145	0.139	0.007	0.0184
Depression	SBLUP.Inf	PRScs.PseudoVal	0.143	0.139	0.004	0.0282	0.139	0.139	0.001	0.791
Depression	LDpred1.Inf	PRScs.PseudoVal	0.143	0.139	0.005	0.00905	0.138	0.139	0	0.937
Depression	PRScs.10FCVal	PRScs.PseudoVal	0.141	0.139	0.002	0.17	0.139	0.139	0.001	0.749
Depression	LDpred2.Inf	PRScs.PseudoVal	0.143	0.139	0.004	0.0244	0.139	0.139	0	0.997
Depression	PRScs.PseudoVal	PRScs.PseudoVal	0.139	0.139	0	1	0.139	0.139	0	1
Depression	LDpred2.10FCVal	PRScs.PseudoVal	0.146	0.139	0.007	7.06e-07	0.144	0.139	0.005	0.0603
Depression	pT+clump.10FCVal	PRScs.PseudoVal	0.12	0.139	-0.019	4.41e-08	0.118	0.139	-0.021	0.00243
Depression	PRScs.MultiPRS	PRScs.PseudoVal	0.142	0.139	0.004	0.61	0.141	0.139	0.003	0.231
Depression	lassosum.PseudoVal	PRScs.PseudoVal	0.081	0.139	-0.057	7.05e-35	0.093	0.139	-0.046	6.28e-07
Depression	lassosum.10FCVal	PRScs.PseudoVal	0.143	0.139	0.004	0.01	0.144	0.139	0.005	0.116
Depression	LDpred1.MultiPRS	PRScs.PseudoVal	0.143	0.139	0.005	0.505	0.139	0.139	0.001	0.822
Depression	lassosum.MultiPRS	PRScs.PseudoVal	0.144	0.139	0.005	0.478	0.144	0.139	0.005	0.111
Depression	LDpred1.10FCVal	PRScs.PseudoVal	0.143	0.139	0.004	0.00582	0.14	0.139	0.002	0.568
Depression	DBSLMM.PseudoVal	PRScs.PseudoVal	0.141	0.139	0.002	0.147	0.14	0.139	0.002	0.64
Depression	All.MultiPRS	pT+clump.MultiPRS	0.146	0.126	0.02	0.00517	0.146	0.127	0.019	0.000217
Depression	SBayesR.PseudoVal	pT+clump.MultiPRS	0.113	0.126	-0.014	0.0529	0.108	0.127	-0.019	0.0176
Depression	LDpred1.MultiPRS	pT+clump.MultiPRS	0.143	0.126	0.017	0.0146	0.139	0.127	0.012	0.0281
Depression	pT+clump.MultiPRS	pT+clump.MultiPRS	0.126	0.126	0	1	0.127	0.127	0	1
Depression	lassosum.PseudoVal	pT+clump.MultiPRS	0.081	0.126	-0.045	1.66e-10	0.093	0.127	-0.035	0.000954
Depression	PRScs.10FCVal	pT+clump.MultiPRS	0.141	0.126	0.015	0.0371	0.139	0.127	0.012	0.0368
Depression	DBSLMM.PseudoVal	pT+clump.MultiPRS	0.141	0.126	0.015	0.0319	0.14	0.127	0.013	0.0222
Depression	SBLUP.Inf	pT+clump.MultiPRS	0.143	0.126	0.016	0.0191	0.139	0.127	0.012	0.0272
Depression	LDpred2.Inf	pT+clump.MultiPRS	0.143	0.126	0.017	0.0169	0.139	0.127	0.011	0.0498
Depression	pT+clump.10FCVal	pT+clump.MultiPRS	0.12	0.126	-0.006	0.384	0.118	0.127	-0.01	0.000327
Depression	LDpred2.10FCVal	pT+clump.MultiPRS	0.146	0.126	0.019	0.00516	0.144	0.127	0.017	0.00232
Depression	PRScs.PseudoVal	pT+clump.MultiPRS	0.139	0.126	0.012	0.073	0.139	0.127	0.011	0.0535
Depression	LDpred1.10FCVal	pT+clump.MultiPRS	0.143	0.126	0.017	0.0153	0.14	0.127	0.013	0.0143
Depression	LDpred1.Inf	pT+clump.MultiPRS	0.143	0.126	0.017	0.0136	0.138	0.127	0.011	0.0512
Depression	PRScs.MultiPRS	pT+clump.MultiPRS	0.142	0.126	0.016	0.021	0.141	0.127	0.014	0.00798
Depression	lassosum.10FCVal	pT+clump.MultiPRS	0.143	0.126	0.017	0.0154	0.144	0.127	0.017	0.00167
Depression	LDpred2.PseudoVal	pT+clump.MultiPRS	0.143	0.126	0.017	0.015	0.139	0.127	0.011	0.0536
Depression	lassosum.MultiPRS	pT+clump.MultiPRS	0.144	0.126	0.017	0.0121	0.144	0.127	0.016	0.00244
Depression	LDpred2.MultiPRS	pT+clump.MultiPRS	0.145	0.126	0.019	0.00608	0.145	0.127	0.018	0.00115
Depression	LDpred2.10FCVal	pT+clump.10FCVal	0.146	0.12	0.026	9.63e-16	0.144	0.118	0.026	4.47e-05
Depression	pT+clump.MultiPRS	pT+clump.10FCVal	0.126	0.12	0.006	0.384	0.127	0.118	0.01	0.000327
Depression	LDpred2.Inf	pT+clump.10FCVal	0.143	0.12	0.023	5.47e-14	0.139	0.118	0.021	0.000617
Depression	SBayesR.PseudoVal	pT+clump.10FCVal	0.113	0.12	-0.007	0.0907	0.108	0.118	-0.009	0.285
Depression	PRScs.MultiPRS	pT+clump.10FCVal	0.142	0.12	0.022	0.00152	0.141	0.118	0.024	0.000165
Depression	SBLUP.Inf	pT+clump.10FCVal	0.143	0.12	0.022	2.11e-14	0.139	0.118	0.022	0.00022
Depression	lassosum.MultiPRS	pT+clump.10FCVal	0.144	0.12	0.024	0.000751	0.144	0.118	0.026	3.61e-05
Depression	PRScs.10FCVal	pT+clump.10FCVal	0.141	0.12	0.021	2.06e-09	0.139	0.118	0.022	0.00164
Depression	LDpred2.MultiPRS	pT+clump.10FCVal	0.145	0.12	0.025	0.0003	0.145	0.118	0.028	2.08e-05
Depression	lassosum.10FCVal	pT+clump.10FCVal	0.143	0.12	0.023	5.41e-14	0.144	0.118	0.026	2e-05
Depression	LDpred2.PseudoVal	pT+clump.10FCVal	0.143	0.12	0.023	1.43e-13	0.139	0.118	0.021	0.0009
Depression	LDpred1.MultiPRS	pT+clump.10FCVal	0.143	0.12	0.023	0.000877	0.139	0.118	0.022	0.000317
Depression	pT+clump.10FCVal	pT+clump.10FCVal	0.12	0.12	0	1	0.118	0.118	0	1
Depression	All.MultiPRS	pT+clump.10FCVal	0.146	0.12	0.026	0.000226	0.146	0.118	0.029	3.18e-06
Depression	LDpred1.Inf	pT+clump.10FCVal	0.143	0.12	0.023	8.46e-15	0.138	0.118	0.021	0.000663
Depression	DBSLMM.PseudoVal	pT+clump.10FCVal	0.141	0.12	0.021	1.69e-11	0.14	0.118	0.022	0.000352
Depression	LDpred1.10FCVal	pT+clump.10FCVal	0.143	0.12	0.023	1.08e-14	0.14	0.118	0.023	0.000147
Depression	lassosum.PseudoVal	pT+clump.10FCVal	0.081	0.12	-0.039	5e-11	0.093	0.118	-0.025	0.0346
Depression	PRScs.PseudoVal	pT+clump.10FCVal	0.139	0.12	0.019	4.41e-08	0.139	0.118	0.021	0.00243
Depression	pT+clump.MultiPRS	SBayesR.PseudoVal	0.126	0.113	0.014	0.0529	0.127	0.108	0.019	0.0176
Depression	LDpred1.10FCVal	SBayesR.PseudoVal	0.143	0.113	0.03	1.31e-17	0.14	0.108	0.032	6.28e-06
Depression	PRScs.10FCVal	SBayesR.PseudoVal	0.141	0.113	0.028	9.79e-16	0.139	0.108	0.031	8.48e-06
Depression	LDpred2.10FCVal	SBayesR.PseudoVal	0.146	0.113	0.033	1.84e-22	0.144	0.108	0.036	1.34e-07
Depression	lassosum.10FCVal	SBayesR.PseudoVal	0.143	0.113	0.03	1.92e-17	0.144	0.108	0.036	6.11e-07
Depression	LDpred2.PseudoVal	SBayesR.PseudoVal	0.143	0.113	0.03	3.37e-17	0.139	0.108	0.03	2.61e-05
Depression	lassosum.MultiPRS	SBayesR.PseudoVal	0.144	0.113	0.031	8.66e-06	0.144	0.108	0.035	5.84e-07
Depression	LDpred2.MultiPRS	SBayesR.PseudoVal	0.145	0.113	0.033	2.64e-06	0.145	0.108	0.037	5.17e-08
Depression	All.MultiPRS	SBayesR.PseudoVal	0.146	0.113	0.033	2.06e-06	0.146	0.108	0.038	2.01e-08
Depression	PRScs.PseudoVal	SBayesR.PseudoVal	0.139	0.113	0.026	6.07e-14	0.139	0.108	0.03	1.56e-05
Depression	LDpred1.MultiPRS	SBayesR.PseudoVal	0.143	0.113	0.031	1.13e-05	0.139	0.108	0.031	1.63e-05
Depression	pT+clump.10FCVal	SBayesR.PseudoVal	0.12	0.113	0.007	0.0907	0.118	0.108	0.009	0.285
Depression	lassosum.PseudoVal	SBayesR.PseudoVal	0.081	0.113	-0.031	5.05e-10	0.093	0.108	-0.015	0.127
Depression	SBayesR.PseudoVal	SBayesR.PseudoVal	0.113	0.113	0	1	0.108	0.108	0	1
Depression	DBSLMM.PseudoVal	SBayesR.PseudoVal	0.141	0.113	0.028	2.06e-15	0.14	0.108	0.032	1.06e-05
Depression	SBLUP.Inf	SBayesR.PseudoVal	0.143	0.113	0.03	2.11e-16	0.139	0.108	0.031	1.7e-05
Depression	LDpred2.Inf	SBayesR.PseudoVal	0.143	0.113	0.03	1.4e-16	0.139	0.108	0.03	3.32e-05
Depression	LDpred1.Inf	SBayesR.PseudoVal	0.143	0.113	0.031	4.6e-17	0.138	0.108	0.03	3.9e-05
Depression	PRScs.MultiPRS	SBayesR.PseudoVal	0.142	0.113	0.03	2.16e-05	0.141	0.108	0.033	1.95e-06
Depression	LDpred2.10FCVal	SBLUP.Inf	0.146	0.143	0.003	0.0122	0.144	0.139	0.004	0.084
Depression	PRScs.PseudoVal	SBLUP.Inf	0.139	0.143	-0.004	0.0282	0.139	0.139	-0.001	0.791
Depression	LDpred1.10FCVal	SBLUP.Inf	0.143	0.143	0.001	0.478	0.14	0.139	0.001	0.58
Depression	LDpred2.Inf	SBLUP.Inf	0.143	0.143	0	0.623	0.139	0.139	-0.001	0.452
Depression	SBayesR.PseudoVal	SBLUP.Inf	0.113	0.143	-0.03	2.11e-16	0.108	0.139	-0.031	1.7e-05
Depression	lassosum.10FCVal	SBLUP.Inf	0.143	0.143	0.001	0.747	0.144	0.139	0.004	0.176
Depression	pT+clump.MultiPRS	SBLUP.Inf	0.126	0.143	-0.016	0.0191	0.127	0.139	-0.012	0.0272
Depression	lassosum.MultiPRS	SBLUP.Inf	0.144	0.143	0.001	0.876	0.144	0.139	0.004	0.172
Depression	PRScs.10FCVal	SBLUP.Inf	0.141	0.143	-0.002	0.323	0.139	0.139	0	0.998
Depression	PRScs.MultiPRS	SBLUP.Inf	0.142	0.143	0	0.965	0.141	0.139	0.002	0.5
Depression	LDpred1.MultiPRS	SBLUP.Inf	0.143	0.143	0.001	0.911	0.139	0.139	0	0.904
Depression	LDpred2.PseudoVal	SBLUP.Inf	0.143	0.143	0.001	0.332	0.139	0.139	-0.001	0.484
Depression	LDpred1.Inf	SBLUP.Inf	0.143	0.143	0.001	0.228	0.138	0.139	-0.001	0.388
Depression	LDpred2.MultiPRS	SBLUP.Inf	0.145	0.143	0.003	0.682	0.145	0.139	0.006	0.0195
Depression	All.MultiPRS	SBLUP.Inf	0.146	0.143	0.003	0.644	0.146	0.139	0.007	0.00476
Depression	SBLUP.Inf	SBLUP.Inf	0.143	0.143	0	1	0.139	0.139	0	1
Depression	DBSLMM.PseudoVal	SBLUP.Inf	0.141	0.143	-0.001	0.306	0.14	0.139	0.001	0.802
Depression	pT+clump.10FCVal	SBLUP.Inf	0.12	0.143	-0.022	2.11e-14	0.118	0.139	-0.022	0.00022
Depression	lassosum.PseudoVal	SBLUP.Inf	0.081	0.143	-0.061	4.92e-29	0.093	0.139	-0.047	1.63e-05
Intelligence	LDpred2.PseudoVal	All.MultiPRS	0.1	0.102	-0.002	0.768	0.093	0.097	-0.005	0.116
Intelligence	pT+clump.10FCVal	All.MultiPRS	0.084	0.102	-0.019	0.00846	0.074	0.097	-0.023	0.000237
Intelligence	LDpred2.MultiPRS	All.MultiPRS	0.103	0.102	0	0.948	0.094	0.097	-0.003	0.0812
Intelligence	PRScs.PseudoVal	All.MultiPRS	0.099	0.102	-0.004	0.578	0.092	0.097	-0.005	0.15
Intelligence	LDpred1.Inf	All.MultiPRS	0.1	0.102	-0.003	0.711	0.092	0.097	-0.006	0.0711
Intelligence	PRScs.MultiPRS	All.MultiPRS	0.1	0.102	-0.002	0.157	0.093	0.097	-0.004	0.13
Intelligence	LDpred2.Inf	All.MultiPRS	0.101	0.102	-0.002	0.79	0.093	0.097	-0.005	0.138
Intelligence	lassosum.10FCVal	All.MultiPRS	0.099	0.102	-0.003	0.621	0.093	0.097	-0.004	0.243
Intelligence	LDpred2.10FCVal	All.MultiPRS	0.103	0.102	0	0.944	0.093	0.097	-0.004	0.0603
Intelligence	lassosum.MultiPRS	All.MultiPRS	0.102	0.102	0	0.77	0.097	0.097	-0.001	0.806
Intelligence	LDpred1.10FCVal	All.MultiPRS	0.102	0.102	-0.001	0.935	0.092	0.097	-0.005	0.0555
Intelligence	All.MultiPRS	All.MultiPRS	0.102	0.102	0	1	0.097	0.097	0	1
Intelligence	SBayesR.PseudoVal	All.MultiPRS	0.072	0.102	-0.03	2.15e-05	0.065	0.097	-0.033	4.97e-05
Intelligence	LDpred1.MultiPRS	All.MultiPRS	0.101	0.102	-0.001	0.867	0.093	0.097	-0.004	0.106
Intelligence	pT+clump.MultiPRS	All.MultiPRS	0.086	0.102	-0.016	0.0229	0.08	0.097	-0.017	0.00202
Intelligence	lassosum.PseudoVal	All.MultiPRS	0.064	0.102	-0.039	4.97e-08	0.059	0.097	-0.039	4.72e-06
Intelligence	PRScs.10FCVal	All.MultiPRS	0.099	0.102	-0.003	0.674	0.089	0.097	-0.008	0.0228
Intelligence	DBSLMM.PseudoVal	All.MultiPRS	0.089	0.102	-0.014	0.0494	0.079	0.097	-0.018	0.000311
Intelligence	SBLUP.Inf	All.MultiPRS	0.1	0.102	-0.002	0.77	0.092	0.097	-0.005	0.109
Intelligence	SBayesR.PseudoVal	DBSLMM.PseudoVal	0.072	0.089	-0.016	0.000204	0.065	0.079	-0.015	0.0917
Intelligence	LDpred2.Inf	DBSLMM.PseudoVal	0.101	0.089	0.012	1.8e-06	0.093	0.079	0.013	0.00709
Intelligence	pT+clump.10FCVal	DBSLMM.PseudoVal	0.084	0.089	-0.005	0.218	0.074	0.079	-0.006	0.462
Intelligence	PRScs.10FCVal	DBSLMM.PseudoVal	0.099	0.089	0.011	3.01e-05	0.089	0.079	0.01	0.0547
Intelligence	PRScs.PseudoVal	DBSLMM.PseudoVal	0.099	0.089	0.01	0.000136	0.092	0.079	0.013	0.0124
Intelligence	pT+clump.MultiPRS	DBSLMM.PseudoVal	0.086	0.089	-0.002	0.763	0.08	0.079	0	0.954
Intelligence	LDpred1.Inf	DBSLMM.PseudoVal	0.1	0.089	0.011	1.74e-05	0.092	0.079	0.012	0.0196
Intelligence	lassosum.MultiPRS	DBSLMM.PseudoVal	0.102	0.089	0.014	0.0547	0.097	0.079	0.017	0.000405
Intelligence	LDpred2.10FCVal	DBSLMM.PseudoVal	0.103	0.089	0.014	4.46e-10	0.093	0.079	0.014	0.00302
Intelligence	lassosum.10FCVal	DBSLMM.PseudoVal	0.099	0.089	0.01	0.0003	0.093	0.079	0.014	0.0149
Intelligence	LDpred1.10FCVal	DBSLMM.PseudoVal	0.102	0.089	0.013	1.23e-07	0.092	0.079	0.013	0.011
Intelligence	LDpred1.MultiPRS	DBSLMM.PseudoVal	0.101	0.089	0.013	0.0718	0.093	0.079	0.014	0.00695
Intelligence	PRScs.MultiPRS	DBSLMM.PseudoVal	0.1	0.089	0.012	0.0948	0.093	0.079	0.014	0.00448
Intelligence	All.MultiPRS	DBSLMM.PseudoVal	0.102	0.089	0.014	0.0494	0.097	0.079	0.018	0.000311
Intelligence	LDpred2.PseudoVal	DBSLMM.PseudoVal	0.1	0.089	0.012	2.25e-06	0.093	0.079	0.013	0.0079
Intelligence	DBSLMM.PseudoVal	DBSLMM.PseudoVal	0.089	0.089	0	1	0.079	0.079	0	1
Intelligence	LDpred2.MultiPRS	DBSLMM.PseudoVal	0.103	0.089	0.014	0.0481	0.094	0.079	0.015	0.00108
Intelligence	lassosum.PseudoVal	DBSLMM.PseudoVal	0.064	0.089	-0.025	5.98e-08	0.059	0.079	-0.021	0.0221
Intelligence	SBLUP.Inf	DBSLMM.PseudoVal	0.1	0.089	0.012	2.24e-06	0.092	0.079	0.013	0.00858
Intelligence	SBayesR.PseudoVal	lassosum.MultiPRS	0.072	0.102	-0.03	2.6e-05	0.065	0.097	-0.032	0.000103
Intelligence	LDpred2.10FCVal	lassosum.MultiPRS	0.103	0.102	0.001	0.909	0.093	0.097	-0.004	0.108
Intelligence	LDpred1.10FCVal	lassosum.MultiPRS	0.102	0.102	0	0.97	0.092	0.097	-0.005	0.122
Intelligence	LDpred2.Inf	lassosum.MultiPRS	0.101	0.102	-0.002	0.825	0.093	0.097	-0.004	0.208
Intelligence	PRScs.10FCVal	lassosum.MultiPRS	0.099	0.102	-0.003	0.707	0.089	0.097	-0.007	0.0331
Intelligence	PRScs.MultiPRS	lassosum.MultiPRS	0.1	0.102	-0.002	0.211	0.093	0.097	-0.004	0.171
Intelligence	pT+clump.MultiPRS	lassosum.MultiPRS	0.086	0.102	-0.016	0.0257	0.08	0.097	-0.017	0.00408
Intelligence	lassosum.MultiPRS	lassosum.MultiPRS	0.102	0.102	0	1	0.097	0.097	0	1
Intelligence	lassosum.PseudoVal	lassosum.MultiPRS	0.064	0.102	-0.038	6.16e-08	0.059	0.097	-0.038	4.7e-06
Intelligence	LDpred2.MultiPRS	lassosum.MultiPRS	0.103	0.102	0	0.765	0.094	0.097	-0.003	0.26
Intelligence	LDpred1.MultiPRS	lassosum.MultiPRS	0.101	0.102	-0.001	0.903	0.093	0.097	-0.004	0.238
Intelligence	LDpred2.PseudoVal	lassosum.MultiPRS	0.1	0.102	-0.002	0.802	0.093	0.097	-0.004	0.172
Intelligence	LDpred1.Inf	lassosum.MultiPRS	0.1	0.102	-0.002	0.744	0.092	0.097	-0.005	0.132
Intelligence	pT+clump.10FCVal	lassosum.MultiPRS	0.084	0.102	-0.018	0.00958	0.074	0.097	-0.023	0.00059
Intelligence	lassosum.10FCVal	lassosum.MultiPRS	0.099	0.102	-0.003	0.652	0.093	0.097	-0.004	0.204
Intelligence	SBLUP.Inf	lassosum.MultiPRS	0.1	0.102	-0.002	0.804	0.092	0.097	-0.004	0.166
Intelligence	DBSLMM.PseudoVal	lassosum.MultiPRS	0.089	0.102	-0.014	0.0547	0.079	0.097	-0.017	0.000405
Intelligence	All.MultiPRS	lassosum.MultiPRS	0.102	0.102	0	0.77	0.097	0.097	0.001	0.806
Intelligence	PRScs.PseudoVal	lassosum.MultiPRS	0.099	0.102	-0.004	0.608	0.092	0.097	-0.004	0.192
Intelligence	LDpred1.Inf	lassosum.PseudoVal	0.1	0.064	0.036	3.63e-13	0.092	0.059	0.033	0.000786
Intelligence	PRScs.10FCVal	lassosum.PseudoVal	0.099	0.064	0.036	3.55e-17	0.089	0.059	0.031	0.000219
Intelligence	LDpred2.MultiPRS	lassosum.PseudoVal	0.103	0.064	0.039	4.56e-08	0.094	0.059	0.036	2.02e-05
Intelligence	lassosum.PseudoVal	lassosum.PseudoVal	0.064	0.064	0	1	0.059	0.059	0	1
Intelligence	PRScs.PseudoVal	lassosum.PseudoVal	0.099	0.064	0.035	2.4e-16	0.092	0.059	0.034	5.12e-05
Intelligence	DBSLMM.PseudoVal	lassosum.PseudoVal	0.089	0.064	0.025	5.98e-08	0.079	0.059	0.021	0.0221
Intelligence	SBLUP.Inf	lassosum.PseudoVal	0.1	0.064	0.037	1.05e-13	0.092	0.059	0.034	0.00052
Intelligence	LDpred2.Inf	lassosum.PseudoVal	0.101	0.064	0.037	8.04e-14	0.093	0.059	0.034	0.000446
Intelligence	pT+clump.10FCVal	lassosum.PseudoVal	0.084	0.064	0.02	0.000139	0.074	0.059	0.015	0.138
Intelligence	LDpred2.10FCVal	lassosum.PseudoVal	0.103	0.064	0.039	5.06e-21	0.093	0.059	0.034	2.88e-05
Intelligence	lassosum.MultiPRS	lassosum.PseudoVal	0.102	0.064	0.038	6.16e-08	0.097	0.059	0.038	4.7e-06
Intelligence	LDpred1.10FCVal	lassosum.PseudoVal	0.102	0.064	0.038	2.66e-18	0.092	0.059	0.034	9.94e-05
Intelligence	All.MultiPRS	lassosum.PseudoVal	0.102	0.064	0.039	4.97e-08	0.097	0.059	0.039	4.72e-06
Intelligence	SBayesR.PseudoVal	lassosum.PseudoVal	0.072	0.064	0.009	0.0799	0.065	0.059	0.006	0.542
Intelligence	lassosum.10FCVal	lassosum.PseudoVal	0.099	0.064	0.035	1.97e-15	0.093	0.059	0.035	7.7e-05
Intelligence	pT+clump.MultiPRS	lassosum.PseudoVal	0.086	0.064	0.023	0.00132	0.08	0.059	0.021	0.0136
Intelligence	LDpred2.PseudoVal	lassosum.PseudoVal	0.1	0.064	0.037	7.66e-14	0.093	0.059	0.034	0.000457
Intelligence	LDpred1.MultiPRS	lassosum.PseudoVal	0.101	0.064	0.037	1.11e-07	0.093	0.059	0.035	0.000104
Intelligence	PRScs.MultiPRS	lassosum.PseudoVal	0.1	0.064	0.037	2.41e-07	0.093	0.059	0.034	2.23e-05
Intelligence	lassosum.10FCVal	lassosum.10FCVal	0.099	0.099	0	1	0.093	0.093	0	1
Intelligence	pT+clump.MultiPRS	lassosum.10FCVal	0.086	0.099	-0.012	0.0755	0.08	0.093	-0.013	0.0131
Intelligence	LDpred2.Inf	lassosum.10FCVal	0.101	0.099	0.002	0.376	0.093	0.093	0	0.917
Intelligence	SBayesR.PseudoVal	lassosum.10FCVal	0.072	0.099	-0.026	1.78e-10	0.065	0.093	-0.029	0.000609
Intelligence	PRScs.MultiPRS	lassosum.10FCVal	0.1	0.099	0.001	0.843	0.093	0.093	0	0.949
Intelligence	SBLUP.Inf	lassosum.10FCVal	0.1	0.099	0.001	0.426	0.092	0.093	-0.001	0.823
Intelligence	lassosum.MultiPRS	lassosum.10FCVal	0.102	0.099	0.003	0.652	0.097	0.093	0.004	0.204
Intelligence	PRScs.10FCVal	lassosum.10FCVal	0.099	0.099	0.001	0.779	0.089	0.093	-0.004	0.31
Intelligence	LDpred2.MultiPRS	lassosum.10FCVal	0.103	0.099	0.004	0.614	0.094	0.093	0.001	0.8
Intelligence	PRScs.PseudoVal	lassosum.10FCVal	0.099	0.099	0	0.812	0.092	0.093	-0.001	0.814
Intelligence	LDpred2.PseudoVal	lassosum.10FCVal	0.1	0.099	0.001	0.47	0.093	0.093	-0.001	0.865
Intelligence	LDpred1.MultiPRS	lassosum.10FCVal	0.101	0.099	0.002	0.741	0.093	0.093	0	0.973
Intelligence	pT+clump.10FCVal	lassosum.10FCVal	0.084	0.099	-0.015	3.72e-07	0.074	0.093	-0.019	0.000965
Intelligence	All.MultiPRS	lassosum.10FCVal	0.102	0.099	0.003	0.621	0.097	0.093	0.004	0.243
Intelligence	LDpred1.Inf	lassosum.10FCVal	0.1	0.099	0.001	0.651	0.092	0.093	-0.002	0.654
Intelligence	DBSLMM.PseudoVal	lassosum.10FCVal	0.089	0.099	-0.01	0.0003	0.079	0.093	-0.014	0.0149
Intelligence	LDpred1.10FCVal	lassosum.10FCVal	0.102	0.099	0.003	0.0714	0.092	0.093	-0.001	0.739
Intelligence	lassosum.PseudoVal	lassosum.10FCVal	0.064	0.099	-0.035	1.97e-15	0.059	0.093	-0.035	7.7e-05
Intelligence	LDpred2.10FCVal	lassosum.10FCVal	0.103	0.099	0.004	0.0172	0.093	0.093	0	0.964
Intelligence	LDpred2.10FCVal	LDpred1.MultiPRS	0.103	0.101	0.002	0.813	0.093	0.093	0	0.988
Intelligence	PRScs.PseudoVal	LDpred1.MultiPRS	0.099	0.101	-0.003	0.695	0.092	0.093	-0.001	0.815
Intelligence	LDpred2.Inf	LDpred1.MultiPRS	0.101	0.101	-0.001	0.92	0.093	0.093	0	0.915
Intelligence	pT+clump.10FCVal	LDpred1.MultiPRS	0.084	0.101	-0.017	0.0133	0.074	0.093	-0.019	0.0023
Intelligence	SBayesR.PseudoVal	LDpred1.MultiPRS	0.072	0.101	-0.029	4.38e-05	0.065	0.093	-0.028	0.000661
Intelligence	All.MultiPRS	LDpred1.MultiPRS	0.102	0.101	0.001	0.867	0.097	0.093	0.004	0.106
Intelligence	LDpred1.10FCVal	LDpred1.MultiPRS	0.102	0.101	0.001	0.933	0.092	0.093	-0.001	0.35
Intelligence	LDpred1.MultiPRS	LDpred1.MultiPRS	0.101	0.101	0	1	0.093	0.093	0	1
Intelligence	PRScs.10FCVal	LDpred1.MultiPRS	0.099	0.101	-0.002	0.798	0.089	0.093	-0.004	0.264
Intelligence	lassosum.PseudoVal	LDpred1.MultiPRS	0.064	0.101	-0.037	1.11e-07	0.059	0.093	-0.035	0.000104
Intelligence	pT+clump.MultiPRS	LDpred1.MultiPRS	0.086	0.101	-0.015	0.0355	0.08	0.093	-0.013	0.0226
Intelligence	LDpred1.Inf	LDpred1.MultiPRS	0.1	0.101	-0.001	0.837	0.092	0.093	-0.002	0.378
Intelligence	lassosum.MultiPRS	LDpred1.MultiPRS	0.102	0.101	0.001	0.903	0.097	0.093	0.004	0.238
Intelligence	PRScs.MultiPRS	LDpred1.MultiPRS	0.1	0.101	-0.001	0.894	0.093	0.093	0	0.973
Intelligence	lassosum.10FCVal	LDpred1.MultiPRS	0.099	0.101	-0.002	0.741	0.093	0.093	0	0.973
Intelligence	LDpred2.PseudoVal	LDpred1.MultiPRS	0.1	0.101	-0.001	0.897	0.093	0.093	-0.001	0.83
Intelligence	DBSLMM.PseudoVal	LDpred1.MultiPRS	0.089	0.101	-0.013	0.0718	0.079	0.093	-0.014	0.00695
Intelligence	LDpred2.MultiPRS	LDpred1.MultiPRS	0.103	0.101	0.001	0.86	0.094	0.093	0.001	0.699
Intelligence	SBLUP.Inf	LDpred1.MultiPRS	0.1	0.101	-0.001	0.899	0.092	0.093	-0.001	0.778
Intelligence	All.MultiPRS	LDpred1.Inf	0.102	0.1	0.003	0.711	0.097	0.092	0.006	0.0711
Intelligence	LDpred2.PseudoVal	LDpred1.Inf	0.1	0.1	0.001	0.58	0.093	0.092	0.001	0.573
Intelligence	SBayesR.PseudoVal	LDpred1.Inf	0.072	0.1	-0.027	1.56e-10	0.065	0.092	-0.027	0.00178
Intelligence	LDpred2.MultiPRS	LDpred1.Inf	0.103	0.1	0.003	0.704	0.094	0.092	0.003	0.389
Intelligence	PRScs.PseudoVal	LDpred1.Inf	0.099	0.1	-0.001	0.473	0.092	0.092	0.001	0.818
Intelligence	LDpred1.Inf	LDpred1.Inf	0.1	0.1	0	1	0.092	0.092	0	1
Intelligence	pT+clump.10FCVal	LDpred1.Inf	0.084	0.1	-0.016	4.03e-07	0.074	0.092	-0.018	0.0045
Intelligence	PRScs.MultiPRS	LDpred1.Inf	0.1	0.1	0.001	0.941	0.093	0.092	0.001	0.649
Intelligence	lassosum.PseudoVal	LDpred1.Inf	0.064	0.1	-0.036	3.63e-13	0.059	0.092	-0.033	0.000786
Intelligence	pT+clump.MultiPRS	LDpred1.Inf	0.086	0.1	-0.013	0.0575	0.08	0.092	-0.012	0.0565
Intelligence	LDpred1.MultiPRS	LDpred1.Inf	0.101	0.1	0.001	0.837	0.093	0.092	0.002	0.378
Intelligence	PRScs.10FCVal	LDpred1.Inf	0.099	0.1	0	0.853	0.089	0.092	-0.002	0.58
Intelligence	LDpred2.Inf	LDpred1.Inf	0.101	0.1	0.001	0.416	0.093	0.092	0.001	0.456
Intelligence	SBLUP.Inf	LDpred1.Inf	0.1	0.1	0.001	0.531	0.092	0.092	0.001	0.593
Intelligence	DBSLMM.PseudoVal	LDpred1.Inf	0.089	0.1	-0.011	1.74e-05	0.079	0.092	-0.012	0.0196
Intelligence	lassosum.MultiPRS	LDpred1.Inf	0.102	0.1	0.002	0.744	0.097	0.092	0.005	0.132
Intelligence	LDpred1.10FCVal	LDpred1.Inf	0.102	0.1	0.002	0.0439	0.092	0.092	0.001	0.749
Intelligence	lassosum.10FCVal	LDpred1.Inf	0.099	0.1	-0.001	0.651	0.093	0.092	0.002	0.654
Intelligence	LDpred2.10FCVal	LDpred1.Inf	0.103	0.1	0.003	0.0329	0.093	0.092	0.002	0.588
Intelligence	LDpred1.Inf	LDpred1.10FCVal	0.1	0.102	-0.002	0.0439	0.092	0.092	-0.001	0.749
Intelligence	PRScs.MultiPRS	LDpred1.10FCVal	0.1	0.102	-0.002	0.829	0.093	0.092	0.001	0.735
Intelligence	LDpred1.10FCVal	LDpred1.10FCVal	0.102	0.102	0	1	0.092	0.092	0	1
Intelligence	All.MultiPRS	LDpred1.10FCVal	0.102	0.102	0.001	0.935	0.097	0.092	0.005	0.0555
Intelligence	SBayesR.PseudoVal	LDpred1.10FCVal	0.072	0.102	-0.029	6.95e-13	0.065	0.092	-0.028	0.00088
Intelligence	DBSLMM.PseudoVal	LDpred1.10FCVal	0.089	0.102	-0.013	1.23e-07	0.079	0.092	-0.013	0.011
Intelligence	pT+clump.MultiPRS	LDpred1.10FCVal	0.086	0.102	-0.015	0.0286	0.08	0.092	-0.012	0.0314
Intelligence	lassosum.MultiPRS	LDpred1.10FCVal	0.102	0.102	0	0.97	0.097	0.092	0.005	0.122
Intelligence	PRScs.10FCVal	LDpred1.10FCVal	0.099	0.102	-0.002	0.128	0.089	0.092	-0.003	0.387
Intelligence	lassosum.10FCVal	LDpred1.10FCVal	0.099	0.102	-0.003	0.0714	0.093	0.092	0.001	0.739
Intelligence	SBLUP.Inf	LDpred1.10FCVal	0.1	0.102	-0.001	0.24	0.092	0.092	0	0.91
Intelligence	LDpred2.PseudoVal	LDpred1.10FCVal	0.1	0.102	-0.002	0.26	0.093	0.092	0	0.874
Intelligence	pT+clump.10FCVal	LDpred1.10FCVal	0.084	0.102	-0.018	2.02e-08	0.074	0.092	-0.018	0.00388
Intelligence	LDpred2.MultiPRS	LDpred1.10FCVal	0.103	0.102	0.001	0.927	0.094	0.092	0.002	0.414
Intelligence	PRScs.PseudoVal	LDpred1.10FCVal	0.099	0.102	-0.003	0.0286	0.092	0.092	0	0.947
Intelligence	LDpred2.10FCVal	LDpred1.10FCVal	0.103	0.102	0.001	0.313	0.093	0.092	0.001	0.66
Intelligence	LDpred1.MultiPRS	LDpred1.10FCVal	0.101	0.102	-0.001	0.933	0.093	0.092	0.001	0.35
Intelligence	LDpred2.Inf	LDpred1.10FCVal	0.101	0.102	-0.001	0.317	0.093	0.092	0.001	0.787
Intelligence	lassosum.PseudoVal	LDpred1.10FCVal	0.064	0.102	-0.038	2.66e-18	0.059	0.092	-0.034	9.94e-05
Intelligence	LDpred1.Inf	LDpred2.MultiPRS	0.1	0.103	-0.003	0.704	0.092	0.094	-0.003	0.389
Intelligence	DBSLMM.PseudoVal	LDpred2.MultiPRS	0.089	0.103	-0.014	0.0481	0.079	0.094	-0.015	0.00108
Intelligence	SBLUP.Inf	LDpred2.MultiPRS	0.1	0.103	-0.002	0.762	0.092	0.094	-0.002	0.515
Intelligence	LDpred2.Inf	LDpred2.MultiPRS	0.101	0.103	-0.002	0.783	0.093	0.094	-0.001	0.609
Intelligence	pT+clump.10FCVal	LDpred2.MultiPRS	0.084	0.103	-0.019	0.00816	0.074	0.094	-0.02	0.00214
Intelligence	LDpred2.10FCVal	LDpred2.MultiPRS	0.103	0.103	0	0.952	0.093	0.094	-0.001	0.431
Intelligence	PRScs.PseudoVal	LDpred2.MultiPRS	0.099	0.103	-0.004	0.571	0.092	0.094	-0.002	0.569
Intelligence	LDpred1.10FCVal	LDpred2.MultiPRS	0.102	0.103	-0.001	0.927	0.092	0.094	-0.002	0.414
Intelligence	All.MultiPRS	LDpred2.MultiPRS	0.102	0.103	0	0.948	0.097	0.094	0.003	0.0812
Intelligence	SBayesR.PseudoVal	LDpred2.MultiPRS	0.072	0.103	-0.03	2.02e-05	0.065	0.094	-0.029	0.000294
Intelligence	lassosum.10FCVal	LDpred2.MultiPRS	0.099	0.103	-0.004	0.614	0.093	0.094	-0.001	0.8
Intelligence	pT+clump.MultiPRS	LDpred2.MultiPRS	0.086	0.103	-0.016	0.0223	0.08	0.094	-0.014	0.0134
Intelligence	lassosum.MultiPRS	LDpred2.MultiPRS	0.102	0.103	0	0.765	0.097	0.094	0.003	0.26
Intelligence	PRScs.10FCVal	LDpred2.MultiPRS	0.099	0.103	-0.003	0.667	0.089	0.094	-0.005	0.126
Intelligence	PRScs.MultiPRS	LDpred2.MultiPRS	0.1	0.103	-0.002	0.0699	0.093	0.094	-0.001	0.647
Intelligence	lassosum.PseudoVal	LDpred2.MultiPRS	0.064	0.103	-0.039	4.56e-08	0.059	0.094	-0.036	2.02e-05
Intelligence	LDpred2.PseudoVal	LDpred2.MultiPRS	0.1	0.103	-0.002	0.761	0.093	0.094	-0.002	0.53
Intelligence	LDpred1.MultiPRS	LDpred2.MultiPRS	0.101	0.103	-0.001	0.86	0.093	0.094	-0.001	0.699
Intelligence	LDpred2.MultiPRS	LDpred2.MultiPRS	0.103	0.103	0	1	0.094	0.094	0	1
Intelligence	LDpred1.Inf	LDpred2.10FCVal	0.1	0.103	-0.003	0.0329	0.092	0.093	-0.002	0.588
Intelligence	PRScs.MultiPRS	LDpred2.10FCVal	0.1	0.103	-0.003	0.713	0.093	0.093	0	0.978
Intelligence	LDpred2.MultiPRS	LDpred2.10FCVal	0.103	0.103	0	0.952	0.094	0.093	0.001	0.431
Intelligence	PRScs.PseudoVal	LDpred2.10FCVal	0.099	0.103	-0.004	0.00194	0.092	0.093	-0.001	0.802
Intelligence	LDpred2.10FCVal	LDpred2.10FCVal	0.103	0.103	0	1	0.093	0.093	0	1
Intelligence	lassosum.MultiPRS	LDpred2.10FCVal	0.102	0.103	-0.001	0.909	0.097	0.093	0.004	0.108
Intelligence	LDpred1.10FCVal	LDpred2.10FCVal	0.102	0.103	-0.001	0.313	0.092	0.093	-0.001	0.66
Intelligence	All.MultiPRS	LDpred2.10FCVal	0.102	0.103	0	0.944	0.097	0.093	0.004	0.0603
Intelligence	SBayesR.PseudoVal	LDpred2.10FCVal	0.072	0.103	-0.03	2.33e-14	0.065	0.093	-0.028	0.000422
Intelligence	DBSLMM.PseudoVal	LDpred2.10FCVal	0.089	0.103	-0.014	4.46e-10	0.079	0.093	-0.014	0.00302
Intelligence	pT+clump.MultiPRS	LDpred2.10FCVal	0.086	0.103	-0.016	0.0191	0.08	0.093	-0.013	0.0237
Intelligence	lassosum.PseudoVal	LDpred2.10FCVal	0.064	0.103	-0.039	5.06e-21	0.059	0.093	-0.034	2.88e-05
Intelligence	PRScs.10FCVal	LDpred2.10FCVal	0.099	0.103	-0.003	0.0154	0.089	0.093	-0.004	0.202
Intelligence	lassosum.10FCVal	LDpred2.10FCVal	0.099	0.103	-0.004	0.0172	0.093	0.093	0	0.964
Intelligence	SBLUP.Inf	LDpred2.10FCVal	0.1	0.103	-0.003	0.0338	0.092	0.093	-0.001	0.792
Intelligence	LDpred2.PseudoVal	LDpred2.10FCVal	0.1	0.103	-0.003	0.0199	0.093	0.093	-0.001	0.82
Intelligence	pT+clump.10FCVal	LDpred2.10FCVal	0.084	0.103	-0.019	1.51e-08	0.074	0.093	-0.019	0.0039
Intelligence	LDpred2.Inf	LDpred2.10FCVal	0.101	0.103	-0.002	0.0396	0.093	0.093	0	0.922
Intelligence	LDpred1.MultiPRS	LDpred2.10FCVal	0.101	0.103	-0.002	0.813	0.093	0.093	0	0.988
Intelligence	lassosum.10FCVal	LDpred2.PseudoVal	0.099	0.1	-0.001	0.47	0.093	0.093	0.001	0.865
Intelligence	SBLUP.Inf	LDpred2.PseudoVal	0.1	0.1	0	0.974	0.092	0.093	0	0.888
Intelligence	SBayesR.PseudoVal	LDpred2.PseudoVal	0.072	0.1	-0.028	3.97e-11	0.065	0.093	-0.028	0.00101
Intelligence	All.MultiPRS	LDpred2.PseudoVal	0.102	0.1	0.002	0.768	0.097	0.093	0.005	0.116
Intelligence	PRScs.PseudoVal	LDpred2.PseudoVal	0.099	0.1	-0.002	0.287	0.092	0.093	0	0.951
Intelligence	lassosum.MultiPRS	LDpred2.PseudoVal	0.102	0.1	0.002	0.802	0.097	0.093	0.004	0.172
Intelligence	PRScs.MultiPRS	LDpred2.PseudoVal	0.1	0.1	0	0.998	0.093	0.093	0	0.884
Intelligence	LDpred2.MultiPRS	LDpred2.PseudoVal	0.103	0.1	0.002	0.761	0.094	0.093	0.002	0.53
Intelligence	PRScs.10FCVal	LDpred2.PseudoVal	0.099	0.1	-0.001	0.614	0.089	0.093	-0.003	0.37
Intelligence	LDpred2.PseudoVal	LDpred2.PseudoVal	0.1	0.1	0	1	0.093	0.093	0	1
Intelligence	pT+clump.MultiPRS	LDpred2.PseudoVal	0.086	0.1	-0.014	0.0482	0.08	0.093	-0.013	0.0422
Intelligence	pT+clump.10FCVal	LDpred2.PseudoVal	0.084	0.1	-0.017	4.12e-07	0.074	0.093	-0.019	0.00363
Intelligence	lassosum.PseudoVal	LDpred2.PseudoVal	0.064	0.1	-0.037	7.66e-14	0.059	0.093	-0.034	0.000457
Intelligence	LDpred1.Inf	LDpred2.PseudoVal	0.1	0.1	-0.001	0.58	0.092	0.093	-0.001	0.573
Intelligence	LDpred1.MultiPRS	LDpred2.PseudoVal	0.101	0.1	0.001	0.897	0.093	0.093	0.001	0.83
Intelligence	LDpred1.10FCVal	LDpred2.PseudoVal	0.102	0.1	0.002	0.26	0.092	0.093	0	0.874
Intelligence	LDpred2.Inf	LDpred2.PseudoVal	0.101	0.1	0	0.575	0.093	0.093	0	0.7
Intelligence	LDpred2.10FCVal	LDpred2.PseudoVal	0.103	0.1	0.003	0.0199	0.093	0.093	0.001	0.82
Intelligence	DBSLMM.PseudoVal	LDpred2.PseudoVal	0.089	0.1	-0.012	2.25e-06	0.079	0.093	-0.013	0.0079
Intelligence	pT+clump.MultiPRS	LDpred2.Inf	0.086	0.101	-0.014	0.0449	0.08	0.093	-0.013	0.0331
Intelligence	lassosum.MultiPRS	LDpred2.Inf	0.102	0.101	0.002	0.825	0.097	0.093	0.004	0.208
Intelligence	SBayesR.PseudoVal	LDpred2.Inf	0.072	0.101	-0.028	2.65e-11	0.065	0.093	-0.028	0.000883
Intelligence	All.MultiPRS	LDpred2.Inf	0.102	0.101	0.002	0.79	0.097	0.093	0.005	0.138
Intelligence	SBLUP.Inf	LDpred2.Inf	0.1	0.101	0	0.615	0.092	0.093	0	0.58
Intelligence	LDpred2.PseudoVal	LDpred2.Inf	0.1	0.101	0	0.575	0.093	0.093	0	0.7
Intelligence	PRScs.MultiPRS	LDpred2.Inf	0.1	0.101	0	0.975	0.093	0.093	0	0.956
Intelligence	LDpred2.MultiPRS	LDpred2.Inf	0.103	0.101	0.002	0.783	0.094	0.093	0.001	0.609
Intelligence	PRScs.10FCVal	LDpred2.Inf	0.099	0.101	-0.001	0.531	0.089	0.093	-0.003	0.327
Intelligence	LDpred1.Inf	LDpred2.Inf	0.1	0.101	-0.001	0.416	0.092	0.093	-0.001	0.456
Intelligence	LDpred1.MultiPRS	LDpred2.Inf	0.101	0.101	0.001	0.92	0.093	0.093	0	0.915
Intelligence	pT+clump.10FCVal	LDpred2.Inf	0.084	0.101	-0.017	1.09e-07	0.074	0.093	-0.019	0.0022
Intelligence	lassosum.PseudoVal	LDpred2.Inf	0.064	0.101	-0.037	8.04e-14	0.059	0.093	-0.034	0.000446
Intelligence	PRScs.PseudoVal	LDpred2.Inf	0.099	0.101	-0.002	0.233	0.092	0.093	0	0.887
Intelligence	DBSLMM.PseudoVal	LDpred2.Inf	0.089	0.101	-0.012	1.8e-06	0.079	0.093	-0.013	0.00709
Intelligence	LDpred1.10FCVal	LDpred2.Inf	0.102	0.101	0.001	0.317	0.092	0.093	-0.001	0.787
Intelligence	LDpred2.Inf	LDpred2.Inf	0.101	0.101	0	1	0.093	0.093	0	1
Intelligence	lassosum.10FCVal	LDpred2.Inf	0.099	0.101	-0.002	0.376	0.093	0.093	0	0.917
Intelligence	LDpred2.10FCVal	LDpred2.Inf	0.103	0.101	0.002	0.0396	0.093	0.093	0	0.922
Intelligence	PRScs.10FCVal	PRScs.MultiPRS	0.099	0.1	-0.001	0.902	0.089	0.093	-0.004	0.0344
Intelligence	LDpred1.10FCVal	PRScs.MultiPRS	0.102	0.1	0.002	0.829	0.092	0.093	-0.001	0.735
Intelligence	lassosum.MultiPRS	PRScs.MultiPRS	0.102	0.1	0.002	0.211	0.097	0.093	0.004	0.171
Intelligence	LDpred2.MultiPRS	PRScs.MultiPRS	0.103	0.1	0.002	0.0699	0.094	0.093	0.001	0.647
Intelligence	All.MultiPRS	PRScs.MultiPRS	0.102	0.1	0.002	0.157	0.097	0.093	0.004	0.13
Intelligence	PRScs.PseudoVal	PRScs.MultiPRS	0.099	0.1	-0.002	0.795	0.092	0.093	-0.001	0.753
Intelligence	LDpred1.MultiPRS	PRScs.MultiPRS	0.101	0.1	0.001	0.894	0.093	0.093	0	0.973
Intelligence	pT+clump.MultiPRS	PRScs.MultiPRS	0.086	0.1	-0.014	0.0482	0.08	0.093	-0.013	0.018
Intelligence	lassosum.PseudoVal	PRScs.MultiPRS	0.064	0.1	-0.037	2.41e-07	0.059	0.093	-0.034	2.23e-05
Intelligence	SBayesR.PseudoVal	PRScs.MultiPRS	0.072	0.1	-0.028	7.59e-05	0.065	0.093	-0.028	0.000486
Intelligence	DBSLMM.PseudoVal	PRScs.MultiPRS	0.089	0.1	-0.012	0.0948	0.079	0.093	-0.014	0.00448
Intelligence	SBLUP.Inf	PRScs.MultiPRS	0.1	0.1	0	0.996	0.092	0.093	-0.001	0.846
Intelligence	LDpred2.Inf	PRScs.MultiPRS	0.101	0.1	0	0.975	0.093	0.093	0	0.956
Intelligence	pT+clump.10FCVal	PRScs.MultiPRS	0.084	0.1	-0.016	0.0194	0.074	0.093	-0.019	0.00292
Intelligence	LDpred2.10FCVal	PRScs.MultiPRS	0.103	0.1	0.003	0.713	0.093	0.093	0	0.978
Intelligence	lassosum.10FCVal	PRScs.MultiPRS	0.099	0.1	-0.001	0.843	0.093	0.093	0	0.949
Intelligence	LDpred2.PseudoVal	PRScs.MultiPRS	0.1	0.1	0	0.998	0.093	0.093	0	0.884
Intelligence	LDpred1.Inf	PRScs.MultiPRS	0.1	0.1	-0.001	0.941	0.092	0.093	-0.001	0.649
Intelligence	PRScs.MultiPRS	PRScs.MultiPRS	0.1	0.1	0	1	0.093	0.093	0	1
Intelligence	LDpred2.PseudoVal	PRScs.10FCVal	0.1	0.099	0.001	0.614	0.093	0.089	0.003	0.37
Intelligence	PRScs.10FCVal	PRScs.10FCVal	0.099	0.099	0	1	0.089	0.089	0	1
Intelligence	LDpred2.MultiPRS	PRScs.10FCVal	0.103	0.099	0.003	0.667	0.094	0.089	0.005	0.126
Intelligence	pT+clump.MultiPRS	PRScs.10FCVal	0.086	0.099	-0.013	0.0641	0.08	0.089	-0.01	0.103
Intelligence	LDpred1.Inf	PRScs.10FCVal	0.1	0.099	0	0.853	0.092	0.089	0.002	0.58
Intelligence	LDpred1.MultiPRS	PRScs.10FCVal	0.101	0.099	0.002	0.798	0.093	0.089	0.004	0.264
Intelligence	pT+clump.10FCVal	PRScs.10FCVal	0.084	0.099	-0.016	3.75e-06	0.074	0.089	-0.016	0.0193
Intelligence	lassosum.PseudoVal	PRScs.10FCVal	0.064	0.099	-0.036	3.55e-17	0.059	0.089	-0.031	0.000219
Intelligence	PRScs.PseudoVal	PRScs.10FCVal	0.099	0.099	-0.001	0.581	0.092	0.089	0.003	0.406
Intelligence	DBSLMM.PseudoVal	PRScs.10FCVal	0.089	0.099	-0.011	3.01e-05	0.079	0.089	-0.01	0.0547
Intelligence	SBLUP.Inf	PRScs.10FCVal	0.1	0.099	0.001	0.6	0.092	0.089	0.003	0.381
Intelligence	LDpred2.Inf	PRScs.10FCVal	0.101	0.099	0.001	0.531	0.093	0.089	0.003	0.327
Intelligence	lassosum.10FCVal	PRScs.10FCVal	0.099	0.099	-0.001	0.779	0.093	0.089	0.004	0.31
Intelligence	LDpred2.10FCVal	PRScs.10FCVal	0.103	0.099	0.003	0.0154	0.093	0.089	0.004	0.202
Intelligence	lassosum.MultiPRS	PRScs.10FCVal	0.102	0.099	0.003	0.707	0.097	0.089	0.007	0.0331
Intelligence	LDpred1.10FCVal	PRScs.10FCVal	0.102	0.099	0.002	0.128	0.092	0.089	0.003	0.387
Intelligence	All.MultiPRS	PRScs.10FCVal	0.102	0.099	0.003	0.674	0.097	0.089	0.008	0.0228
Intelligence	SBayesR.PseudoVal	PRScs.10FCVal	0.072	0.099	-0.027	5.13e-11	0.065	0.089	-0.025	0.0028
Intelligence	PRScs.MultiPRS	PRScs.10FCVal	0.1	0.099	0.001	0.902	0.093	0.089	0.004	0.0344
Intelligence	All.MultiPRS	PRScs.PseudoVal	0.102	0.099	0.004	0.578	0.097	0.092	0.005	0.15
Intelligence	pT+clump.MultiPRS	PRScs.PseudoVal	0.086	0.099	-0.012	0.0864	0.08	0.092	-0.012	0.034
Intelligence	LDpred2.PseudoVal	PRScs.PseudoVal	0.1	0.099	0.002	0.287	0.093	0.092	0	0.951
Intelligence	SBayesR.PseudoVal	PRScs.PseudoVal	0.072	0.099	-0.026	2.18e-10	0.065	0.092	-0.028	0.000815
Intelligence	LDpred2.MultiPRS	PRScs.PseudoVal	0.103	0.099	0.004	0.571	0.094	0.092	0.002	0.569
Intelligence	SBLUP.Inf	PRScs.PseudoVal	0.1	0.099	0.002	0.273	0.092	0.092	0	0.981
Intelligence	LDpred1.Inf	PRScs.PseudoVal	0.1	0.099	0.001	0.473	0.092	0.092	-0.001	0.818
Intelligence	PRScs.10FCVal	PRScs.PseudoVal	0.099	0.099	0.001	0.581	0.089	0.092	-0.003	0.406
Intelligence	LDpred2.Inf	PRScs.PseudoVal	0.101	0.099	0.002	0.233	0.093	0.092	0	0.887
Intelligence	PRScs.PseudoVal	PRScs.PseudoVal	0.099	0.099	0	1	0.092	0.092	0	1
Intelligence	LDpred2.10FCVal	PRScs.PseudoVal	0.103	0.099	0.004	0.00194	0.093	0.092	0.001	0.802
Intelligence	pT+clump.10FCVal	PRScs.PseudoVal	0.084	0.099	-0.015	1.37e-05	0.074	0.092	-0.018	0.00546
Intelligence	PRScs.MultiPRS	PRScs.PseudoVal	0.1	0.099	0.002	0.795	0.093	0.092	0.001	0.753
Intelligence	lassosum.PseudoVal	PRScs.PseudoVal	0.064	0.099	-0.035	2.4e-16	0.059	0.092	-0.034	5.12e-05
Intelligence	lassosum.10FCVal	PRScs.PseudoVal	0.099	0.099	0	0.812	0.093	0.092	0.001	0.814
Intelligence	LDpred1.MultiPRS	PRScs.PseudoVal	0.101	0.099	0.003	0.695	0.093	0.092	0.001	0.815
Intelligence	lassosum.MultiPRS	PRScs.PseudoVal	0.102	0.099	0.004	0.608	0.097	0.092	0.004	0.192
Intelligence	LDpred1.10FCVal	PRScs.PseudoVal	0.102	0.099	0.003	0.0286	0.092	0.092	0	0.947
Intelligence	DBSLMM.PseudoVal	PRScs.PseudoVal	0.089	0.099	-0.01	0.000136	0.079	0.092	-0.013	0.0124
Intelligence	All.MultiPRS	pT+clump.MultiPRS	0.102	0.086	0.016	0.0229	0.097	0.08	0.017	0.00202
Intelligence	SBayesR.PseudoVal	pT+clump.MultiPRS	0.072	0.086	-0.014	0.0471	0.065	0.08	-0.015	0.0933
Intelligence	LDpred1.MultiPRS	pT+clump.MultiPRS	0.101	0.086	0.015	0.0355	0.093	0.08	0.013	0.0226
Intelligence	pT+clump.MultiPRS	pT+clump.MultiPRS	0.086	0.086	0	1	0.08	0.08	0	1
Intelligence	lassosum.PseudoVal	pT+clump.MultiPRS	0.064	0.086	-0.023	0.00132	0.059	0.08	-0.021	0.0136
Intelligence	PRScs.10FCVal	pT+clump.MultiPRS	0.099	0.086	0.013	0.0641	0.089	0.08	0.01	0.103
Intelligence	DBSLMM.PseudoVal	pT+clump.MultiPRS	0.089	0.086	0.002	0.763	0.079	0.08	0	0.954
Intelligence	SBLUP.Inf	pT+clump.MultiPRS	0.1	0.086	0.014	0.0479	0.092	0.08	0.013	0.0351
Intelligence	LDpred2.Inf	pT+clump.MultiPRS	0.101	0.086	0.014	0.0449	0.093	0.08	0.013	0.0331
Intelligence	pT+clump.10FCVal	pT+clump.MultiPRS	0.084	0.086	-0.003	0.709	0.074	0.08	-0.006	0.0341
Intelligence	LDpred2.10FCVal	pT+clump.MultiPRS	0.103	0.086	0.016	0.0191	0.093	0.08	0.013	0.0237
Intelligence	PRScs.PseudoVal	pT+clump.MultiPRS	0.099	0.086	0.012	0.0864	0.092	0.08	0.012	0.034
Intelligence	LDpred1.10FCVal	pT+clump.MultiPRS	0.102	0.086	0.015	0.0286	0.092	0.08	0.012	0.0314
Intelligence	LDpred1.Inf	pT+clump.MultiPRS	0.1	0.086	0.013	0.0575	0.092	0.08	0.012	0.0565
Intelligence	PRScs.MultiPRS	pT+clump.MultiPRS	0.1	0.086	0.014	0.0482	0.093	0.08	0.013	0.018
Intelligence	lassosum.10FCVal	pT+clump.MultiPRS	0.099	0.086	0.012	0.0755	0.093	0.08	0.013	0.0131
Intelligence	LDpred2.PseudoVal	pT+clump.MultiPRS	0.1	0.086	0.014	0.0482	0.093	0.08	0.013	0.0422
Intelligence	lassosum.MultiPRS	pT+clump.MultiPRS	0.102	0.086	0.016	0.0257	0.097	0.08	0.017	0.00408
Intelligence	LDpred2.MultiPRS	pT+clump.MultiPRS	0.103	0.086	0.016	0.0223	0.094	0.08	0.014	0.0134
Intelligence	LDpred2.10FCVal	pT+clump.10FCVal	0.103	0.084	0.019	1.51e-08	0.093	0.074	0.019	0.0039
Intelligence	pT+clump.MultiPRS	pT+clump.10FCVal	0.086	0.084	0.003	0.709	0.08	0.074	0.006	0.0341
Intelligence	LDpred2.Inf	pT+clump.10FCVal	0.101	0.084	0.017	1.09e-07	0.093	0.074	0.019	0.0022
Intelligence	SBayesR.PseudoVal	pT+clump.10FCVal	0.072	0.084	-0.011	0.0192	0.065	0.074	-0.009	0.336
Intelligence	PRScs.MultiPRS	pT+clump.10FCVal	0.1	0.084	0.016	0.0194	0.093	0.074	0.019	0.00292
Intelligence	SBLUP.Inf	pT+clump.10FCVal	0.1	0.084	0.017	7.89e-08	0.092	0.074	0.018	0.00216
Intelligence	lassosum.MultiPRS	pT+clump.10FCVal	0.102	0.084	0.018	0.00958	0.097	0.074	0.023	0.00059
Intelligence	PRScs.10FCVal	pT+clump.10FCVal	0.099	0.084	0.016	3.75e-06	0.089	0.074	0.016	0.0193
Intelligence	LDpred2.MultiPRS	pT+clump.10FCVal	0.103	0.084	0.019	0.00816	0.094	0.074	0.02	0.00214
Intelligence	lassosum.10FCVal	pT+clump.10FCVal	0.099	0.084	0.015	3.72e-07	0.093	0.074	0.019	0.000965
Intelligence	LDpred2.PseudoVal	pT+clump.10FCVal	0.1	0.084	0.017	4.12e-07	0.093	0.074	0.019	0.00363
Intelligence	LDpred1.MultiPRS	pT+clump.10FCVal	0.101	0.084	0.017	0.0133	0.093	0.074	0.019	0.0023
Intelligence	pT+clump.10FCVal	pT+clump.10FCVal	0.084	0.084	0	1	0.074	0.074	0	1
Intelligence	All.MultiPRS	pT+clump.10FCVal	0.102	0.084	0.019	0.00846	0.097	0.074	0.023	0.000237
Intelligence	LDpred1.Inf	pT+clump.10FCVal	0.1	0.084	0.016	4.03e-07	0.092	0.074	0.018	0.0045
Intelligence	DBSLMM.PseudoVal	pT+clump.10FCVal	0.089	0.084	0.005	0.218	0.079	0.074	0.006	0.462
Intelligence	LDpred1.10FCVal	pT+clump.10FCVal	0.102	0.084	0.018	2.02e-08	0.092	0.074	0.018	0.00388
Intelligence	lassosum.PseudoVal	pT+clump.10FCVal	0.064	0.084	-0.02	0.000139	0.059	0.074	-0.015	0.138
Intelligence	PRScs.PseudoVal	pT+clump.10FCVal	0.099	0.084	0.015	1.37e-05	0.092	0.074	0.018	0.00546
Intelligence	pT+clump.MultiPRS	SBayesR.PseudoVal	0.086	0.072	0.014	0.0471	0.08	0.065	0.015	0.0933
Intelligence	LDpred1.10FCVal	SBayesR.PseudoVal	0.102	0.072	0.029	6.95e-13	0.092	0.065	0.028	0.00088
Intelligence	PRScs.10FCVal	SBayesR.PseudoVal	0.099	0.072	0.027	5.13e-11	0.089	0.065	0.025	0.0028
Intelligence	LDpred2.10FCVal	SBayesR.PseudoVal	0.103	0.072	0.03	2.33e-14	0.093	0.065	0.028	0.000422
Intelligence	lassosum.10FCVal	SBayesR.PseudoVal	0.099	0.072	0.026	1.78e-10	0.093	0.065	0.029	0.000609
Intelligence	LDpred2.PseudoVal	SBayesR.PseudoVal	0.1	0.072	0.028	3.97e-11	0.093	0.065	0.028	0.00101
Intelligence	lassosum.MultiPRS	SBayesR.PseudoVal	0.102	0.072	0.03	2.6e-05	0.097	0.065	0.032	0.000103
Intelligence	LDpred2.MultiPRS	SBayesR.PseudoVal	0.103	0.072	0.03	2.02e-05	0.094	0.065	0.029	0.000294
Intelligence	All.MultiPRS	SBayesR.PseudoVal	0.102	0.072	0.03	2.15e-05	0.097	0.065	0.033	4.97e-05
Intelligence	PRScs.PseudoVal	SBayesR.PseudoVal	0.099	0.072	0.026	2.18e-10	0.092	0.065	0.028	0.000815
Intelligence	LDpred1.MultiPRS	SBayesR.PseudoVal	0.101	0.072	0.029	4.38e-05	0.093	0.065	0.028	0.000661
Intelligence	pT+clump.10FCVal	SBayesR.PseudoVal	0.084	0.072	0.011	0.0192	0.074	0.065	0.009	0.336
Intelligence	lassosum.PseudoVal	SBayesR.PseudoVal	0.064	0.072	-0.009	0.0799	0.059	0.065	-0.006	0.542
Intelligence	SBayesR.PseudoVal	SBayesR.PseudoVal	0.072	0.072	0	1	0.065	0.065	0	1
Intelligence	DBSLMM.PseudoVal	SBayesR.PseudoVal	0.089	0.072	0.016	0.000204	0.079	0.065	0.015	0.0917
Intelligence	SBLUP.Inf	SBayesR.PseudoVal	0.1	0.072	0.028	3.63e-11	0.092	0.065	0.028	0.00105
Intelligence	LDpred2.Inf	SBayesR.PseudoVal	0.101	0.072	0.028	2.65e-11	0.093	0.065	0.028	0.000883
Intelligence	LDpred1.Inf	SBayesR.PseudoVal	0.1	0.072	0.027	1.56e-10	0.092	0.065	0.027	0.00178
Intelligence	PRScs.MultiPRS	SBayesR.PseudoVal	0.1	0.072	0.028	7.59e-05	0.093	0.065	0.028	0.000486
Intelligence	LDpred2.10FCVal	SBLUP.Inf	0.103	0.1	0.003	0.0338	0.093	0.092	0.001	0.792
Intelligence	PRScs.PseudoVal	SBLUP.Inf	0.099	0.1	-0.002	0.273	0.092	0.092	0	0.981
Intelligence	LDpred1.10FCVal	SBLUP.Inf	0.102	0.1	0.001	0.24	0.092	0.092	0	0.91
Intelligence	LDpred2.Inf	SBLUP.Inf	0.101	0.1	0	0.615	0.093	0.092	0	0.58
Intelligence	SBayesR.PseudoVal	SBLUP.Inf	0.072	0.1	-0.028	3.63e-11	0.065	0.092	-0.028	0.00105
Intelligence	lassosum.10FCVal	SBLUP.Inf	0.099	0.1	-0.001	0.426	0.093	0.092	0.001	0.823
Intelligence	pT+clump.MultiPRS	SBLUP.Inf	0.086	0.1	-0.014	0.0479	0.08	0.092	-0.013	0.0351
Intelligence	lassosum.MultiPRS	SBLUP.Inf	0.102	0.1	0.002	0.804	0.097	0.092	0.004	0.166
Intelligence	PRScs.10FCVal	SBLUP.Inf	0.099	0.1	-0.001	0.6	0.089	0.092	-0.003	0.381
Intelligence	PRScs.MultiPRS	SBLUP.Inf	0.1	0.1	0	0.996	0.093	0.092	0.001	0.846
Intelligence	LDpred1.MultiPRS	SBLUP.Inf	0.101	0.1	0.001	0.899	0.093	0.092	0.001	0.778
Intelligence	LDpred2.PseudoVal	SBLUP.Inf	0.1	0.1	0	0.974	0.093	0.092	0	0.888
Intelligence	LDpred1.Inf	SBLUP.Inf	0.1	0.1	-0.001	0.531	0.092	0.092	-0.001	0.593
Intelligence	LDpred2.MultiPRS	SBLUP.Inf	0.103	0.1	0.002	0.762	0.094	0.092	0.002	0.515
Intelligence	All.MultiPRS	SBLUP.Inf	0.102	0.1	0.002	0.77	0.097	0.092	0.005	0.109
Intelligence	SBLUP.Inf	SBLUP.Inf	0.1	0.1	0	1	0.092	0.092	0	1
Intelligence	DBSLMM.PseudoVal	SBLUP.Inf	0.089	0.1	-0.012	2.24e-06	0.079	0.092	-0.013	0.00858
Intelligence	pT+clump.10FCVal	SBLUP.Inf	0.084	0.1	-0.017	7.89e-08	0.074	0.092	-0.018	0.00216
Intelligence	lassosum.PseudoVal	SBLUP.Inf	0.064	0.1	-0.037	1.05e-13	0.059	0.092	-0.034	0.00052
Height	LDpred2.PseudoVal	All.MultiPRS	0.304	0.358	-0.054	3.8e-18	0.304	0.361	-0.057	2.45e-27
Height	pT+clump.10FCVal	All.MultiPRS	0.304	0.358	-0.054	5.46e-18	0.299	0.361	-0.062	2.85e-32
Height	LDpred2.MultiPRS	All.MultiPRS	0.35	0.358	-0.008	0.185	0.354	0.361	-0.007	0.00145
Height	PRScs.PseudoVal	All.MultiPRS	0.346	0.358	-0.012	0.0507	0.344	0.361	-0.017	3.9e-11
Height	LDpred1.Inf	All.MultiPRS	0.299	0.358	-0.059	1.5e-21	0.303	0.361	-0.057	9.27e-26
Height	PRScs.MultiPRS	All.MultiPRS	0.347	0.358	-0.011	1.64e-19	0.345	0.361	-0.015	1.33e-10
Height	LDpred2.Inf	All.MultiPRS	0.305	0.358	-0.053	1e-17	0.305	0.361	-0.056	4.58e-27
Height	lassosum.PseudoVal	All.MultiPRS	0.285	0.358	-0.074	1.21e-31	0.281	0.361	-0.08	7.75e-40
Height	LDpred2.10FCVal	All.MultiPRS	0.343	0.358	-0.015	0.0115	0.346	0.361	-0.015	2.57e-07
Height	lassosum.MultiPRS	All.MultiPRS	0.35	0.358	-0.008	0.222	0.348	0.361	-0.012	2.46e-09
Height	LDpred1.10FCVal	All.MultiPRS	0.3	0.358	-0.058	8.28e-21	0.301	0.361	-0.06	5.55e-28
Height	All.MultiPRS	All.MultiPRS	0.358	0.358	0	1	0.361	0.361	0	1
Height	SBayesR.PseudoVal	All.MultiPRS	0.344	0.358	-0.014	0.0211	0.343	0.361	-0.017	2.98e-10
Height	LDpred1.MultiPRS	All.MultiPRS	0.303	0.358	-0.055	1.04e-17	0.307	0.361	-0.054	9.75e-25
Height	pT+clump.MultiPRS	All.MultiPRS	0.32	0.358	-0.038	2.44e-09	0.313	0.361	-0.048	2.13e-27
Height	lassosum.10FCVal	All.MultiPRS	0.347	0.358	-0.011	0.0797	0.346	0.361	-0.015	3.22e-10
Height	PRScs.10FCVal	All.MultiPRS	0.345	0.358	-0.013	0.0343	0.344	0.361	-0.017	4.24e-11
Height	DBSLMM.PseudoVal	All.MultiPRS	0.332	0.358	-0.026	3e-05	0.327	0.361	-0.033	5.35e-20
Height	SBLUP.Inf	All.MultiPRS	0.293	0.358	-0.065	4.37e-25	0.294	0.361	-0.067	1.41e-32
Height	SBayesR.PseudoVal	DBSLMM.PseudoVal	0.344	0.332	0.012	2.45e-06	0.343	0.327	0.016	0.00118
Height	LDpred2.Inf	DBSLMM.PseudoVal	0.305	0.332	-0.028	9.47e-46	0.305	0.327	-0.023	5.07e-09
Height	pT+clump.10FCVal	DBSLMM.PseudoVal	0.304	0.332	-0.028	2.05e-18	0.299	0.327	-0.029	9.51e-06
Height	PRScs.10FCVal	DBSLMM.PseudoVal	0.345	0.332	0.013	3.97e-13	0.344	0.327	0.016	2.79e-06
Height	PRScs.PseudoVal	DBSLMM.PseudoVal	0.346	0.332	0.014	1.74e-20	0.344	0.327	0.016	3.34e-08
Height	pT+clump.MultiPRS	DBSLMM.PseudoVal	0.32	0.332	-0.013	0.049	0.313	0.327	-0.015	0.00275
Height	LDpred1.Inf	DBSLMM.PseudoVal	0.299	0.332	-0.034	3.49e-70	0.303	0.327	-0.024	4.78e-10
Height	lassosum.MultiPRS	DBSLMM.PseudoVal	0.35	0.332	0.018	0.00518	0.348	0.327	0.021	4.97e-09
Height	LDpred2.10FCVal	DBSLMM.PseudoVal	0.343	0.332	0.01	8.04e-10	0.346	0.327	0.019	2.03e-08
Height	lassosum.PseudoVal	DBSLMM.PseudoVal	0.285	0.332	-0.048	1.4e-36	0.281	0.327	-0.046	1.21e-09
Height	LDpred1.10FCVal	DBSLMM.PseudoVal	0.3	0.332	-0.033	8.02e-57	0.301	0.327	-0.026	1.81e-10
Height	LDpred1.MultiPRS	DBSLMM.PseudoVal	0.303	0.332	-0.03	5.9e-06	0.307	0.327	-0.021	2.55e-08
Height	PRScs.MultiPRS	DBSLMM.PseudoVal	0.347	0.332	0.015	0.0164	0.345	0.327	0.018	1.4e-08
Height	All.MultiPRS	DBSLMM.PseudoVal	0.358	0.332	0.026	3e-05	0.361	0.327	0.033	5.35e-20
Height	LDpred2.PseudoVal	DBSLMM.PseudoVal	0.304	0.332	-0.028	2.85e-47	0.304	0.327	-0.024	2.29e-09
Height	DBSLMM.PseudoVal	DBSLMM.PseudoVal	0.332	0.332	0	1	0.327	0.327	0	1
Height	LDpred2.MultiPRS	DBSLMM.PseudoVal	0.35	0.332	0.017	0.00734	0.354	0.327	0.026	2.99e-12
Height	lassosum.10FCVal	DBSLMM.PseudoVal	0.347	0.332	0.015	4.76e-14	0.346	0.327	0.018	4.86e-06
Height	SBLUP.Inf	DBSLMM.PseudoVal	0.293	0.332	-0.039	9.41e-91	0.294	0.327	-0.034	1.65e-18
Height	SBayesR.PseudoVal	lassosum.MultiPRS	0.344	0.35	-0.006	0.317	0.343	0.348	-0.005	0.16
Height	LDpred2.10FCVal	lassosum.MultiPRS	0.343	0.35	-0.008	0.227	0.346	0.348	-0.002	0.476
Height	LDpred1.10FCVal	lassosum.MultiPRS	0.3	0.35	-0.051	5.85e-15	0.301	0.348	-0.047	1.35e-18
Height	LDpred2.Inf	lassosum.MultiPRS	0.305	0.35	-0.046	2e-12	0.305	0.348	-0.044	2.03e-16
Height	PRScs.10FCVal	lassosum.MultiPRS	0.345	0.35	-0.005	0.413	0.344	0.348	-0.005	0.0536
Height	PRScs.MultiPRS	lassosum.MultiPRS	0.347	0.35	-0.003	0.62	0.345	0.348	-0.003	0.157
Height	pT+clump.MultiPRS	lassosum.MultiPRS	0.32	0.35	-0.031	1.9e-06	0.313	0.348	-0.036	6.06e-16
Height	lassosum.MultiPRS	lassosum.MultiPRS	0.35	0.35	0	1	0.348	0.348	0	1
Height	lassosum.10FCVal	lassosum.MultiPRS	0.347	0.35	-0.003	0.64	0.346	0.348	-0.003	0.0559
Height	LDpred2.MultiPRS	lassosum.MultiPRS	0.35	0.35	-0.001	0.909	0.354	0.348	0.005	0.0688
Height	LDpred1.MultiPRS	lassosum.MultiPRS	0.303	0.35	-0.047	2.64e-13	0.307	0.348	-0.042	7.22e-16
Height	LDpred2.PseudoVal	lassosum.MultiPRS	0.304	0.35	-0.046	9.16e-13	0.304	0.348	-0.045	1.49e-16
Height	LDpred1.Inf	lassosum.MultiPRS	0.299	0.35	-0.052	1.69e-15	0.303	0.348	-0.045	5.14e-17
Height	pT+clump.10FCVal	lassosum.MultiPRS	0.304	0.35	-0.046	9.87e-13	0.299	0.348	-0.05	8.33e-20
Height	lassosum.PseudoVal	lassosum.MultiPRS	0.285	0.35	-0.066	2.7e-24	0.281	0.348	-0.067	4.7e-31
Height	SBLUP.Inf	lassosum.MultiPRS	0.293	0.35	-0.057	2.04e-18	0.294	0.348	-0.055	2.87e-23
Height	DBSLMM.PseudoVal	lassosum.MultiPRS	0.332	0.35	-0.018	0.00518	0.327	0.348	-0.021	4.97e-09
Height	All.MultiPRS	lassosum.MultiPRS	0.358	0.35	0.008	0.222	0.361	0.348	0.012	2.46e-09
Height	PRScs.PseudoVal	lassosum.MultiPRS	0.346	0.35	-0.004	0.509	0.344	0.348	-0.005	0.0546
Height	LDpred1.Inf	lassosum.10FCVal	0.299	0.347	-0.049	4.71e-70	0.303	0.346	-0.042	4.21e-14
Height	PRScs.10FCVal	lassosum.10FCVal	0.345	0.347	-0.002	0.104	0.344	0.346	-0.002	0.52
Height	LDpred2.MultiPRS	lassosum.10FCVal	0.35	0.347	0.002	0.725	0.354	0.346	0.008	0.00836
Height	lassosum.10FCVal	lassosum.10FCVal	0.347	0.347	0	1	0.346	0.346	0	1
Height	PRScs.PseudoVal	lassosum.10FCVal	0.346	0.347	-0.001	0.369	0.344	0.346	-0.002	0.502
Height	DBSLMM.PseudoVal	lassosum.10FCVal	0.332	0.347	-0.015	4.76e-14	0.327	0.346	-0.018	4.86e-06
Height	SBLUP.Inf	lassosum.10FCVal	0.293	0.347	-0.054	1.09e-80	0.294	0.346	-0.052	1.12e-19
Height	LDpred2.Inf	lassosum.10FCVal	0.305	0.347	-0.043	3.03e-54	0.305	0.346	-0.041	1.71e-13
Height	pT+clump.10FCVal	lassosum.10FCVal	0.304	0.347	-0.043	7.92e-53	0.299	0.346	-0.047	1.39e-16
Height	LDpred2.10FCVal	lassosum.10FCVal	0.343	0.347	-0.005	0.00691	0.346	0.346	0	0.923
Height	lassosum.MultiPRS	lassosum.10FCVal	0.35	0.347	0.003	0.64	0.348	0.346	0.003	0.0559
Height	LDpred1.10FCVal	lassosum.10FCVal	0.3	0.347	-0.048	3.1e-67	0.301	0.346	-0.045	1.12e-15
Height	All.MultiPRS	lassosum.10FCVal	0.358	0.347	0.011	0.0797	0.361	0.346	0.015	3.22e-10
Height	SBayesR.PseudoVal	lassosum.10FCVal	0.344	0.347	-0.003	0.0862	0.343	0.346	-0.002	0.564
Height	lassosum.PseudoVal	lassosum.10FCVal	0.285	0.347	-0.063	2.48e-99	0.281	0.346	-0.065	1.96e-27
Height	pT+clump.MultiPRS	lassosum.10FCVal	0.32	0.347	-0.028	1.79e-05	0.313	0.346	-0.033	2.93e-13
Height	LDpred2.PseudoVal	lassosum.10FCVal	0.304	0.347	-0.043	6.26e-55	0.304	0.346	-0.042	1.17e-13
Height	LDpred1.MultiPRS	lassosum.10FCVal	0.303	0.347	-0.044	7.58e-12	0.307	0.346	-0.039	4.45e-13
Height	PRScs.MultiPRS	lassosum.10FCVal	0.347	0.347	0	0.978	0.345	0.346	0	0.893
Height	lassosum.PseudoVal	lassosum.PseudoVal	0.285	0.285	0	1	0.281	0.281	0	1
Height	pT+clump.MultiPRS	lassosum.PseudoVal	0.32	0.285	0.035	8.62e-08	0.313	0.281	0.032	6.86e-06
Height	LDpred2.Inf	lassosum.PseudoVal	0.305	0.285	0.02	8.2e-06	0.305	0.281	0.023	0.0102
Height	SBayesR.PseudoVal	lassosum.PseudoVal	0.344	0.285	0.059	1.17e-107	0.343	0.281	0.062	7e-31
Height	PRScs.MultiPRS	lassosum.PseudoVal	0.347	0.285	0.063	2.38e-23	0.345	0.281	0.064	1.13e-28
Height	SBLUP.Inf	lassosum.PseudoVal	0.293	0.285	0.009	0.059	0.294	0.281	0.013	0.185
Height	lassosum.MultiPRS	lassosum.PseudoVal	0.35	0.285	0.066	2.7e-24	0.348	0.281	0.067	4.7e-31
Height	PRScs.10FCVal	lassosum.PseudoVal	0.345	0.285	0.061	1.45e-106	0.344	0.281	0.063	1.2e-29
Height	LDpred2.MultiPRS	lassosum.PseudoVal	0.35	0.285	0.065	2.11e-23	0.354	0.281	0.073	8e-31
Height	PRScs.PseudoVal	lassosum.PseudoVal	0.346	0.285	0.062	6.18e-88	0.344	0.281	0.063	6.85e-24
Height	LDpred2.PseudoVal	lassosum.PseudoVal	0.304	0.285	0.02	1.89e-05	0.304	0.281	0.023	0.0132
Height	LDpred1.MultiPRS	lassosum.PseudoVal	0.303	0.285	0.018	0.0053	0.307	0.281	0.026	0.00443
Height	pT+clump.10FCVal	lassosum.PseudoVal	0.304	0.285	0.02	1.89e-08	0.299	0.281	0.018	0.0114
Height	All.MultiPRS	lassosum.PseudoVal	0.358	0.285	0.074	1.21e-31	0.361	0.281	0.08	7.75e-40
Height	LDpred1.Inf	lassosum.PseudoVal	0.299	0.285	0.014	0.00214	0.303	0.281	0.022	0.0149
Height	DBSLMM.PseudoVal	lassosum.PseudoVal	0.332	0.285	0.048	1.4e-36	0.327	0.281	0.046	1.21e-09
Height	LDpred1.10FCVal	lassosum.PseudoVal	0.3	0.285	0.015	0.000759	0.301	0.281	0.02	0.0268
Height	lassosum.10FCVal	lassosum.PseudoVal	0.347	0.285	0.063	2.48e-99	0.346	0.281	0.065	1.96e-27
Height	LDpred2.10FCVal	lassosum.PseudoVal	0.343	0.285	0.058	1.1e-57	0.346	0.281	0.065	4.47e-19
Height	LDpred2.10FCVal	LDpred1.MultiPRS	0.343	0.303	0.04	9.8e-10	0.346	0.307	0.039	1e-25
Height	PRScs.PseudoVal	LDpred1.MultiPRS	0.346	0.303	0.043	2.77e-11	0.344	0.307	0.037	1.52e-17
Height	LDpred2.Inf	LDpred1.MultiPRS	0.305	0.303	0.002	0.779	0.305	0.307	-0.002	0.384
Height	pT+clump.10FCVal	LDpred1.MultiPRS	0.304	0.303	0.001	0.833	0.299	0.307	-0.008	0.307
Height	SBayesR.PseudoVal	LDpred1.MultiPRS	0.344	0.303	0.041	2.48e-10	0.343	0.307	0.037	3.49e-08
Height	All.MultiPRS	LDpred1.MultiPRS	0.358	0.303	0.055	1.04e-17	0.361	0.307	0.054	9.75e-25
Height	LDpred1.10FCVal	LDpred1.MultiPRS	0.3	0.303	-0.003	0.624	0.301	0.307	-0.006	0.000177
Height	LDpred1.MultiPRS	LDpred1.MultiPRS	0.303	0.303	0	1	0.307	0.307	0	1
Height	PRScs.10FCVal	LDpred1.MultiPRS	0.345	0.303	0.042	7.93e-11	0.344	0.307	0.037	2.87e-13
Height	lassosum.10FCVal	LDpred1.MultiPRS	0.347	0.303	0.044	7.58e-12	0.346	0.307	0.039	4.45e-13
Height	pT+clump.MultiPRS	LDpred1.MultiPRS	0.32	0.303	0.017	0.0105	0.313	0.307	0.006	0.322
Height	LDpred1.Inf	LDpred1.MultiPRS	0.299	0.303	-0.004	0.514	0.303	0.307	-0.003	0.0554
Height	lassosum.MultiPRS	LDpred1.MultiPRS	0.35	0.303	0.047	2.64e-13	0.348	0.307	0.042	7.22e-16
Height	PRScs.MultiPRS	LDpred1.MultiPRS	0.347	0.303	0.044	7.02e-12	0.345	0.307	0.039	1.96e-16
Height	lassosum.PseudoVal	LDpred1.MultiPRS	0.285	0.303	-0.018	0.0053	0.281	0.307	-0.026	0.00443
Height	LDpred2.PseudoVal	LDpred1.MultiPRS	0.304	0.303	0.001	0.863	0.304	0.307	-0.003	0.262
Height	DBSLMM.PseudoVal	LDpred1.MultiPRS	0.332	0.303	0.03	5.9e-06	0.327	0.307	0.021	2.55e-08
Height	LDpred2.MultiPRS	LDpred1.MultiPRS	0.35	0.303	0.047	5.77e-13	0.354	0.307	0.047	3.26e-22
Height	SBLUP.Inf	LDpred1.MultiPRS	0.293	0.303	-0.009	0.149	0.294	0.307	-0.013	1.97e-09
Height	All.MultiPRS	LDpred1.Inf	0.358	0.299	0.059	1.5e-21	0.361	0.303	0.057	9.27e-26
Height	LDpred2.PseudoVal	LDpred1.Inf	0.304	0.299	0.005	2.72e-06	0.304	0.303	0	0.88
Height	SBayesR.PseudoVal	LDpred1.Inf	0.344	0.299	0.045	1.85e-40	0.343	0.303	0.04	5.63e-09
Height	LDpred2.MultiPRS	LDpred1.Inf	0.35	0.299	0.051	3.07e-15	0.354	0.303	0.05	2.82e-23
Height	PRScs.PseudoVal	LDpred1.Inf	0.346	0.299	0.048	1.85e-100	0.344	0.303	0.04	3.43e-19
Height	LDpred1.Inf	LDpred1.Inf	0.299	0.299	0	1	0.303	0.303	0	1
Height	pT+clump.10FCVal	LDpred1.Inf	0.304	0.299	0.006	0.148	0.299	0.303	-0.005	0.556
Height	PRScs.MultiPRS	LDpred1.Inf	0.347	0.299	0.049	7.23e-15	0.345	0.303	0.042	7e-18
Height	lassosum.10FCVal	LDpred1.Inf	0.347	0.299	0.049	4.71e-70	0.346	0.303	0.042	4.21e-14
Height	pT+clump.MultiPRS	LDpred1.Inf	0.32	0.299	0.021	0.0013	0.313	0.303	0.009	0.13
Height	LDpred1.MultiPRS	LDpred1.Inf	0.303	0.299	0.004	0.514	0.307	0.303	0.003	0.0554
Height	PRScs.10FCVal	LDpred1.Inf	0.345	0.299	0.047	6.23e-71	0.344	0.303	0.04	1.44e-14
Height	LDpred2.Inf	LDpred1.Inf	0.305	0.299	0.006	6.28e-08	0.305	0.303	0.001	0.651
Height	SBLUP.Inf	LDpred1.Inf	0.293	0.299	-0.005	3.72e-07	0.294	0.303	-0.01	9.68e-07
Height	DBSLMM.PseudoVal	LDpred1.Inf	0.332	0.299	0.034	3.49e-70	0.327	0.303	0.024	4.78e-10
Height	lassosum.MultiPRS	LDpred1.Inf	0.35	0.299	0.052	1.69e-15	0.348	0.303	0.045	5.14e-17
Height	LDpred1.10FCVal	LDpred1.Inf	0.3	0.299	0.001	0.48	0.301	0.303	-0.002	0.429
Height	lassosum.PseudoVal	LDpred1.Inf	0.285	0.299	-0.014	0.00214	0.281	0.303	-0.022	0.0149
Height	LDpred2.10FCVal	LDpred1.Inf	0.343	0.299	0.044	3.56e-114	0.346	0.303	0.042	7.9e-28
Height	LDpred1.Inf	LDpred1.10FCVal	0.299	0.3	-0.001	0.48	0.303	0.301	0.002	0.429
Height	PRScs.MultiPRS	LDpred1.10FCVal	0.347	0.3	0.048	2.94e-14	0.345	0.301	0.044	4.74e-19
Height	LDpred1.10FCVal	LDpred1.10FCVal	0.3	0.3	0	1	0.301	0.301	0	1
Height	All.MultiPRS	LDpred1.10FCVal	0.358	0.3	0.058	8.28e-21	0.361	0.301	0.06	5.55e-28
Height	SBayesR.PseudoVal	LDpred1.10FCVal	0.344	0.3	0.044	1.25e-39	0.343	0.301	0.042	3.56e-10
Height	DBSLMM.PseudoVal	LDpred1.10FCVal	0.332	0.3	0.033	8.02e-57	0.327	0.301	0.026	1.81e-10
Height	pT+clump.MultiPRS	LDpred1.10FCVal	0.32	0.3	0.02	0.00227	0.313	0.301	0.012	0.0628
Height	lassosum.MultiPRS	LDpred1.10FCVal	0.35	0.3	0.051	5.85e-15	0.348	0.301	0.047	1.35e-18
Height	PRScs.10FCVal	LDpred1.10FCVal	0.345	0.3	0.045	5.11e-66	0.344	0.301	0.043	8.49e-16
Height	lassosum.PseudoVal	LDpred1.10FCVal	0.285	0.3	-0.015	0.000759	0.281	0.301	-0.02	0.0268
Height	SBLUP.Inf	LDpred1.10FCVal	0.293	0.3	-0.006	4.58e-05	0.294	0.301	-0.007	0.0151
Height	LDpred2.PseudoVal	LDpred1.10FCVal	0.304	0.3	0.004	0.0121	0.304	0.301	0.003	0.43
Height	pT+clump.10FCVal	LDpred1.10FCVal	0.304	0.3	0.005	0.242	0.299	0.301	-0.002	0.779
Height	LDpred2.MultiPRS	LDpred1.10FCVal	0.35	0.3	0.05	1.12e-14	0.354	0.301	0.053	3.39e-25
Height	PRScs.PseudoVal	LDpred1.10FCVal	0.346	0.3	0.046	1.46e-89	0.344	0.301	0.043	5.03e-20
Height	LDpred2.10FCVal	LDpred1.10FCVal	0.343	0.3	0.043	7.38e-96	0.346	0.301	0.045	3.02e-27
Height	LDpred1.MultiPRS	LDpred1.10FCVal	0.303	0.3	0.003	0.624	0.307	0.301	0.006	0.000177
Height	LDpred2.Inf	LDpred1.10FCVal	0.305	0.3	0.005	0.00351	0.305	0.301	0.003	0.326
Height	lassosum.10FCVal	LDpred1.10FCVal	0.347	0.3	0.048	3.1e-67	0.346	0.301	0.045	1.12e-15
Height	LDpred1.Inf	LDpred2.MultiPRS	0.299	0.35	-0.051	3.07e-15	0.303	0.354	-0.05	2.82e-23
Height	DBSLMM.PseudoVal	LDpred2.MultiPRS	0.332	0.35	-0.017	0.00734	0.327	0.354	-0.026	2.99e-12
Height	SBLUP.Inf	LDpred2.MultiPRS	0.293	0.35	-0.056	4.21e-18	0.294	0.354	-0.06	1.54e-30
Height	LDpred2.Inf	LDpred2.MultiPRS	0.305	0.35	-0.045	3.82e-12	0.305	0.354	-0.049	3.11e-25
Height	pT+clump.10FCVal	LDpred2.MultiPRS	0.304	0.35	-0.045	2.8e-12	0.299	0.354	-0.055	5.22e-20
Height	LDpred2.10FCVal	LDpred2.MultiPRS	0.343	0.35	-0.007	0.274	0.346	0.354	-0.008	1.99e-05
Height	PRScs.PseudoVal	LDpred2.MultiPRS	0.346	0.35	-0.003	0.586	0.344	0.354	-0.01	0.000195
Height	LDpred1.10FCVal	LDpred2.MultiPRS	0.3	0.35	-0.05	1.12e-14	0.301	0.354	-0.053	3.39e-25
Height	All.MultiPRS	LDpred2.MultiPRS	0.358	0.35	0.008	0.185	0.361	0.354	0.007	0.00145
Height	SBayesR.PseudoVal	LDpred2.MultiPRS	0.344	0.35	-0.006	0.379	0.343	0.354	-0.01	0.00578
Height	lassosum.PseudoVal	LDpred2.MultiPRS	0.285	0.35	-0.065	2.11e-23	0.281	0.354	-0.073	8e-31
Height	pT+clump.MultiPRS	LDpred2.MultiPRS	0.32	0.35	-0.03	3.28e-06	0.313	0.354	-0.041	2.79e-17
Height	lassosum.MultiPRS	LDpred2.MultiPRS	0.35	0.35	0.001	0.909	0.348	0.354	-0.005	0.0688
Height	PRScs.10FCVal	LDpred2.MultiPRS	0.345	0.35	-0.004	0.483	0.344	0.354	-0.01	0.000416
Height	PRScs.MultiPRS	LDpred2.MultiPRS	0.347	0.35	-0.002	0.706	0.345	0.354	-0.008	0.00111
Height	lassosum.10FCVal	LDpred2.MultiPRS	0.347	0.35	-0.002	0.725	0.346	0.354	-0.008	0.00836
Height	LDpred2.PseudoVal	LDpred2.MultiPRS	0.304	0.35	-0.046	1.77e-12	0.304	0.354	-0.05	1.98e-25
Height	LDpred1.MultiPRS	LDpred2.MultiPRS	0.303	0.35	-0.047	5.77e-13	0.307	0.354	-0.047	3.26e-22
Height	LDpred2.MultiPRS	LDpred2.MultiPRS	0.35	0.35	0	1	0.354	0.354	0	1
Height	LDpred1.Inf	LDpred2.10FCVal	0.299	0.343	-0.044	3.56e-114	0.303	0.346	-0.042	7.9e-28
Height	PRScs.MultiPRS	LDpred2.10FCVal	0.347	0.343	0.005	0.457	0.345	0.346	-0.001	0.819
Height	LDpred2.MultiPRS	LDpred2.10FCVal	0.35	0.343	0.007	0.274	0.354	0.346	0.008	1.99e-05
Height	PRScs.PseudoVal	LDpred2.10FCVal	0.346	0.343	0.004	0.0141	0.344	0.346	-0.002	0.443
Height	LDpred2.10FCVal	LDpred2.10FCVal	0.343	0.343	0	1	0.346	0.346	0	1
Height	lassosum.MultiPRS	LDpred2.10FCVal	0.35	0.343	0.008	0.227	0.348	0.346	0.002	0.476
Height	LDpred1.10FCVal	LDpred2.10FCVal	0.3	0.343	-0.043	7.38e-96	0.301	0.346	-0.045	3.02e-27
Height	All.MultiPRS	LDpred2.10FCVal	0.358	0.343	0.015	0.0115	0.361	0.346	0.015	2.57e-07
Height	SBayesR.PseudoVal	LDpred2.10FCVal	0.344	0.343	0.001	0.564	0.343	0.346	-0.003	0.579
Height	DBSLMM.PseudoVal	LDpred2.10FCVal	0.332	0.343	-0.01	8.04e-10	0.327	0.346	-0.019	2.03e-08
Height	pT+clump.MultiPRS	LDpred2.10FCVal	0.32	0.343	-0.023	0.000375	0.313	0.346	-0.033	2.63e-11
Height	lassosum.10FCVal	LDpred2.10FCVal	0.347	0.343	0.005	0.00691	0.346	0.346	0	0.923
Height	PRScs.10FCVal	LDpred2.10FCVal	0.345	0.343	0.003	0.134	0.344	0.346	-0.002	0.529
Height	lassosum.PseudoVal	LDpred2.10FCVal	0.285	0.343	-0.058	1.1e-57	0.281	0.346	-0.065	4.47e-19
Height	SBLUP.Inf	LDpred2.10FCVal	0.293	0.343	-0.049	1.04e-131	0.294	0.346	-0.052	1.95e-38
Height	LDpred2.PseudoVal	LDpred2.10FCVal	0.304	0.343	-0.039	5.12e-120	0.304	0.346	-0.042	3.55e-36
Height	pT+clump.10FCVal	LDpred2.10FCVal	0.304	0.343	-0.038	1.51e-32	0.299	0.346	-0.047	2.55e-13
Height	LDpred2.Inf	LDpred2.10FCVal	0.305	0.343	-0.038	1.87e-116	0.305	0.346	-0.041	2.73e-35
Height	LDpred1.MultiPRS	LDpred2.10FCVal	0.303	0.343	-0.04	9.8e-10	0.307	0.346	-0.039	1e-25
Height	lassosum.PseudoVal	LDpred2.PseudoVal	0.285	0.304	-0.02	1.89e-05	0.281	0.304	-0.023	0.0132
Height	SBLUP.Inf	LDpred2.PseudoVal	0.293	0.304	-0.011	1.54e-21	0.294	0.304	-0.01	4.4e-06
Height	SBayesR.PseudoVal	LDpred2.PseudoVal	0.344	0.304	0.04	5.03e-32	0.343	0.304	0.04	7.25e-09
Height	All.MultiPRS	LDpred2.PseudoVal	0.358	0.304	0.054	3.8e-18	0.361	0.304	0.057	2.45e-27
Height	PRScs.PseudoVal	LDpred2.PseudoVal	0.346	0.304	0.042	1.81e-77	0.344	0.304	0.04	1.93e-18
Height	lassosum.MultiPRS	LDpred2.PseudoVal	0.35	0.304	0.046	9.16e-13	0.348	0.304	0.045	1.49e-16
Height	PRScs.MultiPRS	LDpred2.PseudoVal	0.347	0.304	0.043	4.39e-12	0.345	0.304	0.041	2.32e-17
Height	LDpred2.MultiPRS	LDpred2.PseudoVal	0.35	0.304	0.046	1.77e-12	0.354	0.304	0.05	1.98e-25
Height	PRScs.10FCVal	LDpred2.PseudoVal	0.345	0.304	0.041	7.38e-56	0.344	0.304	0.04	2.85e-14
Height	LDpred2.PseudoVal	LDpred2.PseudoVal	0.304	0.304	0	1	0.304	0.304	0	1
Height	pT+clump.MultiPRS	LDpred2.PseudoVal	0.32	0.304	0.016	0.0168	0.313	0.304	0.009	0.155
Height	pT+clump.10FCVal	LDpred2.PseudoVal	0.304	0.304	0	0.95	0.299	0.304	-0.005	0.53
Height	lassosum.10FCVal	LDpred2.PseudoVal	0.347	0.304	0.043	6.26e-55	0.346	0.304	0.042	1.17e-13
Height	LDpred1.Inf	LDpred2.PseudoVal	0.299	0.304	-0.005	2.72e-06	0.303	0.304	0	0.88
Height	LDpred1.MultiPRS	LDpred2.PseudoVal	0.303	0.304	-0.001	0.863	0.307	0.304	0.003	0.262
Height	LDpred1.10FCVal	LDpred2.PseudoVal	0.3	0.304	-0.004	0.0121	0.301	0.304	-0.003	0.43
Height	LDpred2.Inf	LDpred2.PseudoVal	0.305	0.304	0.001	7.33e-07	0.305	0.304	0.001	0.0195
Height	LDpred2.10FCVal	LDpred2.PseudoVal	0.343	0.304	0.039	5.12e-120	0.346	0.304	0.042	3.55e-36
Height	DBSLMM.PseudoVal	LDpred2.PseudoVal	0.332	0.304	0.028	2.85e-47	0.327	0.304	0.024	2.29e-09
Height	pT+clump.MultiPRS	LDpred2.Inf	0.32	0.305	0.015	0.0224	0.313	0.305	0.008	0.183
Height	lassosum.MultiPRS	LDpred2.Inf	0.35	0.305	0.046	2e-12	0.348	0.305	0.044	2.03e-16
Height	SBayesR.PseudoVal	LDpred2.Inf	0.344	0.305	0.039	1.71e-31	0.343	0.305	0.039	9.77e-09
Height	All.MultiPRS	LDpred2.Inf	0.358	0.305	0.053	1e-17	0.361	0.305	0.056	4.58e-27
Height	SBLUP.Inf	LDpred2.Inf	0.293	0.305	-0.011	2.1e-24	0.294	0.305	-0.011	9.43e-07
Height	LDpred2.PseudoVal	LDpred2.Inf	0.304	0.305	-0.001	7.33e-07	0.304	0.305	-0.001	0.0195
Height	PRScs.MultiPRS	LDpred2.Inf	0.347	0.305	0.042	9.55e-12	0.345	0.305	0.041	2.21e-17
Height	LDpred2.MultiPRS	LDpred2.Inf	0.35	0.305	0.045	3.82e-12	0.354	0.305	0.049	3.11e-25
Height	PRScs.10FCVal	LDpred2.Inf	0.345	0.305	0.04	8.18e-56	0.344	0.305	0.039	3.04e-14
Height	LDpred1.Inf	LDpred2.Inf	0.299	0.305	-0.006	6.28e-08	0.303	0.305	-0.001	0.651
Height	LDpred1.MultiPRS	LDpred2.Inf	0.303	0.305	-0.002	0.779	0.307	0.305	0.002	0.384
Height	pT+clump.10FCVal	LDpred2.Inf	0.304	0.305	0	0.906	0.299	0.305	-0.006	0.472
Height	lassosum.10FCVal	LDpred2.Inf	0.347	0.305	0.043	3.03e-54	0.346	0.305	0.041	1.71e-13
Height	PRScs.PseudoVal	LDpred2.Inf	0.346	0.305	0.041	7.07e-78	0.344	0.305	0.039	1.77e-18
Height	DBSLMM.PseudoVal	LDpred2.Inf	0.332	0.305	0.028	9.47e-46	0.327	0.305	0.023	5.07e-09
Height	LDpred1.10FCVal	LDpred2.Inf	0.3	0.305	-0.005	0.00351	0.301	0.305	-0.003	0.326
Height	LDpred2.Inf	LDpred2.Inf	0.305	0.305	0	1	0.305	0.305	0	1
Height	lassosum.PseudoVal	LDpred2.Inf	0.285	0.305	-0.02	8.2e-06	0.281	0.305	-0.023	0.0102
Height	LDpred2.10FCVal	LDpred2.Inf	0.343	0.305	0.038	1.87e-116	0.346	0.305	0.041	2.73e-35
Height	PRScs.10FCVal	PRScs.MultiPRS	0.345	0.347	-0.002	0.736	0.344	0.345	-0.001	0.17
Height	LDpred1.10FCVal	PRScs.MultiPRS	0.3	0.347	-0.048	2.94e-14	0.301	0.345	-0.044	4.74e-19
Height	lassosum.MultiPRS	PRScs.MultiPRS	0.35	0.347	0.003	0.62	0.348	0.345	0.003	0.157
Height	LDpred2.MultiPRS	PRScs.MultiPRS	0.35	0.347	0.002	0.706	0.354	0.345	0.008	0.00111
Height	All.MultiPRS	PRScs.MultiPRS	0.358	0.347	0.011	1.64e-19	0.361	0.345	0.015	1.33e-10
Height	PRScs.PseudoVal	PRScs.MultiPRS	0.346	0.347	-0.001	0.863	0.344	0.345	-0.001	0.0564
Height	LDpred1.MultiPRS	PRScs.MultiPRS	0.303	0.347	-0.044	7.02e-12	0.307	0.345	-0.039	1.96e-16
Height	pT+clump.MultiPRS	PRScs.MultiPRS	0.32	0.347	-0.028	2.02e-05	0.313	0.345	-0.033	1.39e-13
Height	lassosum.10FCVal	PRScs.MultiPRS	0.347	0.347	0	0.978	0.346	0.345	0	0.893
Height	SBayesR.PseudoVal	PRScs.MultiPRS	0.344	0.347	-0.003	0.6	0.343	0.345	-0.002	0.597
Height	DBSLMM.PseudoVal	PRScs.MultiPRS	0.332	0.347	-0.015	0.0164	0.327	0.345	-0.018	1.4e-08
Height	SBLUP.Inf	PRScs.MultiPRS	0.293	0.347	-0.054	8.25e-18	0.294	0.345	-0.052	2.04e-24
Height	LDpred2.Inf	PRScs.MultiPRS	0.305	0.347	-0.042	9.55e-12	0.305	0.345	-0.041	2.21e-17
Height	pT+clump.10FCVal	PRScs.MultiPRS	0.304	0.347	-0.043	6.41e-12	0.299	0.345	-0.046	1.53e-16
Height	LDpred2.10FCVal	PRScs.MultiPRS	0.343	0.347	-0.005	0.457	0.346	0.345	0.001	0.819
Height	lassosum.PseudoVal	PRScs.MultiPRS	0.285	0.347	-0.063	2.38e-23	0.281	0.345	-0.064	1.13e-28
Height	LDpred2.PseudoVal	PRScs.MultiPRS	0.304	0.347	-0.043	4.39e-12	0.304	0.345	-0.041	2.32e-17
Height	LDpred1.Inf	PRScs.MultiPRS	0.299	0.347	-0.049	7.23e-15	0.303	0.345	-0.042	7e-18
Height	PRScs.MultiPRS	PRScs.MultiPRS	0.347	0.347	0	1	0.345	0.345	0	1
Height	LDpred2.PseudoVal	PRScs.10FCVal	0.304	0.345	-0.041	7.38e-56	0.304	0.344	-0.04	2.85e-14
Height	PRScs.10FCVal	PRScs.10FCVal	0.345	0.345	0	1	0.344	0.344	0	1
Height	LDpred2.MultiPRS	PRScs.10FCVal	0.35	0.345	0.004	0.483	0.354	0.344	0.01	0.000416
Height	pT+clump.MultiPRS	PRScs.10FCVal	0.32	0.345	-0.025	7.89e-05	0.313	0.344	-0.031	3.23e-12
Height	LDpred1.Inf	PRScs.10FCVal	0.299	0.345	-0.047	6.23e-71	0.303	0.344	-0.04	1.44e-14
Height	LDpred1.MultiPRS	PRScs.10FCVal	0.303	0.345	-0.042	7.93e-11	0.307	0.344	-0.037	2.87e-13
Height	pT+clump.10FCVal	PRScs.10FCVal	0.304	0.345	-0.041	1.14e-49	0.299	0.344	-0.045	5.99e-16
Height	lassosum.10FCVal	PRScs.10FCVal	0.347	0.345	0.002	0.104	0.346	0.344	0.002	0.52
Height	PRScs.PseudoVal	PRScs.10FCVal	0.346	0.345	0.001	0.257	0.344	0.344	0	0.964
Height	DBSLMM.PseudoVal	PRScs.10FCVal	0.332	0.345	-0.013	3.97e-13	0.327	0.344	-0.016	2.79e-06
Height	SBLUP.Inf	PRScs.10FCVal	0.293	0.345	-0.052	2.56e-80	0.294	0.344	-0.05	3.49e-20
Height	LDpred2.Inf	PRScs.10FCVal	0.305	0.345	-0.04	8.18e-56	0.305	0.344	-0.039	3.04e-14
Height	lassosum.PseudoVal	PRScs.10FCVal	0.285	0.345	-0.061	1.45e-106	0.281	0.344	-0.063	1.2e-29
Height	LDpred2.10FCVal	PRScs.10FCVal	0.343	0.345	-0.003	0.134	0.346	0.344	0.002	0.529
Height	lassosum.MultiPRS	PRScs.10FCVal	0.35	0.345	0.005	0.413	0.348	0.344	0.005	0.0536
Height	LDpred1.10FCVal	PRScs.10FCVal	0.3	0.345	-0.045	5.11e-66	0.301	0.344	-0.043	8.49e-16
Height	All.MultiPRS	PRScs.10FCVal	0.358	0.345	0.013	0.0343	0.361	0.344	0.017	4.24e-11
Height	SBayesR.PseudoVal	PRScs.10FCVal	0.344	0.345	-0.001	0.511	0.343	0.344	0	0.889
Height	PRScs.MultiPRS	PRScs.10FCVal	0.347	0.345	0.002	0.736	0.345	0.344	0.001	0.17
Height	All.MultiPRS	PRScs.PseudoVal	0.358	0.346	0.012	0.0507	0.361	0.344	0.017	3.9e-11
Height	pT+clump.MultiPRS	PRScs.PseudoVal	0.32	0.346	-0.026	4.07e-05	0.313	0.344	-0.031	4.76e-12
Height	LDpred2.PseudoVal	PRScs.PseudoVal	0.304	0.346	-0.042	1.81e-77	0.304	0.344	-0.04	1.93e-18
Height	SBayesR.PseudoVal	PRScs.PseudoVal	0.344	0.346	-0.002	0.271	0.343	0.344	0	0.917
Height	LDpred2.MultiPRS	PRScs.PseudoVal	0.35	0.346	0.003	0.586	0.354	0.344	0.01	0.000195
Height	SBLUP.Inf	PRScs.PseudoVal	0.293	0.346	-0.053	1.45e-111	0.294	0.344	-0.05	1.69e-26
Height	LDpred1.Inf	PRScs.PseudoVal	0.299	0.346	-0.048	1.85e-100	0.303	0.344	-0.04	3.43e-19
Height	PRScs.10FCVal	PRScs.PseudoVal	0.345	0.346	-0.001	0.257	0.344	0.344	0	0.964
Height	LDpred2.Inf	PRScs.PseudoVal	0.305	0.346	-0.041	7.07e-78	0.305	0.344	-0.039	1.77e-18
Height	PRScs.PseudoVal	PRScs.PseudoVal	0.346	0.346	0	1	0.344	0.344	0	1
Height	LDpred2.10FCVal	PRScs.PseudoVal	0.343	0.346	-0.004	0.0141	0.346	0.344	0.002	0.443
Height	pT+clump.10FCVal	PRScs.PseudoVal	0.304	0.346	-0.042	1.05e-47	0.299	0.344	-0.045	1.11e-14
Height	PRScs.MultiPRS	PRScs.PseudoVal	0.347	0.346	0.001	0.863	0.345	0.344	0.001	0.0564
Height	lassosum.10FCVal	PRScs.PseudoVal	0.347	0.346	0.001	0.369	0.346	0.344	0.002	0.502
Height	lassosum.PseudoVal	PRScs.PseudoVal	0.285	0.346	-0.062	6.18e-88	0.281	0.344	-0.063	6.85e-24
Height	LDpred1.MultiPRS	PRScs.PseudoVal	0.303	0.346	-0.043	2.77e-11	0.307	0.344	-0.037	1.52e-17
Height	lassosum.MultiPRS	PRScs.PseudoVal	0.35	0.346	0.004	0.509	0.348	0.344	0.005	0.0546
Height	LDpred1.10FCVal	PRScs.PseudoVal	0.3	0.346	-0.046	1.46e-89	0.301	0.344	-0.043	5.03e-20
Height	DBSLMM.PseudoVal	PRScs.PseudoVal	0.332	0.346	-0.014	1.74e-20	0.327	0.344	-0.016	3.34e-08
Height	All.MultiPRS	pT+clump.MultiPRS	0.358	0.32	0.038	2.44e-09	0.361	0.313	0.048	2.13e-27
Height	SBayesR.PseudoVal	pT+clump.MultiPRS	0.344	0.32	0.024	0.000167	0.343	0.313	0.031	7.75e-10
Height	LDpred1.MultiPRS	pT+clump.MultiPRS	0.303	0.32	-0.017	0.0105	0.307	0.313	-0.006	0.322
Height	pT+clump.MultiPRS	pT+clump.MultiPRS	0.32	0.32	0	1	0.313	0.313	0	1
Height	lassosum.10FCVal	pT+clump.MultiPRS	0.347	0.32	0.028	1.79e-05	0.346	0.313	0.033	2.93e-13
Height	PRScs.10FCVal	pT+clump.MultiPRS	0.345	0.32	0.025	7.89e-05	0.344	0.313	0.031	3.23e-12
Height	DBSLMM.PseudoVal	pT+clump.MultiPRS	0.332	0.32	0.013	0.049	0.327	0.313	0.015	0.00275
Height	SBLUP.Inf	pT+clump.MultiPRS	0.293	0.32	-0.026	6.12e-05	0.294	0.313	-0.019	0.00239
Height	LDpred2.Inf	pT+clump.MultiPRS	0.305	0.32	-0.015	0.0224	0.305	0.313	-0.008	0.183
Height	pT+clump.10FCVal	pT+clump.MultiPRS	0.304	0.32	-0.015	0.019	0.299	0.313	-0.014	2.2e-06
Height	LDpred2.10FCVal	pT+clump.MultiPRS	0.343	0.32	0.023	0.000375	0.346	0.313	0.033	2.63e-11
Height	PRScs.PseudoVal	pT+clump.MultiPRS	0.346	0.32	0.026	4.07e-05	0.344	0.313	0.031	4.76e-12
Height	LDpred1.10FCVal	pT+clump.MultiPRS	0.3	0.32	-0.02	0.00227	0.301	0.313	-0.012	0.0628
Height	LDpred1.Inf	pT+clump.MultiPRS	0.299	0.32	-0.021	0.0013	0.303	0.313	-0.009	0.13
Height	PRScs.MultiPRS	pT+clump.MultiPRS	0.347	0.32	0.028	2.02e-05	0.345	0.313	0.033	1.39e-13
Height	lassosum.PseudoVal	pT+clump.MultiPRS	0.285	0.32	-0.035	8.62e-08	0.281	0.313	-0.032	6.86e-06
Height	LDpred2.PseudoVal	pT+clump.MultiPRS	0.304	0.32	-0.016	0.0168	0.304	0.313	-0.009	0.155
Height	lassosum.MultiPRS	pT+clump.MultiPRS	0.35	0.32	0.031	1.9e-06	0.348	0.313	0.036	6.06e-16
Height	LDpred2.MultiPRS	pT+clump.MultiPRS	0.35	0.32	0.03	3.28e-06	0.354	0.313	0.041	2.79e-17
Height	LDpred2.10FCVal	pT+clump.10FCVal	0.343	0.304	0.038	1.51e-32	0.346	0.299	0.047	2.55e-13
Height	pT+clump.MultiPRS	pT+clump.10FCVal	0.32	0.304	0.015	0.019	0.313	0.299	0.014	2.2e-06
Height	LDpred2.Inf	pT+clump.10FCVal	0.305	0.304	0	0.906	0.305	0.299	0.006	0.472
Height	SBayesR.PseudoVal	pT+clump.10FCVal	0.344	0.304	0.04	8.8e-48	0.343	0.299	0.045	6.57e-16
Height	PRScs.MultiPRS	pT+clump.10FCVal	0.347	0.304	0.043	6.41e-12	0.345	0.299	0.046	1.53e-16
Height	SBLUP.Inf	pT+clump.10FCVal	0.293	0.304	-0.011	0.00704	0.294	0.299	-0.005	0.512
Height	lassosum.MultiPRS	pT+clump.10FCVal	0.35	0.304	0.046	9.87e-13	0.348	0.299	0.05	8.33e-20
Height	PRScs.10FCVal	pT+clump.10FCVal	0.345	0.304	0.041	1.14e-49	0.344	0.299	0.045	5.99e-16
Height	LDpred2.MultiPRS	pT+clump.10FCVal	0.35	0.304	0.045	2.8e-12	0.354	0.299	0.055	5.22e-20
Height	lassosum.PseudoVal	pT+clump.10FCVal	0.285	0.304	-0.02	1.89e-08	0.281	0.299	-0.018	0.0114
Height	LDpred2.PseudoVal	pT+clump.10FCVal	0.304	0.304	0	0.95	0.304	0.299	0.005	0.53
Height	LDpred1.MultiPRS	pT+clump.10FCVal	0.303	0.304	-0.001	0.833	0.307	0.299	0.008	0.307
Height	pT+clump.10FCVal	pT+clump.10FCVal	0.304	0.304	0	1	0.299	0.299	0	1
Height	All.MultiPRS	pT+clump.10FCVal	0.358	0.304	0.054	5.46e-18	0.361	0.299	0.062	2.85e-32
Height	LDpred1.Inf	pT+clump.10FCVal	0.299	0.304	-0.006	0.148	0.303	0.299	0.005	0.556
Height	DBSLMM.PseudoVal	pT+clump.10FCVal	0.332	0.304	0.028	2.05e-18	0.327	0.299	0.029	9.51e-06
Height	LDpred1.10FCVal	pT+clump.10FCVal	0.3	0.304	-0.005	0.242	0.301	0.299	0.002	0.779
Height	lassosum.10FCVal	pT+clump.10FCVal	0.347	0.304	0.043	7.92e-53	0.346	0.299	0.047	1.39e-16
Height	PRScs.PseudoVal	pT+clump.10FCVal	0.346	0.304	0.042	1.05e-47	0.344	0.299	0.045	1.11e-14
Height	pT+clump.MultiPRS	SBayesR.PseudoVal	0.32	0.344	-0.024	0.000167	0.313	0.343	-0.031	7.75e-10
Height	LDpred1.10FCVal	SBayesR.PseudoVal	0.3	0.344	-0.044	1.25e-39	0.301	0.343	-0.042	3.56e-10
Height	PRScs.10FCVal	SBayesR.PseudoVal	0.345	0.344	0.001	0.511	0.344	0.343	0	0.889
Height	LDpred2.10FCVal	SBayesR.PseudoVal	0.343	0.344	-0.001	0.564	0.346	0.343	0.003	0.579
Height	lassosum.PseudoVal	SBayesR.PseudoVal	0.285	0.344	-0.059	1.17e-107	0.281	0.343	-0.062	7e-31
Height	LDpred2.PseudoVal	SBayesR.PseudoVal	0.304	0.344	-0.04	5.03e-32	0.304	0.343	-0.04	7.25e-09
Height	lassosum.MultiPRS	SBayesR.PseudoVal	0.35	0.344	0.006	0.317	0.348	0.343	0.005	0.16
Height	LDpred2.MultiPRS	SBayesR.PseudoVal	0.35	0.344	0.006	0.379	0.354	0.343	0.01	0.00578
Height	All.MultiPRS	SBayesR.PseudoVal	0.358	0.344	0.014	0.0211	0.361	0.343	0.017	2.98e-10
Height	PRScs.PseudoVal	SBayesR.PseudoVal	0.346	0.344	0.002	0.271	0.344	0.343	0	0.917
Height	LDpred1.MultiPRS	SBayesR.PseudoVal	0.303	0.344	-0.041	2.48e-10	0.307	0.343	-0.037	3.49e-08
Height	pT+clump.10FCVal	SBayesR.PseudoVal	0.304	0.344	-0.04	8.8e-48	0.299	0.343	-0.045	6.57e-16
Height	lassosum.10FCVal	SBayesR.PseudoVal	0.347	0.344	0.003	0.0862	0.346	0.343	0.002	0.564
Height	SBayesR.PseudoVal	SBayesR.PseudoVal	0.344	0.344	0	1	0.343	0.343	0	1
Height	DBSLMM.PseudoVal	SBayesR.PseudoVal	0.332	0.344	-0.012	2.45e-06	0.327	0.343	-0.016	0.00118
Height	SBLUP.Inf	SBayesR.PseudoVal	0.293	0.344	-0.051	2.83e-47	0.294	0.343	-0.05	1.32e-12
Height	LDpred2.Inf	SBayesR.PseudoVal	0.305	0.344	-0.039	1.71e-31	0.305	0.343	-0.039	9.77e-09
Height	LDpred1.Inf	SBayesR.PseudoVal	0.299	0.344	-0.045	1.85e-40	0.303	0.343	-0.04	5.63e-09
Height	PRScs.MultiPRS	SBayesR.PseudoVal	0.347	0.344	0.003	0.6	0.345	0.343	0.002	0.597
Height	LDpred2.10FCVal	SBLUP.Inf	0.343	0.293	0.049	1.04e-131	0.346	0.294	0.052	1.95e-38
Height	PRScs.PseudoVal	SBLUP.Inf	0.346	0.293	0.053	1.45e-111	0.344	0.294	0.05	1.69e-26
Height	LDpred1.10FCVal	SBLUP.Inf	0.3	0.293	0.006	4.58e-05	0.301	0.294	0.007	0.0151
Height	LDpred2.Inf	SBLUP.Inf	0.305	0.293	0.011	2.1e-24	0.305	0.294	0.011	9.43e-07
Height	SBayesR.PseudoVal	SBLUP.Inf	0.344	0.293	0.051	2.83e-47	0.343	0.294	0.05	1.32e-12
Height	lassosum.PseudoVal	SBLUP.Inf	0.285	0.293	-0.009	0.059	0.281	0.294	-0.013	0.185
Height	pT+clump.MultiPRS	SBLUP.Inf	0.32	0.293	0.026	6.12e-05	0.313	0.294	0.019	0.00239
Height	lassosum.MultiPRS	SBLUP.Inf	0.35	0.293	0.057	2.04e-18	0.348	0.294	0.055	2.87e-23
Height	PRScs.10FCVal	SBLUP.Inf	0.345	0.293	0.052	2.56e-80	0.344	0.294	0.05	3.49e-20
Height	PRScs.MultiPRS	SBLUP.Inf	0.347	0.293	0.054	8.25e-18	0.345	0.294	0.052	2.04e-24
Height	LDpred1.MultiPRS	SBLUP.Inf	0.303	0.293	0.009	0.149	0.307	0.294	0.013	1.97e-09
Height	LDpred2.PseudoVal	SBLUP.Inf	0.304	0.293	0.011	1.54e-21	0.304	0.294	0.01	4.4e-06
Height	LDpred1.Inf	SBLUP.Inf	0.299	0.293	0.005	3.72e-07	0.303	0.294	0.01	9.68e-07
Height	LDpred2.MultiPRS	SBLUP.Inf	0.35	0.293	0.056	4.21e-18	0.354	0.294	0.06	1.54e-30
Height	All.MultiPRS	SBLUP.Inf	0.358	0.293	0.065	4.37e-25	0.361	0.294	0.067	1.41e-32
Height	SBLUP.Inf	SBLUP.Inf	0.293	0.293	0	1	0.294	0.294	0	1
Height	DBSLMM.PseudoVal	SBLUP.Inf	0.332	0.293	0.039	9.41e-91	0.327	0.294	0.034	1.65e-18
Height	pT+clump.10FCVal	SBLUP.Inf	0.304	0.293	0.011	0.00704	0.299	0.294	0.005	0.512
Height	lassosum.10FCVal	SBLUP.Inf	0.347	0.293	0.054	1.09e-80	0.346	0.294	0.052	1.12e-19
BMI	LDpred2.PseudoVal	All.MultiPRS	0.256	0.307	-0.05	3.99e-14	0.261	0.305	-0.044	2.93e-15
BMI	pT+clump.10FCVal	All.MultiPRS	0.249	0.307	-0.058	2.54e-18	0.244	0.305	-0.061	2.24e-26
BMI	LDpred2.MultiPRS	All.MultiPRS	0.302	0.307	-0.004	0.496	0.299	0.305	-0.006	0.000394
BMI	PRScs.PseudoVal	All.MultiPRS	0.282	0.307	-0.024	0.000241	0.282	0.305	-0.023	2.68e-09
BMI	LDpred1.Inf	All.MultiPRS	0.274	0.307	-0.032	1.15e-06	0.264	0.305	-0.041	7.32e-21
BMI	PRScs.MultiPRS	All.MultiPRS	0.301	0.307	-0.005	0.421	0.296	0.305	-0.009	2.83e-07
BMI	LDpred2.Inf	All.MultiPRS	0.291	0.307	-0.015	0.019	0.284	0.305	-0.021	6.88e-12
BMI	lassosum.10FCVal	All.MultiPRS	0.3	0.307	-0.006	0.347	0.298	0.305	-0.007	0.000342
BMI	LDpred2.10FCVal	All.MultiPRS	0.301	0.307	-0.005	0.439	0.296	0.305	-0.009	2.2e-07
BMI	lassosum.MultiPRS	All.MultiPRS	0.305	0.307	-0.002	0.773	0.305	0.305	0	0.884
BMI	LDpred1.10FCVal	All.MultiPRS	0.279	0.307	-0.028	2.31e-05	0.271	0.305	-0.034	1.93e-16
BMI	All.MultiPRS	All.MultiPRS	0.307	0.307	0	1	0.305	0.305	0	1
BMI	SBayesR.PseudoVal	All.MultiPRS	0.211	0.307	-0.095	1.34e-45	0.224	0.305	-0.081	7e-27
BMI	LDpred1.MultiPRS	All.MultiPRS	0.289	0.307	-0.018	0.00681	0.281	0.305	-0.024	1.16e-12
BMI	pT+clump.MultiPRS	All.MultiPRS	0.271	0.307	-0.036	7.6e-08	0.274	0.305	-0.031	2.37e-12
BMI	lassosum.PseudoVal	All.MultiPRS	0.216	0.307	-0.091	8.15e-42	0.225	0.305	-0.08	5.47e-27
BMI	PRScs.10FCVal	All.MultiPRS	0.292	0.307	-0.015	0.0262	0.282	0.305	-0.024	2.66e-15
BMI	DBSLMM.PseudoVal	All.MultiPRS	0.285	0.307	-0.022	0.000866	0.283	0.305	-0.022	2.31e-09
BMI	SBLUP.Inf	All.MultiPRS	0.293	0.307	-0.014	0.033	0.286	0.305	-0.019	4.5e-11
BMI	SBayesR.PseudoVal	DBSLMM.PseudoVal	0.211	0.285	-0.073	6.58e-118	0.224	0.283	-0.059	7.93e-21
BMI	LDpred2.Inf	DBSLMM.PseudoVal	0.291	0.285	0.007	0.0094	0.284	0.283	0.001	0.805
BMI	pT+clump.10FCVal	DBSLMM.PseudoVal	0.249	0.285	-0.036	9.11e-24	0.244	0.283	-0.039	1.02e-07
BMI	PRScs.10FCVal	DBSLMM.PseudoVal	0.292	0.285	0.007	0.00241	0.282	0.283	-0.001	0.774
BMI	PRScs.PseudoVal	DBSLMM.PseudoVal	0.282	0.285	-0.002	0.191	0.282	0.283	-0.001	0.751
BMI	pT+clump.MultiPRS	DBSLMM.PseudoVal	0.271	0.285	-0.014	0.0417	0.274	0.283	-0.009	0.0936
BMI	LDpred1.Inf	DBSLMM.PseudoVal	0.274	0.285	-0.01	0.00021	0.264	0.283	-0.019	0.000709
BMI	lassosum.MultiPRS	DBSLMM.PseudoVal	0.305	0.285	0.02	0.00238	0.305	0.283	0.022	9.2e-08
BMI	LDpred2.10FCVal	DBSLMM.PseudoVal	0.301	0.285	0.017	1.43e-17	0.296	0.283	0.013	0.00131
BMI	lassosum.10FCVal	DBSLMM.PseudoVal	0.3	0.285	0.016	2.77e-12	0.298	0.283	0.015	0.00104
BMI	LDpred1.10FCVal	DBSLMM.PseudoVal	0.279	0.285	-0.006	0.00446	0.271	0.283	-0.012	0.00686
BMI	LDpred1.MultiPRS	DBSLMM.PseudoVal	0.289	0.285	0.004	0.538	0.281	0.283	-0.002	0.632
BMI	PRScs.MultiPRS	DBSLMM.PseudoVal	0.301	0.285	0.017	0.0116	0.296	0.283	0.013	0.000521
BMI	All.MultiPRS	DBSLMM.PseudoVal	0.307	0.285	0.022	0.000866	0.305	0.283	0.022	2.31e-09
BMI	LDpred2.PseudoVal	DBSLMM.PseudoVal	0.256	0.285	-0.028	3.12e-26	0.261	0.283	-0.022	5.11e-05
BMI	DBSLMM.PseudoVal	DBSLMM.PseudoVal	0.285	0.285	0	1	0.283	0.283	0	1
BMI	LDpred2.MultiPRS	DBSLMM.PseudoVal	0.302	0.285	0.017	0.00802	0.299	0.283	0.016	4.64e-05
BMI	lassosum.PseudoVal	DBSLMM.PseudoVal	0.216	0.285	-0.069	3.28e-99	0.225	0.283	-0.058	7.97e-19
BMI	SBLUP.Inf	DBSLMM.PseudoVal	0.293	0.285	0.008	0.00144	0.286	0.283	0.003	0.594
BMI	SBayesR.PseudoVal	lassosum.MultiPRS	0.211	0.305	-0.093	5.75e-44	0.224	0.305	-0.081	1.44e-25
BMI	LDpred2.10FCVal	lassosum.MultiPRS	0.301	0.305	-0.003	0.627	0.296	0.305	-0.009	0.00101
BMI	LDpred1.10FCVal	lassosum.MultiPRS	0.279	0.305	-0.026	7.75e-05	0.271	0.305	-0.034	4.14e-13
BMI	LDpred2.Inf	lassosum.MultiPRS	0.291	0.305	-0.014	0.0398	0.284	0.305	-0.021	1.34e-08
BMI	PRScs.10FCVal	lassosum.MultiPRS	0.292	0.305	-0.013	0.0532	0.282	0.305	-0.023	8.25e-12
BMI	PRScs.MultiPRS	lassosum.MultiPRS	0.301	0.305	-0.003	0.604	0.296	0.305	-0.009	0.000302
BMI	pT+clump.MultiPRS	lassosum.MultiPRS	0.271	0.305	-0.034	3.77e-07	0.274	0.305	-0.031	4.02e-11
BMI	lassosum.MultiPRS	lassosum.MultiPRS	0.305	0.305	0	1	0.305	0.305	0	1
BMI	lassosum.PseudoVal	lassosum.MultiPRS	0.216	0.305	-0.089	2.62e-40	0.225	0.305	-0.08	5.19e-27
BMI	LDpred2.MultiPRS	lassosum.MultiPRS	0.302	0.305	-0.003	0.694	0.299	0.305	-0.006	0.0285
BMI	LDpred1.MultiPRS	lassosum.MultiPRS	0.289	0.305	-0.016	0.0156	0.281	0.305	-0.024	1.98e-09
BMI	LDpred2.PseudoVal	lassosum.MultiPRS	0.256	0.305	-0.048	3.28e-13	0.261	0.305	-0.044	1.18e-13
BMI	LDpred1.Inf	lassosum.MultiPRS	0.274	0.305	-0.03	4.73e-06	0.264	0.305	-0.041	3.69e-17
BMI	pT+clump.10FCVal	lassosum.MultiPRS	0.249	0.305	-0.056	4.19e-17	0.244	0.305	-0.061	6.01e-25
BMI	lassosum.10FCVal	lassosum.MultiPRS	0.3	0.305	-0.004	0.514	0.298	0.305	-0.007	8.18e-05
BMI	SBLUP.Inf	lassosum.MultiPRS	0.293	0.305	-0.012	0.0656	0.286	0.305	-0.019	2.91e-08
BMI	DBSLMM.PseudoVal	lassosum.MultiPRS	0.285	0.305	-0.02	0.00238	0.283	0.305	-0.022	9.2e-08
BMI	All.MultiPRS	lassosum.MultiPRS	0.307	0.305	0.002	0.773	0.305	0.305	0	0.884
BMI	PRScs.PseudoVal	lassosum.MultiPRS	0.282	0.305	-0.022	0.000711	0.282	0.305	-0.023	1.08e-07
BMI	LDpred1.Inf	lassosum.PseudoVal	0.274	0.216	0.059	3.28e-40	0.264	0.225	0.039	1.48e-05
BMI	PRScs.10FCVal	lassosum.PseudoVal	0.292	0.216	0.076	2e-64	0.282	0.225	0.057	3.9e-10
BMI	LDpred2.MultiPRS	lassosum.PseudoVal	0.302	0.216	0.086	8.31e-38	0.299	0.225	0.074	2.02e-22
BMI	lassosum.PseudoVal	lassosum.PseudoVal	0.216	0.216	0	1	0.225	0.225	0	1
BMI	PRScs.PseudoVal	lassosum.PseudoVal	0.282	0.216	0.067	9.48e-133	0.282	0.225	0.057	3.33e-25
BMI	DBSLMM.PseudoVal	lassosum.PseudoVal	0.285	0.216	0.069	3.28e-99	0.283	0.225	0.058	7.97e-19
BMI	SBLUP.Inf	lassosum.PseudoVal	0.293	0.216	0.077	1.34e-60	0.286	0.225	0.061	1.28e-10
BMI	LDpred2.Inf	lassosum.PseudoVal	0.291	0.216	0.075	4.85e-59	0.284	0.225	0.059	3.09e-10
BMI	pT+clump.10FCVal	lassosum.PseudoVal	0.249	0.216	0.033	1.27e-11	0.244	0.225	0.019	0.0537
BMI	LDpred2.10FCVal	lassosum.PseudoVal	0.301	0.216	0.086	9.23e-109	0.296	0.225	0.071	1.69e-19
BMI	lassosum.MultiPRS	lassosum.PseudoVal	0.305	0.216	0.089	2.62e-40	0.305	0.225	0.08	5.19e-27
BMI	LDpred1.10FCVal	lassosum.PseudoVal	0.279	0.216	0.063	5.17e-94	0.271	0.225	0.046	9.26e-14
BMI	All.MultiPRS	lassosum.PseudoVal	0.307	0.216	0.091	8.15e-42	0.305	0.225	0.08	5.47e-27
BMI	SBayesR.PseudoVal	lassosum.PseudoVal	0.211	0.216	-0.004	0.11	0.224	0.225	-0.001	0.844
BMI	lassosum.10FCVal	lassosum.PseudoVal	0.3	0.216	0.085	1.13e-99	0.298	0.225	0.073	1.77e-19
BMI	pT+clump.MultiPRS	lassosum.PseudoVal	0.271	0.216	0.055	3.91e-16	0.274	0.225	0.049	3.37e-10
BMI	LDpred2.PseudoVal	lassosum.PseudoVal	0.256	0.216	0.041	8.43e-81	0.261	0.225	0.036	4.15e-17
BMI	LDpred1.MultiPRS	lassosum.PseudoVal	0.289	0.216	0.073	1.48e-27	0.281	0.225	0.056	3.22e-15
BMI	PRScs.MultiPRS	lassosum.PseudoVal	0.301	0.216	0.085	1.97e-37	0.296	0.225	0.071	1.32e-20
BMI	lassosum.10FCVal	lassosum.10FCVal	0.3	0.3	0	1	0.298	0.298	0	1
BMI	pT+clump.MultiPRS	lassosum.10FCVal	0.271	0.3	-0.029	9.78e-06	0.274	0.298	-0.024	1.37e-06
BMI	LDpred2.Inf	lassosum.10FCVal	0.291	0.3	-0.009	2.07e-09	0.284	0.298	-0.014	1.01e-05
BMI	SBayesR.PseudoVal	lassosum.10FCVal	0.211	0.3	-0.089	9.78e-100	0.224	0.298	-0.074	1.52e-18
BMI	PRScs.MultiPRS	lassosum.10FCVal	0.301	0.3	0.001	0.893	0.296	0.298	-0.002	0.371
BMI	SBLUP.Inf	lassosum.10FCVal	0.293	0.3	-0.008	1.15e-07	0.286	0.298	-0.012	3.01e-05
BMI	lassosum.MultiPRS	lassosum.10FCVal	0.305	0.3	0.004	0.514	0.305	0.298	0.007	8.18e-05
BMI	PRScs.10FCVal	lassosum.10FCVal	0.292	0.3	-0.008	1.71e-07	0.282	0.298	-0.016	3.45e-07
BMI	LDpred2.MultiPRS	lassosum.10FCVal	0.302	0.3	0.002	0.795	0.299	0.298	0.001	0.713
BMI	PRScs.PseudoVal	lassosum.10FCVal	0.282	0.3	-0.018	2.39e-15	0.282	0.298	-0.016	0.000495
BMI	LDpred2.PseudoVal	lassosum.10FCVal	0.256	0.3	-0.044	4.85e-42	0.261	0.298	-0.037	2.53e-08
BMI	LDpred1.MultiPRS	lassosum.10FCVal	0.289	0.3	-0.012	0.0766	0.281	0.298	-0.017	3.04e-05
BMI	pT+clump.10FCVal	lassosum.10FCVal	0.249	0.3	-0.052	6.29e-69	0.244	0.298	-0.054	6.65e-20
BMI	All.MultiPRS	lassosum.10FCVal	0.307	0.3	0.006	0.347	0.305	0.298	0.007	0.000342
BMI	LDpred1.Inf	lassosum.10FCVal	0.274	0.3	-0.026	1.56e-33	0.264	0.298	-0.034	7.84e-15
BMI	DBSLMM.PseudoVal	lassosum.10FCVal	0.285	0.3	-0.016	2.77e-12	0.283	0.298	-0.015	0.00104
BMI	LDpred1.10FCVal	lassosum.10FCVal	0.279	0.3	-0.022	1.97e-21	0.271	0.298	-0.027	1.1e-08
BMI	lassosum.PseudoVal	lassosum.10FCVal	0.216	0.3	-0.085	1.13e-99	0.225	0.298	-0.073	1.77e-19
BMI	LDpred2.10FCVal	lassosum.10FCVal	0.301	0.3	0.001	0.436	0.296	0.298	-0.002	0.424
BMI	LDpred2.10FCVal	LDpred1.MultiPRS	0.301	0.289	0.013	0.0523	0.296	0.281	0.015	0.000103
BMI	PRScs.PseudoVal	LDpred1.MultiPRS	0.282	0.289	-0.006	0.336	0.282	0.281	0.001	0.811
BMI	LDpred2.Inf	LDpred1.MultiPRS	0.291	0.289	0.002	0.713	0.284	0.281	0.003	0.459
BMI	pT+clump.10FCVal	LDpred1.MultiPRS	0.249	0.289	-0.04	2.05e-09	0.244	0.281	-0.037	1.49e-07
BMI	SBayesR.PseudoVal	LDpred1.MultiPRS	0.211	0.289	-0.077	1.36e-30	0.224	0.281	-0.057	8.42e-15
BMI	All.MultiPRS	LDpred1.MultiPRS	0.307	0.289	0.018	0.00681	0.305	0.281	0.024	1.16e-12
BMI	LDpred1.10FCVal	LDpred1.MultiPRS	0.279	0.289	-0.01	0.127	0.271	0.281	-0.01	9.11e-05
BMI	LDpred1.MultiPRS	LDpred1.MultiPRS	0.289	0.289	0	1	0.281	0.281	0	1
BMI	PRScs.10FCVal	LDpred1.MultiPRS	0.292	0.289	0.003	0.623	0.282	0.281	0.001	0.888
BMI	lassosum.PseudoVal	LDpred1.MultiPRS	0.216	0.289	-0.073	1.48e-27	0.225	0.281	-0.056	3.22e-15
BMI	pT+clump.MultiPRS	LDpred1.MultiPRS	0.271	0.289	-0.018	0.00803	0.274	0.281	-0.007	0.2
BMI	LDpred1.Inf	LDpred1.MultiPRS	0.274	0.289	-0.014	0.0312	0.264	0.281	-0.017	1.39e-08
BMI	lassosum.MultiPRS	LDpred1.MultiPRS	0.305	0.289	0.016	0.0156	0.305	0.281	0.024	1.98e-09
BMI	PRScs.MultiPRS	LDpred1.MultiPRS	0.301	0.289	0.013	1.68e-11	0.296	0.281	0.015	8.41e-05
BMI	lassosum.10FCVal	LDpred1.MultiPRS	0.3	0.289	0.012	0.0766	0.298	0.281	0.017	3.04e-05
BMI	LDpred2.PseudoVal	LDpred1.MultiPRS	0.256	0.289	-0.032	1.18e-06	0.261	0.281	-0.02	0.000379
BMI	DBSLMM.PseudoVal	LDpred1.MultiPRS	0.285	0.289	-0.004	0.538	0.283	0.281	0.002	0.632
BMI	LDpred2.MultiPRS	LDpred1.MultiPRS	0.302	0.289	0.013	0.0422	0.299	0.281	0.018	6.82e-07
BMI	SBLUP.Inf	LDpred1.MultiPRS	0.293	0.289	0.004	0.561	0.286	0.281	0.005	0.289
BMI	All.MultiPRS	LDpred1.Inf	0.307	0.274	0.032	1.15e-06	0.305	0.264	0.041	7.32e-21
BMI	LDpred2.PseudoVal	LDpred1.Inf	0.256	0.274	-0.018	1.5e-06	0.261	0.264	-0.003	0.732
BMI	SBayesR.PseudoVal	LDpred1.Inf	0.211	0.274	-0.063	3.89e-43	0.224	0.264	-0.04	1.51e-05
BMI	LDpred2.MultiPRS	LDpred1.Inf	0.302	0.274	0.028	2.73e-05	0.299	0.264	0.035	6.6e-15
BMI	PRScs.PseudoVal	LDpred1.Inf	0.282	0.274	0.008	0.00392	0.282	0.264	0.018	0.00133
BMI	LDpred1.Inf	LDpred1.Inf	0.274	0.274	0	1	0.264	0.264	0	1
BMI	pT+clump.10FCVal	LDpred1.Inf	0.249	0.274	-0.026	2.12e-13	0.244	0.264	-0.02	0.0053
BMI	PRScs.MultiPRS	LDpred1.Inf	0.301	0.274	0.027	4.87e-05	0.296	0.264	0.032	3.29e-13
BMI	lassosum.PseudoVal	LDpred1.Inf	0.216	0.274	-0.059	3.28e-40	0.225	0.264	-0.039	1.48e-05
BMI	pT+clump.MultiPRS	LDpred1.Inf	0.271	0.274	-0.003	0.617	0.274	0.264	0.01	0.115
BMI	LDpred1.MultiPRS	LDpred1.Inf	0.289	0.274	0.014	0.0312	0.281	0.264	0.017	1.39e-08
BMI	PRScs.10FCVal	LDpred1.Inf	0.292	0.274	0.018	8.76e-13	0.282	0.264	0.018	0.000337
BMI	LDpred2.Inf	LDpred1.Inf	0.291	0.274	0.017	8.77e-18	0.284	0.264	0.02	2.85e-07
BMI	SBLUP.Inf	LDpred1.Inf	0.293	0.274	0.018	6.95e-21	0.286	0.264	0.022	3.52e-08
BMI	DBSLMM.PseudoVal	LDpred1.Inf	0.285	0.274	0.01	0.00021	0.283	0.264	0.019	0.000709
BMI	lassosum.MultiPRS	LDpred1.Inf	0.305	0.274	0.03	4.73e-06	0.305	0.264	0.041	3.69e-17
BMI	LDpred1.10FCVal	LDpred1.Inf	0.279	0.274	0.004	0.03	0.271	0.264	0.007	0.0585
BMI	lassosum.10FCVal	LDpred1.Inf	0.3	0.274	0.026	1.56e-33	0.298	0.264	0.034	7.84e-15
BMI	LDpred2.10FCVal	LDpred1.Inf	0.301	0.274	0.027	3.02e-35	0.296	0.264	0.032	8.61e-13
BMI	LDpred1.Inf	LDpred1.10FCVal	0.274	0.279	-0.004	0.03	0.264	0.271	-0.007	0.0585
BMI	PRScs.MultiPRS	LDpred1.10FCVal	0.301	0.279	0.023	0.000593	0.296	0.271	0.024	3.94e-09
BMI	LDpred1.10FCVal	LDpred1.10FCVal	0.279	0.279	0	1	0.271	0.271	0	1
BMI	All.MultiPRS	LDpred1.10FCVal	0.307	0.279	0.028	2.31e-05	0.305	0.271	0.034	1.93e-16
BMI	SBayesR.PseudoVal	LDpred1.10FCVal	0.211	0.279	-0.067	4e-81	0.224	0.271	-0.047	2.08e-11
BMI	DBSLMM.PseudoVal	LDpred1.10FCVal	0.285	0.279	0.006	0.00446	0.283	0.271	0.012	0.00686
BMI	pT+clump.MultiPRS	LDpred1.10FCVal	0.271	0.279	-0.008	0.26	0.274	0.271	0.002	0.678
BMI	lassosum.MultiPRS	LDpred1.10FCVal	0.305	0.279	0.026	7.75e-05	0.305	0.271	0.034	4.14e-13
BMI	PRScs.10FCVal	LDpred1.10FCVal	0.292	0.279	0.013	1.5e-06	0.282	0.271	0.01	0.0651
BMI	lassosum.10FCVal	LDpred1.10FCVal	0.3	0.279	0.022	1.97e-21	0.298	0.271	0.027	1.1e-08
BMI	SBLUP.Inf	LDpred1.10FCVal	0.293	0.279	0.014	1.93e-07	0.286	0.271	0.014	0.00823
BMI	LDpred2.PseudoVal	LDpred1.10FCVal	0.256	0.279	-0.022	9.05e-18	0.261	0.271	-0.01	0.0567
BMI	pT+clump.10FCVal	LDpred1.10FCVal	0.249	0.279	-0.03	5.32e-16	0.244	0.271	-0.027	0.000279
BMI	LDpred2.MultiPRS	LDpred1.10FCVal	0.302	0.279	0.024	0.000364	0.299	0.271	0.028	7.85e-11
BMI	PRScs.PseudoVal	LDpred1.10FCVal	0.282	0.279	0.004	0.0305	0.282	0.271	0.011	0.00285
BMI	LDpred2.10FCVal	LDpred1.10FCVal	0.301	0.279	0.023	4.56e-27	0.296	0.271	0.024	1.52e-08
BMI	LDpred1.MultiPRS	LDpred1.10FCVal	0.289	0.279	0.01	0.127	0.281	0.271	0.01	9.11e-05
BMI	LDpred2.Inf	LDpred1.10FCVal	0.291	0.279	0.013	2.67e-06	0.284	0.271	0.013	0.0173
BMI	lassosum.PseudoVal	LDpred1.10FCVal	0.216	0.279	-0.063	5.17e-94	0.225	0.271	-0.046	9.26e-14
BMI	LDpred1.Inf	LDpred2.MultiPRS	0.274	0.302	-0.028	2.73e-05	0.264	0.299	-0.035	6.6e-15
BMI	DBSLMM.PseudoVal	LDpred2.MultiPRS	0.285	0.302	-0.017	0.00802	0.283	0.299	-0.016	4.64e-05
BMI	SBLUP.Inf	LDpred2.MultiPRS	0.293	0.302	-0.01	0.147	0.286	0.299	-0.013	1.63e-05
BMI	LDpred2.Inf	LDpred2.MultiPRS	0.291	0.302	-0.011	0.0956	0.284	0.299	-0.015	7.18e-08
BMI	pT+clump.10FCVal	LDpred2.MultiPRS	0.249	0.302	-0.053	9.71e-16	0.244	0.299	-0.055	9.79e-19
BMI	LDpred2.10FCVal	LDpred2.MultiPRS	0.301	0.302	-0.001	0.926	0.296	0.299	-0.003	0.00391
BMI	PRScs.PseudoVal	LDpred2.MultiPRS	0.282	0.302	-0.02	0.00274	0.282	0.299	-0.017	3.98e-05
BMI	LDpred1.10FCVal	LDpred2.MultiPRS	0.279	0.302	-0.024	0.000364	0.271	0.299	-0.028	7.85e-11
BMI	All.MultiPRS	LDpred2.MultiPRS	0.307	0.302	0.004	0.496	0.305	0.299	0.006	0.000394
BMI	SBayesR.PseudoVal	LDpred2.MultiPRS	0.211	0.302	-0.091	9.68e-42	0.224	0.299	-0.075	6.96e-23
BMI	lassosum.10FCVal	LDpred2.MultiPRS	0.3	0.302	-0.002	0.795	0.298	0.299	-0.001	0.713
BMI	pT+clump.MultiPRS	LDpred2.MultiPRS	0.271	0.302	-0.031	2.48e-06	0.274	0.299	-0.025	3.6e-07
BMI	lassosum.MultiPRS	LDpred2.MultiPRS	0.305	0.302	0.003	0.694	0.305	0.299	0.006	0.0285
BMI	PRScs.10FCVal	LDpred2.MultiPRS	0.292	0.302	-0.01	0.123	0.282	0.299	-0.018	1.17e-06
BMI	PRScs.MultiPRS	LDpred2.MultiPRS	0.301	0.302	-0.001	0.9	0.296	0.299	-0.003	0.191
BMI	lassosum.PseudoVal	LDpred2.MultiPRS	0.216	0.302	-0.086	8.31e-38	0.225	0.299	-0.074	2.02e-22
BMI	LDpred2.PseudoVal	LDpred2.MultiPRS	0.256	0.302	-0.046	5.51e-12	0.261	0.299	-0.038	2.79e-12
BMI	LDpred1.MultiPRS	LDpred2.MultiPRS	0.289	0.302	-0.013	0.0422	0.281	0.299	-0.018	6.82e-07
BMI	LDpred2.MultiPRS	LDpred2.MultiPRS	0.302	0.302	0	1	0.299	0.299	0	1
BMI	LDpred1.Inf	LDpred2.10FCVal	0.274	0.301	-0.027	3.02e-35	0.264	0.296	-0.032	8.61e-13
BMI	PRScs.MultiPRS	LDpred2.10FCVal	0.301	0.301	0	0.974	0.296	0.296	0	0.99
BMI	LDpred2.MultiPRS	LDpred2.10FCVal	0.302	0.301	0.001	0.926	0.299	0.296	0.003	0.00391
BMI	PRScs.PseudoVal	LDpred2.10FCVal	0.282	0.301	-0.019	1.72e-19	0.282	0.296	-0.014	0.00124
BMI	LDpred2.10FCVal	LDpred2.10FCVal	0.301	0.301	0	1	0.296	0.296	0	1
BMI	lassosum.MultiPRS	LDpred2.10FCVal	0.305	0.301	0.003	0.627	0.305	0.296	0.009	0.00101
BMI	LDpred1.10FCVal	LDpred2.10FCVal	0.279	0.301	-0.023	4.56e-27	0.271	0.296	-0.024	1.52e-08
BMI	All.MultiPRS	LDpred2.10FCVal	0.307	0.301	0.005	0.439	0.305	0.296	0.009	2.2e-07
BMI	SBayesR.PseudoVal	LDpred2.10FCVal	0.211	0.301	-0.09	3.56e-115	0.224	0.296	-0.072	9.73e-20
BMI	DBSLMM.PseudoVal	LDpred2.10FCVal	0.285	0.301	-0.017	1.43e-17	0.283	0.296	-0.013	0.00131
BMI	pT+clump.MultiPRS	LDpred2.10FCVal	0.271	0.301	-0.03	4.44e-06	0.274	0.296	-0.022	1.3e-05
BMI	lassosum.PseudoVal	LDpred2.10FCVal	0.216	0.301	-0.086	9.23e-109	0.225	0.296	-0.071	1.69e-19
BMI	PRScs.10FCVal	LDpred2.10FCVal	0.292	0.301	-0.01	6.71e-09	0.282	0.296	-0.014	1.57e-05
BMI	lassosum.10FCVal	LDpred2.10FCVal	0.3	0.301	-0.001	0.436	0.298	0.296	0.002	0.424
BMI	SBLUP.Inf	LDpred2.10FCVal	0.293	0.301	-0.009	4.62e-10	0.286	0.296	-0.01	0.000491
BMI	LDpred2.PseudoVal	LDpred2.10FCVal	0.256	0.301	-0.045	1.55e-56	0.261	0.296	-0.035	2.65e-09
BMI	pT+clump.10FCVal	LDpred2.10FCVal	0.249	0.301	-0.053	5.9e-66	0.244	0.296	-0.052	8.97e-17
BMI	LDpred2.Inf	LDpred2.10FCVal	0.291	0.301	-0.01	1.96e-17	0.284	0.296	-0.012	3.34e-06
BMI	LDpred1.MultiPRS	LDpred2.10FCVal	0.289	0.301	-0.013	0.0523	0.281	0.296	-0.015	0.000103
BMI	lassosum.10FCVal	LDpred2.PseudoVal	0.3	0.256	0.044	4.85e-42	0.298	0.261	0.037	2.53e-08
BMI	SBLUP.Inf	LDpred2.PseudoVal	0.293	0.256	0.036	2.25e-21	0.286	0.261	0.025	0.00156
BMI	SBayesR.PseudoVal	LDpred2.PseudoVal	0.211	0.256	-0.045	3.19e-75	0.224	0.261	-0.037	1.36e-14
BMI	All.MultiPRS	LDpred2.PseudoVal	0.307	0.256	0.05	3.99e-14	0.305	0.261	0.044	2.93e-15
BMI	PRScs.PseudoVal	LDpred2.PseudoVal	0.282	0.256	0.026	8.05e-29	0.282	0.261	0.021	1.23e-05
BMI	lassosum.MultiPRS	LDpred2.PseudoVal	0.305	0.256	0.048	3.28e-13	0.305	0.261	0.044	1.18e-13
BMI	PRScs.MultiPRS	LDpred2.PseudoVal	0.301	0.256	0.045	1.33e-11	0.296	0.261	0.035	1.57e-08
BMI	LDpred2.MultiPRS	LDpred2.PseudoVal	0.302	0.256	0.046	5.51e-12	0.299	0.261	0.038	2.79e-12
BMI	PRScs.10FCVal	LDpred2.PseudoVal	0.292	0.256	0.036	1.82e-21	0.282	0.261	0.02	0.00708
BMI	LDpred2.PseudoVal	LDpred2.PseudoVal	0.256	0.256	0	1	0.261	0.261	0	1
BMI	pT+clump.MultiPRS	LDpred2.PseudoVal	0.271	0.256	0.015	0.0285	0.274	0.261	0.013	0.0608
BMI	pT+clump.10FCVal	LDpred2.PseudoVal	0.249	0.256	-0.008	0.0713	0.244	0.261	-0.017	0.0456
BMI	lassosum.PseudoVal	LDpred2.PseudoVal	0.216	0.256	-0.041	8.43e-81	0.225	0.261	-0.036	4.15e-17
BMI	LDpred1.Inf	LDpred2.PseudoVal	0.274	0.256	0.018	1.5e-06	0.264	0.261	0.003	0.732
BMI	LDpred1.MultiPRS	LDpred2.PseudoVal	0.289	0.256	0.032	1.18e-06	0.281	0.261	0.02	0.000379
BMI	LDpred1.10FCVal	LDpred2.PseudoVal	0.279	0.256	0.022	9.05e-18	0.271	0.261	0.01	0.0567
BMI	LDpred2.Inf	LDpred2.PseudoVal	0.291	0.256	0.035	1.42e-20	0.284	0.261	0.023	0.00247
BMI	LDpred2.10FCVal	LDpred2.PseudoVal	0.301	0.256	0.045	1.55e-56	0.296	0.261	0.035	2.65e-09
BMI	DBSLMM.PseudoVal	LDpred2.PseudoVal	0.285	0.256	0.028	3.12e-26	0.283	0.261	0.022	5.11e-05
BMI	pT+clump.MultiPRS	LDpred2.Inf	0.271	0.291	-0.02	0.0025	0.274	0.284	-0.011	0.0664
BMI	lassosum.MultiPRS	LDpred2.Inf	0.305	0.291	0.014	0.0398	0.305	0.284	0.021	1.34e-08
BMI	SBayesR.PseudoVal	LDpred2.Inf	0.211	0.291	-0.08	2.75e-66	0.224	0.284	-0.06	9.04e-11
BMI	All.MultiPRS	LDpred2.Inf	0.307	0.291	0.015	0.019	0.305	0.284	0.021	6.88e-12
BMI	SBLUP.Inf	LDpred2.Inf	0.293	0.291	0.001	0.0368	0.286	0.284	0.001	0.293
BMI	LDpred2.PseudoVal	LDpred2.Inf	0.256	0.291	-0.035	1.42e-20	0.261	0.284	-0.023	0.00247
BMI	PRScs.MultiPRS	LDpred2.Inf	0.301	0.291	0.01	0.124	0.296	0.284	0.011	0.000314
BMI	LDpred2.MultiPRS	LDpred2.Inf	0.302	0.291	0.011	0.0956	0.299	0.284	0.015	7.18e-08
BMI	PRScs.10FCVal	LDpred2.Inf	0.292	0.291	0.001	0.606	0.282	0.284	-0.003	0.405
BMI	LDpred1.Inf	LDpred2.Inf	0.274	0.291	-0.017	8.77e-18	0.264	0.284	-0.02	2.85e-07
BMI	LDpred1.MultiPRS	LDpred2.Inf	0.289	0.291	-0.002	0.713	0.281	0.284	-0.003	0.459
BMI	pT+clump.10FCVal	LDpred2.Inf	0.249	0.291	-0.042	2.32e-41	0.244	0.284	-0.04	2.47e-10
BMI	lassosum.PseudoVal	LDpred2.Inf	0.216	0.291	-0.075	4.85e-59	0.225	0.284	-0.059	3.09e-10
BMI	PRScs.PseudoVal	LDpred2.Inf	0.282	0.291	-0.009	0.0014	0.282	0.284	-0.002	0.672
BMI	DBSLMM.PseudoVal	LDpred2.Inf	0.285	0.291	-0.007	0.0094	0.283	0.284	-0.001	0.805
BMI	LDpred1.10FCVal	LDpred2.Inf	0.279	0.291	-0.013	2.67e-06	0.271	0.284	-0.013	0.0173
BMI	LDpred2.Inf	LDpred2.Inf	0.291	0.291	0	1	0.284	0.284	0	1
BMI	lassosum.10FCVal	LDpred2.Inf	0.3	0.291	0.009	2.07e-09	0.298	0.284	0.014	1.01e-05
BMI	LDpred2.10FCVal	LDpred2.Inf	0.301	0.291	0.01	1.96e-17	0.296	0.284	0.012	3.34e-06
BMI	PRScs.10FCVal	PRScs.MultiPRS	0.292	0.301	-0.009	0.157	0.282	0.296	-0.014	3.55e-09
BMI	LDpred1.10FCVal	PRScs.MultiPRS	0.279	0.301	-0.023	0.000593	0.271	0.296	-0.024	3.94e-09
BMI	lassosum.MultiPRS	PRScs.MultiPRS	0.305	0.301	0.003	0.604	0.305	0.296	0.009	0.000302
BMI	LDpred2.MultiPRS	PRScs.MultiPRS	0.302	0.301	0.001	0.9	0.299	0.296	0.003	0.191
BMI	All.MultiPRS	PRScs.MultiPRS	0.307	0.301	0.005	0.421	0.305	0.296	0.009	2.83e-07
BMI	PRScs.PseudoVal	PRScs.MultiPRS	0.282	0.301	-0.019	0.00409	0.282	0.296	-0.014	5.3e-05
BMI	LDpred1.MultiPRS	PRScs.MultiPRS	0.289	0.301	-0.013	1.68e-11	0.281	0.296	-0.015	8.41e-05
BMI	pT+clump.MultiPRS	PRScs.MultiPRS	0.271	0.301	-0.03	5.21e-06	0.274	0.296	-0.022	6.32e-06
BMI	lassosum.PseudoVal	PRScs.MultiPRS	0.216	0.301	-0.085	1.97e-37	0.225	0.296	-0.071	1.32e-20
BMI	SBayesR.PseudoVal	PRScs.MultiPRS	0.211	0.301	-0.09	6.17e-41	0.224	0.296	-0.072	6.39e-20
BMI	DBSLMM.PseudoVal	PRScs.MultiPRS	0.285	0.301	-0.017	0.0116	0.283	0.296	-0.013	0.000521
BMI	SBLUP.Inf	PRScs.MultiPRS	0.293	0.301	-0.009	0.185	0.286	0.296	-0.01	0.000774
BMI	LDpred2.Inf	PRScs.MultiPRS	0.291	0.301	-0.01	0.124	0.284	0.296	-0.011	0.000314
BMI	pT+clump.10FCVal	PRScs.MultiPRS	0.249	0.301	-0.053	2.78e-15	0.244	0.296	-0.052	6.57e-17
BMI	LDpred2.10FCVal	PRScs.MultiPRS	0.301	0.301	0	0.974	0.296	0.296	0	0.99
BMI	lassosum.10FCVal	PRScs.MultiPRS	0.3	0.301	-0.001	0.893	0.298	0.296	0.002	0.371
BMI	LDpred2.PseudoVal	PRScs.MultiPRS	0.256	0.301	-0.045	1.33e-11	0.261	0.296	-0.035	1.57e-08
BMI	LDpred1.Inf	PRScs.MultiPRS	0.274	0.301	-0.027	4.87e-05	0.264	0.296	-0.032	3.29e-13
BMI	PRScs.MultiPRS	PRScs.MultiPRS	0.301	0.301	0	1	0.296	0.296	0	1
BMI	LDpred2.PseudoVal	PRScs.10FCVal	0.256	0.292	-0.036	1.82e-21	0.261	0.282	-0.02	0.00708
BMI	PRScs.10FCVal	PRScs.10FCVal	0.292	0.292	0	1	0.282	0.282	0	1
BMI	LDpred2.MultiPRS	PRScs.10FCVal	0.302	0.292	0.01	0.123	0.299	0.282	0.018	1.17e-06
BMI	pT+clump.MultiPRS	PRScs.10FCVal	0.271	0.292	-0.021	0.00166	0.274	0.282	-0.008	0.142
BMI	LDpred1.Inf	PRScs.10FCVal	0.274	0.292	-0.018	8.76e-13	0.264	0.282	-0.018	0.000337
BMI	LDpred1.MultiPRS	PRScs.10FCVal	0.289	0.292	-0.003	0.623	0.281	0.282	-0.001	0.888
BMI	pT+clump.10FCVal	PRScs.10FCVal	0.249	0.292	-0.043	1.42e-45	0.244	0.282	-0.038	8.95e-10
BMI	lassosum.PseudoVal	PRScs.10FCVal	0.216	0.292	-0.076	2e-64	0.225	0.282	-0.057	3.9e-10
BMI	PRScs.PseudoVal	PRScs.10FCVal	0.282	0.292	-0.01	0.000462	0.282	0.282	0	0.959
BMI	DBSLMM.PseudoVal	PRScs.10FCVal	0.285	0.292	-0.007	0.00241	0.283	0.282	0.001	0.774
BMI	SBLUP.Inf	PRScs.10FCVal	0.293	0.292	0.001	0.672	0.286	0.282	0.004	0.148
BMI	LDpred2.Inf	PRScs.10FCVal	0.291	0.292	-0.001	0.606	0.284	0.282	0.003	0.405
BMI	lassosum.10FCVal	PRScs.10FCVal	0.3	0.292	0.008	1.71e-07	0.298	0.282	0.016	3.45e-07
BMI	LDpred2.10FCVal	PRScs.10FCVal	0.301	0.292	0.01	6.71e-09	0.296	0.282	0.014	1.57e-05
BMI	lassosum.MultiPRS	PRScs.10FCVal	0.305	0.292	0.013	0.0532	0.305	0.282	0.023	8.25e-12
BMI	LDpred1.10FCVal	PRScs.10FCVal	0.279	0.292	-0.013	1.5e-06	0.271	0.282	-0.01	0.0651
BMI	All.MultiPRS	PRScs.10FCVal	0.307	0.292	0.015	0.0262	0.305	0.282	0.024	2.66e-15
BMI	SBayesR.PseudoVal	PRScs.10FCVal	0.211	0.292	-0.08	5.46e-70	0.224	0.282	-0.058	2.74e-10
BMI	PRScs.MultiPRS	PRScs.10FCVal	0.301	0.292	0.009	0.157	0.296	0.282	0.014	3.55e-09
BMI	All.MultiPRS	PRScs.PseudoVal	0.307	0.282	0.024	0.000241	0.305	0.282	0.023	2.68e-09
BMI	pT+clump.MultiPRS	PRScs.PseudoVal	0.271	0.282	-0.011	0.0908	0.274	0.282	-0.008	0.156
BMI	LDpred2.PseudoVal	PRScs.PseudoVal	0.256	0.282	-0.026	8.05e-29	0.261	0.282	-0.021	1.23e-05
BMI	SBayesR.PseudoVal	PRScs.PseudoVal	0.211	0.282	-0.071	2.1e-112	0.224	0.282	-0.058	2.44e-20
BMI	LDpred2.MultiPRS	PRScs.PseudoVal	0.302	0.282	0.02	0.00274	0.299	0.282	0.017	3.98e-05
BMI	SBLUP.Inf	PRScs.PseudoVal	0.293	0.282	0.01	0.00022	0.286	0.282	0.004	0.496
BMI	LDpred1.Inf	PRScs.PseudoVal	0.274	0.282	-0.008	0.00392	0.264	0.282	-0.018	0.00133
BMI	PRScs.10FCVal	PRScs.PseudoVal	0.292	0.282	0.01	0.000462	0.282	0.282	0	0.959
BMI	LDpred2.Inf	PRScs.PseudoVal	0.291	0.282	0.009	0.0014	0.284	0.282	0.002	0.672
BMI	PRScs.PseudoVal	PRScs.PseudoVal	0.282	0.282	0	1	0.282	0.282	0	1
BMI	LDpred2.10FCVal	PRScs.PseudoVal	0.301	0.282	0.019	1.72e-19	0.296	0.282	0.014	0.00124
BMI	pT+clump.10FCVal	PRScs.PseudoVal	0.249	0.282	-0.034	9.68e-20	0.244	0.282	-0.038	4.85e-07
BMI	PRScs.MultiPRS	PRScs.PseudoVal	0.301	0.282	0.019	0.00409	0.296	0.282	0.014	5.3e-05
BMI	lassosum.PseudoVal	PRScs.PseudoVal	0.216	0.282	-0.067	9.48e-133	0.225	0.282	-0.057	3.33e-25
BMI	lassosum.10FCVal	PRScs.PseudoVal	0.3	0.282	0.018	2.39e-15	0.298	0.282	0.016	0.000495
BMI	LDpred1.MultiPRS	PRScs.PseudoVal	0.289	0.282	0.006	0.336	0.281	0.282	-0.001	0.811
BMI	lassosum.MultiPRS	PRScs.PseudoVal	0.305	0.282	0.022	0.000711	0.305	0.282	0.023	1.08e-07
BMI	LDpred1.10FCVal	PRScs.PseudoVal	0.279	0.282	-0.004	0.0305	0.271	0.282	-0.011	0.00285
BMI	DBSLMM.PseudoVal	PRScs.PseudoVal	0.285	0.282	0.002	0.191	0.283	0.282	0.001	0.751
BMI	All.MultiPRS	pT+clump.MultiPRS	0.307	0.271	0.036	7.6e-08	0.305	0.274	0.031	2.37e-12
BMI	SBayesR.PseudoVal	pT+clump.MultiPRS	0.211	0.271	-0.06	1.5e-18	0.224	0.274	-0.05	9.43e-10
BMI	LDpred1.MultiPRS	pT+clump.MultiPRS	0.289	0.271	0.018	0.00803	0.281	0.274	0.007	0.2
BMI	pT+clump.MultiPRS	pT+clump.MultiPRS	0.271	0.271	0	1	0.274	0.274	0	1
BMI	lassosum.PseudoVal	pT+clump.MultiPRS	0.216	0.271	-0.055	3.91e-16	0.225	0.274	-0.049	3.37e-10
BMI	PRScs.10FCVal	pT+clump.MultiPRS	0.292	0.271	0.021	0.00166	0.282	0.274	0.008	0.142
BMI	DBSLMM.PseudoVal	pT+clump.MultiPRS	0.285	0.271	0.014	0.0417	0.283	0.274	0.009	0.0936
BMI	SBLUP.Inf	pT+clump.MultiPRS	0.293	0.271	0.021	0.0012	0.286	0.274	0.012	0.03
BMI	LDpred2.Inf	pT+clump.MultiPRS	0.291	0.271	0.02	0.0025	0.284	0.274	0.011	0.0664
BMI	pT+clump.10FCVal	pT+clump.MultiPRS	0.249	0.271	-0.022	0.000845	0.244	0.274	-0.03	8.69e-14
BMI	LDpred2.10FCVal	pT+clump.MultiPRS	0.301	0.271	0.03	4.44e-06	0.296	0.274	0.022	1.3e-05
BMI	PRScs.PseudoVal	pT+clump.MultiPRS	0.282	0.271	0.011	0.0908	0.282	0.274	0.008	0.156
BMI	LDpred1.10FCVal	pT+clump.MultiPRS	0.279	0.271	0.008	0.26	0.271	0.274	-0.002	0.678
BMI	LDpred1.Inf	pT+clump.MultiPRS	0.274	0.271	0.003	0.617	0.264	0.274	-0.01	0.115
BMI	PRScs.MultiPRS	pT+clump.MultiPRS	0.301	0.271	0.03	5.21e-06	0.296	0.274	0.022	6.32e-06
BMI	lassosum.10FCVal	pT+clump.MultiPRS	0.3	0.271	0.029	9.78e-06	0.298	0.274	0.024	1.37e-06
BMI	LDpred2.PseudoVal	pT+clump.MultiPRS	0.256	0.271	-0.015	0.0285	0.261	0.274	-0.013	0.0608
BMI	lassosum.MultiPRS	pT+clump.MultiPRS	0.305	0.271	0.034	3.77e-07	0.305	0.274	0.031	4.02e-11
BMI	LDpred2.MultiPRS	pT+clump.MultiPRS	0.302	0.271	0.031	2.48e-06	0.299	0.274	0.025	3.6e-07
BMI	LDpred2.10FCVal	pT+clump.10FCVal	0.301	0.249	0.053	5.9e-66	0.296	0.244	0.052	8.97e-17
BMI	pT+clump.MultiPRS	pT+clump.10FCVal	0.271	0.249	0.022	0.000845	0.274	0.244	0.03	8.69e-14
BMI	LDpred2.Inf	pT+clump.10FCVal	0.291	0.249	0.042	2.32e-41	0.284	0.244	0.04	2.47e-10
BMI	SBayesR.PseudoVal	pT+clump.10FCVal	0.211	0.249	-0.037	4.18e-14	0.224	0.244	-0.02	0.0433
BMI	PRScs.MultiPRS	pT+clump.10FCVal	0.301	0.249	0.053	2.78e-15	0.296	0.244	0.052	6.57e-17
BMI	SBLUP.Inf	pT+clump.10FCVal	0.293	0.249	0.044	5.05e-47	0.286	0.244	0.042	1.09e-11
BMI	lassosum.MultiPRS	pT+clump.10FCVal	0.305	0.249	0.056	4.19e-17	0.305	0.244	0.061	6.01e-25
BMI	PRScs.10FCVal	pT+clump.10FCVal	0.292	0.249	0.043	1.42e-45	0.282	0.244	0.038	8.95e-10
BMI	LDpred2.MultiPRS	pT+clump.10FCVal	0.302	0.249	0.053	9.71e-16	0.299	0.244	0.055	9.79e-19
BMI	lassosum.10FCVal	pT+clump.10FCVal	0.3	0.249	0.052	6.29e-69	0.298	0.244	0.054	6.65e-20
BMI	LDpred2.PseudoVal	pT+clump.10FCVal	0.256	0.249	0.008	0.0713	0.261	0.244	0.017	0.0456
BMI	LDpred1.MultiPRS	pT+clump.10FCVal	0.289	0.249	0.04	2.05e-09	0.281	0.244	0.037	1.49e-07
BMI	pT+clump.10FCVal	pT+clump.10FCVal	0.249	0.249	0	1	0.244	0.244	0	1
BMI	All.MultiPRS	pT+clump.10FCVal	0.307	0.249	0.058	2.54e-18	0.305	0.244	0.061	2.24e-26
BMI	LDpred1.Inf	pT+clump.10FCVal	0.274	0.249	0.026	2.12e-13	0.264	0.244	0.02	0.0053
BMI	DBSLMM.PseudoVal	pT+clump.10FCVal	0.285	0.249	0.036	9.11e-24	0.283	0.244	0.039	1.02e-07
BMI	LDpred1.10FCVal	pT+clump.10FCVal	0.279	0.249	0.03	5.32e-16	0.271	0.244	0.027	0.000279
BMI	lassosum.PseudoVal	pT+clump.10FCVal	0.216	0.249	-0.033	1.27e-11	0.225	0.244	-0.019	0.0537
BMI	PRScs.PseudoVal	pT+clump.10FCVal	0.282	0.249	0.034	9.68e-20	0.282	0.244	0.038	4.85e-07
BMI	pT+clump.MultiPRS	SBayesR.PseudoVal	0.271	0.211	0.06	1.5e-18	0.274	0.224	0.05	9.43e-10
BMI	LDpred1.10FCVal	SBayesR.PseudoVal	0.279	0.211	0.067	4e-81	0.271	0.224	0.047	2.08e-11
BMI	PRScs.10FCVal	SBayesR.PseudoVal	0.292	0.211	0.08	5.46e-70	0.282	0.224	0.058	2.74e-10
BMI	LDpred2.10FCVal	SBayesR.PseudoVal	0.301	0.211	0.09	3.56e-115	0.296	0.224	0.072	9.73e-20
BMI	lassosum.10FCVal	SBayesR.PseudoVal	0.3	0.211	0.089	9.78e-100	0.298	0.224	0.074	1.52e-18
BMI	LDpred2.PseudoVal	SBayesR.PseudoVal	0.256	0.211	0.045	3.19e-75	0.261	0.224	0.037	1.36e-14
BMI	lassosum.MultiPRS	SBayesR.PseudoVal	0.305	0.211	0.093	5.75e-44	0.305	0.224	0.081	1.44e-25
BMI	LDpred2.MultiPRS	SBayesR.PseudoVal	0.302	0.211	0.091	9.68e-42	0.299	0.224	0.075	6.96e-23
BMI	All.MultiPRS	SBayesR.PseudoVal	0.307	0.211	0.095	1.34e-45	0.305	0.224	0.081	7e-27
BMI	PRScs.PseudoVal	SBayesR.PseudoVal	0.282	0.211	0.071	2.1e-112	0.282	0.224	0.058	2.44e-20
BMI	LDpred1.MultiPRS	SBayesR.PseudoVal	0.289	0.211	0.077	1.36e-30	0.281	0.224	0.057	8.42e-15
BMI	pT+clump.10FCVal	SBayesR.PseudoVal	0.249	0.211	0.037	4.18e-14	0.244	0.224	0.02	0.0433
BMI	lassosum.PseudoVal	SBayesR.PseudoVal	0.216	0.211	0.004	0.11	0.225	0.224	0.001	0.844
BMI	SBayesR.PseudoVal	SBayesR.PseudoVal	0.211	0.211	0	1	0.224	0.224	0	1
BMI	DBSLMM.PseudoVal	SBayesR.PseudoVal	0.285	0.211	0.073	6.58e-118	0.283	0.224	0.059	7.93e-21
BMI	SBLUP.Inf	SBayesR.PseudoVal	0.293	0.211	0.081	7.27e-68	0.286	0.224	0.062	3.83e-11
BMI	LDpred2.Inf	SBayesR.PseudoVal	0.291	0.211	0.08	2.75e-66	0.284	0.224	0.06	9.04e-11
BMI	LDpred1.Inf	SBayesR.PseudoVal	0.274	0.211	0.063	3.89e-43	0.264	0.224	0.04	1.51e-05
BMI	PRScs.MultiPRS	SBayesR.PseudoVal	0.301	0.211	0.09	6.17e-41	0.296	0.224	0.072	6.39e-20
BMI	LDpred2.10FCVal	SBLUP.Inf	0.301	0.293	0.009	4.62e-10	0.296	0.286	0.01	0.000491
BMI	PRScs.PseudoVal	SBLUP.Inf	0.282	0.293	-0.01	0.00022	0.282	0.286	-0.004	0.496
BMI	LDpred1.10FCVal	SBLUP.Inf	0.279	0.293	-0.014	1.93e-07	0.271	0.286	-0.014	0.00823
BMI	LDpred2.Inf	SBLUP.Inf	0.291	0.293	-0.001	0.0368	0.284	0.286	-0.001	0.293
BMI	SBayesR.PseudoVal	SBLUP.Inf	0.211	0.293	-0.081	7.27e-68	0.224	0.286	-0.062	3.83e-11
BMI	lassosum.10FCVal	SBLUP.Inf	0.3	0.293	0.008	1.15e-07	0.298	0.286	0.012	3.01e-05
BMI	pT+clump.MultiPRS	SBLUP.Inf	0.271	0.293	-0.021	0.0012	0.274	0.286	-0.012	0.03
BMI	lassosum.MultiPRS	SBLUP.Inf	0.305	0.293	0.012	0.0656	0.305	0.286	0.019	2.91e-08
BMI	PRScs.10FCVal	SBLUP.Inf	0.292	0.293	-0.001	0.672	0.282	0.286	-0.004	0.148
BMI	PRScs.MultiPRS	SBLUP.Inf	0.301	0.293	0.009	0.185	0.296	0.286	0.01	0.000774
BMI	LDpred1.MultiPRS	SBLUP.Inf	0.289	0.293	-0.004	0.561	0.281	0.286	-0.005	0.289
BMI	LDpred2.PseudoVal	SBLUP.Inf	0.256	0.293	-0.036	2.25e-21	0.261	0.286	-0.025	0.00156
BMI	LDpred1.Inf	SBLUP.Inf	0.274	0.293	-0.018	6.95e-21	0.264	0.286	-0.022	3.52e-08
BMI	LDpred2.MultiPRS	SBLUP.Inf	0.302	0.293	0.01	0.147	0.299	0.286	0.013	1.63e-05
BMI	All.MultiPRS	SBLUP.Inf	0.307	0.293	0.014	0.033	0.305	0.286	0.019	4.5e-11
BMI	SBLUP.Inf	SBLUP.Inf	0.293	0.293	0	1	0.286	0.286	0	1
BMI	DBSLMM.PseudoVal	SBLUP.Inf	0.285	0.293	-0.008	0.00144	0.283	0.286	-0.003	0.594
BMI	pT+clump.10FCVal	SBLUP.Inf	0.249	0.293	-0.044	5.05e-47	0.244	0.286	-0.042	1.09e-11
BMI	lassosum.PseudoVal	SBLUP.Inf	0.216	0.293	-0.077	1.34e-60	0.225	0.286	-0.061	1.28e-10
T2D	LDpred2.PseudoVal	All.MultiPRS	0.194	0.242	-0.048	1.79e-12	0.19	0.242	-0.052	6.78e-17
T2D	pT+clump.10FCVal	All.MultiPRS	0.167	0.242	-0.075	7.7e-28	0.173	0.242	-0.069	5.83e-19
T2D	LDpred2.MultiPRS	All.MultiPRS	0.242	0.242	0	0.996	0.24	0.242	-0.002	0.213
T2D	PRScs.PseudoVal	All.MultiPRS	0.226	0.242	-0.015	0.0234	0.226	0.242	-0.016	4.31e-05
T2D	LDpred1.Inf	All.MultiPRS	0.187	0.242	-0.055	9.62e-16	0.184	0.242	-0.057	4.48e-18
T2D	PRScs.MultiPRS	All.MultiPRS	0.235	0.242	-0.007	0.283	0.237	0.242	-0.005	0.115
T2D	LDpred2.Inf	All.MultiPRS	0.189	0.242	-0.053	1.1e-14	0.185	0.242	-0.057	3.3e-18
T2D	lassosum.10FCVal	All.MultiPRS	0.214	0.242	-0.028	3.25e-05	0.216	0.242	-0.026	1.79e-07
T2D	LDpred2.10FCVal	All.MultiPRS	0.237	0.242	-0.005	0.446	0.238	0.242	-0.004	0.145
T2D	lassosum.MultiPRS	All.MultiPRS	0.237	0.242	-0.004	0.505	0.24	0.242	-0.001	0.562
T2D	LDpred1.10FCVal	All.MultiPRS	0.232	0.242	-0.01	0.143	0.23	0.242	-0.012	0.00051
T2D	All.MultiPRS	All.MultiPRS	0.242	0.242	0	1	0.242	0.242	0	1
T2D	SBayesR.PseudoVal	All.MultiPRS	0.226	0.242	-0.016	0.0217	0.227	0.242	-0.014	0.000202
T2D	LDpred1.MultiPRS	All.MultiPRS	0.232	0.242	-0.01	5.11e-09	0.231	0.242	-0.011	0.000886
T2D	pT+clump.MultiPRS	All.MultiPRS	0.212	0.242	-0.03	8.65e-06	0.215	0.242	-0.027	1.25e-07
T2D	lassosum.PseudoVal	All.MultiPRS	0.206	0.242	-0.036	9.54e-08	0.214	0.242	-0.027	8.48e-07
T2D	PRScs.10FCVal	All.MultiPRS	0.228	0.242	-0.014	0.0388	0.227	0.242	-0.015	0.000101
T2D	DBSLMM.PseudoVal	All.MultiPRS	0.229	0.242	-0.013	0.0619	0.226	0.242	-0.015	1.77e-05
T2D	SBLUP.Inf	All.MultiPRS	0.189	0.242	-0.053	1.08e-14	0.184	0.242	-0.057	1.24e-18
T2D	SBayesR.PseudoVal	DBSLMM.PseudoVal	0.226	0.229	-0.003	0.283	0.227	0.226	0.001	0.861
T2D	LDpred2.Inf	DBSLMM.PseudoVal	0.189	0.229	-0.04	1.66e-45	0.185	0.226	-0.041	2.09e-13
T2D	pT+clump.10FCVal	DBSLMM.PseudoVal	0.167	0.229	-0.062	1.53e-47	0.173	0.226	-0.054	2.59e-10
T2D	PRScs.10FCVal	DBSLMM.PseudoVal	0.228	0.229	-0.001	0.503	0.227	0.226	0.001	0.831
T2D	PRScs.PseudoVal	DBSLMM.PseudoVal	0.226	0.229	-0.003	0.175	0.226	0.226	0	0.903
T2D	pT+clump.MultiPRS	DBSLMM.PseudoVal	0.212	0.229	-0.018	0.0101	0.215	0.226	-0.011	0.0249
T2D	LDpred1.Inf	DBSLMM.PseudoVal	0.187	0.229	-0.042	4.35e-48	0.184	0.226	-0.042	2.33e-13
T2D	lassosum.MultiPRS	DBSLMM.PseudoVal	0.237	0.229	0.008	0.228	0.24	0.226	0.014	0.000114
T2D	LDpred2.10FCVal	DBSLMM.PseudoVal	0.237	0.229	0.008	8.86e-05	0.238	0.226	0.011	0.00247
T2D	lassosum.10FCVal	DBSLMM.PseudoVal	0.214	0.229	-0.016	1.77e-07	0.216	0.226	-0.011	0.0696
T2D	LDpred1.10FCVal	DBSLMM.PseudoVal	0.232	0.229	0.003	0.196	0.23	0.226	0.004	0.365
T2D	LDpred1.MultiPRS	DBSLMM.PseudoVal	0.232	0.229	0.003	0.674	0.231	0.226	0.005	0.277
T2D	PRScs.MultiPRS	DBSLMM.PseudoVal	0.235	0.229	0.005	0.427	0.237	0.226	0.011	0.00246
T2D	All.MultiPRS	DBSLMM.PseudoVal	0.242	0.229	0.013	0.0619	0.242	0.226	0.015	1.77e-05
T2D	LDpred2.PseudoVal	DBSLMM.PseudoVal	0.194	0.229	-0.035	2.16e-38	0.19	0.226	-0.037	1.28e-11
T2D	DBSLMM.PseudoVal	DBSLMM.PseudoVal	0.229	0.229	0	1	0.226	0.226	0	1
T2D	LDpred2.MultiPRS	DBSLMM.PseudoVal	0.242	0.229	0.013	0.0608	0.24	0.226	0.014	0.000271
T2D	lassosum.PseudoVal	DBSLMM.PseudoVal	0.206	0.229	-0.024	1.17e-10	0.214	0.226	-0.012	0.0936
T2D	SBLUP.Inf	DBSLMM.PseudoVal	0.189	0.229	-0.04	4.7e-46	0.184	0.226	-0.042	4.78e-14
T2D	SBayesR.PseudoVal	lassosum.MultiPRS	0.226	0.237	-0.011	0.102	0.227	0.24	-0.013	0.00137
T2D	LDpred2.10FCVal	lassosum.MultiPRS	0.237	0.237	-0.001	0.922	0.238	0.24	-0.003	0.278
T2D	LDpred1.10FCVal	lassosum.MultiPRS	0.232	0.237	-0.005	0.423	0.23	0.24	-0.01	0.000587
T2D	LDpred2.Inf	lassosum.MultiPRS	0.189	0.237	-0.048	1.6e-12	0.185	0.24	-0.055	6.8e-18
T2D	PRScs.10FCVal	lassosum.MultiPRS	0.228	0.237	-0.01	0.161	0.227	0.24	-0.013	0.000289
T2D	PRScs.MultiPRS	lassosum.MultiPRS	0.235	0.237	-0.003	0.681	0.237	0.24	-0.003	0.205
T2D	pT+clump.MultiPRS	lassosum.MultiPRS	0.212	0.237	-0.026	0.000146	0.215	0.24	-0.025	5.8e-08
T2D	lassosum.MultiPRS	lassosum.MultiPRS	0.237	0.237	0	1	0.24	0.24	0	1
T2D	lassosum.PseudoVal	lassosum.MultiPRS	0.206	0.237	-0.032	3.12e-06	0.214	0.24	-0.026	1.36e-07
T2D	LDpred2.MultiPRS	lassosum.MultiPRS	0.242	0.237	0.005	0.503	0.24	0.24	0	0.904
T2D	LDpred1.MultiPRS	lassosum.MultiPRS	0.232	0.237	-0.005	0.432	0.231	0.24	-0.009	0.00101
T2D	LDpred2.PseudoVal	lassosum.MultiPRS	0.194	0.237	-0.044	1.67e-10	0.19	0.24	-0.051	7.52e-17
T2D	LDpred1.Inf	lassosum.MultiPRS	0.187	0.237	-0.05	1.74e-13	0.184	0.24	-0.056	2.15e-18
T2D	pT+clump.10FCVal	lassosum.MultiPRS	0.167	0.237	-0.071	5.84e-25	0.173	0.24	-0.068	6.94e-20
T2D	lassosum.10FCVal	lassosum.MultiPRS	0.214	0.237	-0.024	0.000482	0.216	0.24	-0.025	4.04e-09
T2D	SBLUP.Inf	lassosum.MultiPRS	0.189	0.237	-0.048	1.59e-12	0.184	0.24	-0.056	1.38e-18
T2D	DBSLMM.PseudoVal	lassosum.MultiPRS	0.229	0.237	-0.008	0.228	0.226	0.24	-0.014	0.000114
T2D	All.MultiPRS	lassosum.MultiPRS	0.242	0.237	0.004	0.505	0.242	0.24	0.001	0.562
T2D	PRScs.PseudoVal	lassosum.MultiPRS	0.226	0.237	-0.011	0.109	0.226	0.24	-0.014	7.36e-05
T2D	LDpred1.Inf	lassosum.PseudoVal	0.187	0.206	-0.019	0.000256	0.184	0.214	-0.03	0.00287
T2D	PRScs.10FCVal	lassosum.PseudoVal	0.228	0.206	0.022	2.96e-10	0.227	0.214	0.013	0.0675
T2D	LDpred2.MultiPRS	lassosum.PseudoVal	0.242	0.206	0.036	9.62e-08	0.24	0.214	0.026	7.12e-06
T2D	lassosum.PseudoVal	lassosum.PseudoVal	0.206	0.206	0	1	0.214	0.214	0	1
T2D	PRScs.PseudoVal	lassosum.PseudoVal	0.226	0.206	0.021	5.8e-09	0.226	0.214	0.012	0.103
T2D	DBSLMM.PseudoVal	lassosum.PseudoVal	0.229	0.206	0.024	1.17e-10	0.226	0.214	0.012	0.0936
T2D	SBLUP.Inf	lassosum.PseudoVal	0.189	0.206	-0.017	0.0013	0.184	0.214	-0.03	0.00309
T2D	LDpred2.Inf	lassosum.PseudoVal	0.189	0.206	-0.017	0.00133	0.185	0.214	-0.029	0.00415
T2D	pT+clump.10FCVal	lassosum.PseudoVal	0.167	0.206	-0.039	3.94e-34	0.173	0.214	-0.042	4.23e-11
T2D	LDpred2.10FCVal	lassosum.PseudoVal	0.237	0.206	0.031	1.68e-30	0.238	0.214	0.023	1.38e-05
T2D	lassosum.MultiPRS	lassosum.PseudoVal	0.237	0.206	0.032	3.12e-06	0.24	0.214	0.026	1.36e-07
T2D	LDpred1.10FCVal	lassosum.PseudoVal	0.232	0.206	0.026	1.05e-19	0.23	0.214	0.016	0.00585
T2D	All.MultiPRS	lassosum.PseudoVal	0.242	0.206	0.036	9.54e-08	0.242	0.214	0.027	8.48e-07
T2D	SBayesR.PseudoVal	lassosum.PseudoVal	0.226	0.206	0.021	1.83e-18	0.227	0.214	0.013	0.00567
T2D	lassosum.10FCVal	lassosum.PseudoVal	0.214	0.206	0.008	0.00643	0.216	0.214	0.001	0.81
T2D	pT+clump.MultiPRS	lassosum.PseudoVal	0.212	0.206	0.006	0.379	0.215	0.214	0.001	0.915
T2D	LDpred2.PseudoVal	lassosum.PseudoVal	0.194	0.206	-0.012	0.0171	0.19	0.214	-0.025	0.0122
T2D	LDpred1.MultiPRS	lassosum.PseudoVal	0.232	0.206	0.026	0.000104	0.231	0.214	0.017	0.00281
T2D	PRScs.MultiPRS	lassosum.PseudoVal	0.235	0.206	0.029	2.3e-05	0.237	0.214	0.023	9.22e-05
T2D	lassosum.10FCVal	lassosum.10FCVal	0.214	0.214	0	1	0.216	0.216	0	1
T2D	pT+clump.MultiPRS	lassosum.10FCVal	0.212	0.214	-0.002	0.77	0.215	0.216	-0.001	0.907
T2D	LDpred2.Inf	lassosum.10FCVal	0.189	0.214	-0.025	4.13e-13	0.185	0.216	-0.031	4.35e-06
T2D	SBayesR.PseudoVal	lassosum.10FCVal	0.226	0.214	0.013	1.35e-05	0.227	0.216	0.012	0.0436
T2D	PRScs.MultiPRS	lassosum.10FCVal	0.235	0.214	0.021	0.00213	0.237	0.216	0.021	1.55e-06
T2D	SBLUP.Inf	lassosum.10FCVal	0.189	0.214	-0.025	3.02e-13	0.184	0.216	-0.031	1.96e-06
T2D	lassosum.MultiPRS	lassosum.10FCVal	0.237	0.214	0.024	0.000482	0.24	0.216	0.025	4.04e-09
T2D	PRScs.10FCVal	lassosum.10FCVal	0.228	0.214	0.014	7.41e-10	0.227	0.216	0.012	0.0122
T2D	LDpred2.MultiPRS	lassosum.10FCVal	0.242	0.214	0.028	3.19e-05	0.24	0.216	0.024	1.59e-06
T2D	PRScs.PseudoVal	lassosum.10FCVal	0.226	0.214	0.013	4.14e-08	0.226	0.216	0.01	0.0286
T2D	LDpred2.PseudoVal	lassosum.10FCVal	0.194	0.214	-0.02	8.22e-10	0.19	0.216	-0.026	4.3e-05
T2D	LDpred1.MultiPRS	lassosum.10FCVal	0.232	0.214	0.018	0.00686	0.231	0.216	0.015	5.02e-05
T2D	pT+clump.10FCVal	lassosum.10FCVal	0.167	0.214	-0.047	2.14e-26	0.173	0.216	-0.043	8.5e-07
T2D	All.MultiPRS	lassosum.10FCVal	0.242	0.214	0.028	3.25e-05	0.242	0.216	0.026	1.79e-07
T2D	LDpred1.Inf	lassosum.10FCVal	0.187	0.214	-0.027	3.27e-15	0.184	0.216	-0.031	2.25e-06
T2D	DBSLMM.PseudoVal	lassosum.10FCVal	0.229	0.214	0.016	1.77e-07	0.226	0.216	0.011	0.0696
T2D	LDpred1.10FCVal	lassosum.10FCVal	0.232	0.214	0.018	3.68e-22	0.23	0.216	0.014	0.000107
T2D	lassosum.PseudoVal	lassosum.10FCVal	0.206	0.214	-0.008	0.00643	0.214	0.216	-0.001	0.81
T2D	LDpred2.10FCVal	lassosum.10FCVal	0.237	0.214	0.023	1.36e-34	0.238	0.216	0.022	4.27e-09
T2D	LDpred2.10FCVal	LDpred1.MultiPRS	0.237	0.232	0.005	0.493	0.238	0.231	0.007	0.000848
T2D	PRScs.PseudoVal	LDpred1.MultiPRS	0.226	0.232	-0.006	0.413	0.226	0.231	-0.005	0.129
T2D	LDpred2.Inf	LDpred1.MultiPRS	0.189	0.232	-0.043	3.59e-10	0.185	0.231	-0.046	2.78e-14
T2D	pT+clump.10FCVal	LDpred1.MultiPRS	0.167	0.232	-0.065	2.36e-21	0.173	0.231	-0.058	3.83e-13
T2D	SBayesR.PseudoVal	LDpred1.MultiPRS	0.226	0.232	-0.006	0.396	0.227	0.231	-0.004	0.427
T2D	All.MultiPRS	LDpred1.MultiPRS	0.242	0.232	0.01	5.11e-09	0.242	0.231	0.011	0.000886
T2D	LDpred1.10FCVal	LDpred1.MultiPRS	0.232	0.232	0	0.986	0.23	0.231	-0.001	0.0806
T2D	LDpred1.MultiPRS	LDpred1.MultiPRS	0.232	0.232	0	1	0.231	0.231	0	1
T2D	PRScs.10FCVal	LDpred1.MultiPRS	0.228	0.232	-0.004	0.537	0.227	0.231	-0.004	0.26
T2D	lassosum.PseudoVal	LDpred1.MultiPRS	0.206	0.232	-0.026	0.000104	0.214	0.231	-0.017	0.00281
T2D	pT+clump.MultiPRS	LDpred1.MultiPRS	0.212	0.232	-0.02	0.00267	0.215	0.231	-0.016	0.00196
T2D	LDpred1.Inf	LDpred1.MultiPRS	0.187	0.232	-0.045	4.85e-11	0.184	0.231	-0.047	3.9e-16
T2D	lassosum.MultiPRS	LDpred1.MultiPRS	0.237	0.232	0.005	0.432	0.24	0.231	0.009	0.00101
T2D	PRScs.MultiPRS	LDpred1.MultiPRS	0.235	0.232	0.003	0.71	0.237	0.231	0.006	0.0213
T2D	lassosum.10FCVal	LDpred1.MultiPRS	0.214	0.232	-0.018	0.00686	0.216	0.231	-0.015	5.02e-05
T2D	LDpred2.PseudoVal	LDpred1.MultiPRS	0.194	0.232	-0.038	2.2e-08	0.19	0.231	-0.041	5.68e-13
T2D	DBSLMM.PseudoVal	LDpred1.MultiPRS	0.229	0.232	-0.003	0.674	0.226	0.231	-0.005	0.277
T2D	LDpred2.MultiPRS	LDpred1.MultiPRS	0.242	0.232	0.01	0.147	0.24	0.231	0.009	0.00728
T2D	SBLUP.Inf	LDpred1.MultiPRS	0.189	0.232	-0.043	3.54e-10	0.184	0.231	-0.047	6.09e-15
T2D	All.MultiPRS	LDpred1.Inf	0.242	0.187	0.055	9.62e-16	0.242	0.184	0.057	4.48e-18
T2D	LDpred2.PseudoVal	LDpred1.Inf	0.194	0.187	0.007	1.43e-09	0.19	0.184	0.005	0.0143
T2D	SBayesR.PseudoVal	LDpred1.Inf	0.226	0.187	0.039	9.83e-20	0.227	0.184	0.043	4.4e-07
T2D	LDpred2.MultiPRS	LDpred1.Inf	0.242	0.187	0.055	7.95e-16	0.24	0.184	0.056	3.13e-17
T2D	PRScs.PseudoVal	LDpred1.Inf	0.226	0.187	0.039	3.13e-59	0.226	0.184	0.042	3.43e-18
T2D	LDpred1.Inf	LDpred1.Inf	0.187	0.187	0	1	0.184	0.184	0	1
T2D	pT+clump.10FCVal	LDpred1.Inf	0.167	0.187	-0.02	0.000417	0.173	0.184	-0.012	0.3
T2D	PRScs.MultiPRS	LDpred1.Inf	0.235	0.187	0.048	2.98e-12	0.237	0.184	0.053	8.26e-20
T2D	lassosum.PseudoVal	LDpred1.Inf	0.206	0.187	0.019	0.000256	0.214	0.184	0.03	0.00287
T2D	pT+clump.MultiPRS	LDpred1.Inf	0.212	0.187	0.025	0.000352	0.215	0.184	0.031	0.000176
T2D	LDpred1.MultiPRS	LDpred1.Inf	0.232	0.187	0.045	4.85e-11	0.231	0.184	0.047	3.9e-16
T2D	PRScs.10FCVal	LDpred1.Inf	0.228	0.187	0.041	1.1e-60	0.227	0.184	0.043	5.7e-19
T2D	LDpred2.Inf	LDpred1.Inf	0.189	0.187	0.002	0.0599	0.185	0.184	0.001	0.702
T2D	SBLUP.Inf	LDpred1.Inf	0.189	0.187	0.002	0.0511	0.184	0.184	0	0.957
T2D	DBSLMM.PseudoVal	LDpred1.Inf	0.229	0.187	0.042	4.35e-48	0.226	0.184	0.042	2.33e-13
T2D	lassosum.MultiPRS	LDpred1.Inf	0.237	0.187	0.05	1.74e-13	0.24	0.184	0.056	2.15e-18
T2D	LDpred1.10FCVal	LDpred1.Inf	0.232	0.187	0.045	2.88e-57	0.23	0.184	0.046	1.11e-16
T2D	lassosum.10FCVal	LDpred1.Inf	0.214	0.187	0.027	3.27e-15	0.216	0.184	0.031	2.25e-06
T2D	LDpred2.10FCVal	LDpred1.Inf	0.237	0.187	0.05	1.11e-61	0.238	0.184	0.053	9.48e-20
T2D	LDpred1.Inf	LDpred1.10FCVal	0.187	0.232	-0.045	2.88e-57	0.184	0.23	-0.046	1.11e-16
T2D	PRScs.MultiPRS	LDpred1.10FCVal	0.235	0.232	0.003	0.697	0.237	0.23	0.007	0.0119
T2D	LDpred1.10FCVal	LDpred1.10FCVal	0.232	0.232	0	1	0.23	0.23	0	1
T2D	All.MultiPRS	LDpred1.10FCVal	0.242	0.232	0.01	0.143	0.242	0.23	0.012	0.00051
T2D	SBayesR.PseudoVal	LDpred1.10FCVal	0.226	0.232	-0.006	0.0162	0.227	0.23	-0.003	0.542
T2D	DBSLMM.PseudoVal	LDpred1.10FCVal	0.229	0.232	-0.003	0.196	0.226	0.23	-0.004	0.365
T2D	pT+clump.MultiPRS	LDpred1.10FCVal	0.212	0.232	-0.02	0.00287	0.215	0.23	-0.015	0.00377
T2D	lassosum.MultiPRS	LDpred1.10FCVal	0.237	0.232	0.005	0.423	0.24	0.23	0.01	0.000587
T2D	PRScs.10FCVal	LDpred1.10FCVal	0.228	0.232	-0.004	0.0119	0.227	0.23	-0.003	0.363
T2D	lassosum.10FCVal	LDpred1.10FCVal	0.214	0.232	-0.018	3.68e-22	0.216	0.23	-0.014	0.000107
T2D	SBLUP.Inf	LDpred1.10FCVal	0.189	0.232	-0.043	2.35e-47	0.184	0.23	-0.046	2.36e-15
T2D	LDpred2.PseudoVal	LDpred1.10FCVal	0.194	0.232	-0.038	3.51e-41	0.19	0.23	-0.041	2.89e-13
T2D	pT+clump.10FCVal	LDpred1.10FCVal	0.167	0.232	-0.065	2.93e-57	0.173	0.23	-0.058	1.33e-12
T2D	LDpred2.MultiPRS	LDpred1.10FCVal	0.242	0.232	0.01	0.141	0.24	0.23	0.01	0.00409
T2D	PRScs.PseudoVal	LDpred1.10FCVal	0.226	0.232	-0.005	0.000816	0.226	0.23	-0.004	0.19
T2D	LDpred2.10FCVal	LDpred1.10FCVal	0.237	0.232	0.005	1.18e-05	0.238	0.23	0.008	0.00034
T2D	LDpred1.MultiPRS	LDpred1.10FCVal	0.232	0.232	0	0.986	0.231	0.23	0.001	0.0806
T2D	LDpred2.Inf	LDpred1.10FCVal	0.189	0.232	-0.043	1.12e-46	0.185	0.23	-0.045	1.15e-14
T2D	lassosum.PseudoVal	LDpred1.10FCVal	0.206	0.232	-0.026	1.05e-19	0.214	0.23	-0.016	0.00585
T2D	LDpred1.Inf	LDpred2.MultiPRS	0.187	0.242	-0.055	7.95e-16	0.184	0.24	-0.056	3.13e-17
T2D	DBSLMM.PseudoVal	LDpred2.MultiPRS	0.229	0.242	-0.013	0.0608	0.226	0.24	-0.014	0.000271
T2D	SBLUP.Inf	LDpred2.MultiPRS	0.189	0.242	-0.053	9.26e-15	0.184	0.24	-0.056	1.55e-17
T2D	LDpred2.Inf	LDpred2.MultiPRS	0.189	0.242	-0.053	9.61e-15	0.185	0.24	-0.055	3.12e-17
T2D	pT+clump.10FCVal	LDpred2.MultiPRS	0.167	0.242	-0.075	7.08e-28	0.173	0.24	-0.067	1.49e-18
T2D	LDpred2.10FCVal	LDpred2.MultiPRS	0.237	0.242	-0.005	0.443	0.238	0.24	-0.002	0.418
T2D	PRScs.PseudoVal	LDpred2.MultiPRS	0.226	0.242	-0.015	0.023	0.226	0.24	-0.014	0.000427
T2D	LDpred1.10FCVal	LDpred2.MultiPRS	0.232	0.242	-0.01	0.141	0.23	0.24	-0.01	0.00409
T2D	All.MultiPRS	LDpred2.MultiPRS	0.242	0.242	0	0.996	0.242	0.24	0.002	0.213
T2D	SBayesR.PseudoVal	LDpred2.MultiPRS	0.226	0.242	-0.016	0.0213	0.227	0.24	-0.013	0.00216
T2D	lassosum.10FCVal	LDpred2.MultiPRS	0.214	0.242	-0.028	3.19e-05	0.216	0.24	-0.024	1.59e-06
T2D	pT+clump.MultiPRS	LDpred2.MultiPRS	0.212	0.242	-0.03	8.13e-06	0.215	0.24	-0.025	7.69e-07
T2D	lassosum.MultiPRS	LDpred2.MultiPRS	0.237	0.242	-0.005	0.503	0.24	0.24	0	0.904
T2D	PRScs.10FCVal	LDpred2.MultiPRS	0.228	0.242	-0.014	0.0384	0.227	0.24	-0.013	0.00128
T2D	PRScs.MultiPRS	LDpred2.MultiPRS	0.235	0.242	-0.007	0.278	0.237	0.24	-0.003	0.351
T2D	lassosum.PseudoVal	LDpred2.MultiPRS	0.206	0.242	-0.036	9.62e-08	0.214	0.24	-0.026	7.12e-06
T2D	LDpred2.PseudoVal	LDpred2.MultiPRS	0.194	0.242	-0.048	1.55e-12	0.19	0.24	-0.05	6.01e-16
T2D	LDpred1.MultiPRS	LDpred2.MultiPRS	0.232	0.242	-0.01	0.147	0.231	0.24	-0.009	0.00728
T2D	LDpred2.MultiPRS	LDpred2.MultiPRS	0.242	0.242	0	1	0.24	0.24	0	1
T2D	LDpred1.Inf	LDpred2.10FCVal	0.187	0.237	-0.05	1.11e-61	0.184	0.238	-0.053	9.48e-20
T2D	PRScs.MultiPRS	LDpred2.10FCVal	0.235	0.237	-0.002	0.755	0.237	0.238	-0.001	0.747
T2D	LDpred2.MultiPRS	LDpred2.10FCVal	0.242	0.237	0.005	0.443	0.24	0.238	0.002	0.418
T2D	PRScs.PseudoVal	LDpred2.10FCVal	0.226	0.237	-0.01	3.37e-11	0.226	0.238	-0.012	0.0001
T2D	LDpred2.10FCVal	LDpred2.10FCVal	0.237	0.237	0	1	0.238	0.238	0	1
T2D	lassosum.MultiPRS	LDpred2.10FCVal	0.237	0.237	0.001	0.922	0.24	0.238	0.003	0.278
T2D	LDpred1.10FCVal	LDpred2.10FCVal	0.232	0.237	-0.005	1.18e-05	0.23	0.238	-0.008	0.00034
T2D	All.MultiPRS	LDpred2.10FCVal	0.242	0.237	0.005	0.446	0.242	0.238	0.004	0.145
T2D	SBayesR.PseudoVal	LDpred2.10FCVal	0.226	0.237	-0.01	1.45e-06	0.227	0.238	-0.01	0.0144
T2D	DBSLMM.PseudoVal	LDpred2.10FCVal	0.229	0.237	-0.008	8.86e-05	0.226	0.238	-0.011	0.00247
T2D	pT+clump.MultiPRS	LDpred2.10FCVal	0.212	0.237	-0.025	0.000232	0.215	0.238	-0.023	6.26e-06
T2D	lassosum.PseudoVal	LDpred2.10FCVal	0.206	0.237	-0.031	1.68e-30	0.214	0.238	-0.023	1.38e-05
T2D	PRScs.10FCVal	LDpred2.10FCVal	0.228	0.237	-0.009	3.41e-09	0.227	0.238	-0.011	0.000446
T2D	lassosum.10FCVal	LDpred2.10FCVal	0.214	0.237	-0.023	1.36e-34	0.216	0.238	-0.022	4.27e-09
T2D	SBLUP.Inf	LDpred2.10FCVal	0.189	0.237	-0.048	5.94e-58	0.184	0.238	-0.054	3.32e-20
T2D	LDpred2.PseudoVal	LDpred2.10FCVal	0.194	0.237	-0.043	2.84e-54	0.19	0.238	-0.048	6.64e-19
T2D	pT+clump.10FCVal	LDpred2.10FCVal	0.167	0.237	-0.07	4.42e-69	0.173	0.238	-0.065	2.26e-16
T2D	LDpred2.Inf	LDpred2.10FCVal	0.189	0.237	-0.048	1.05e-58	0.185	0.238	-0.053	6.63e-20
T2D	LDpred1.MultiPRS	LDpred2.10FCVal	0.232	0.237	-0.005	0.493	0.231	0.238	-0.007	0.000848
T2D	lassosum.10FCVal	LDpred2.PseudoVal	0.214	0.194	0.02	8.22e-10	0.216	0.19	0.026	4.3e-05
T2D	SBLUP.Inf	LDpred2.PseudoVal	0.189	0.194	-0.005	6.3e-16	0.184	0.19	-0.005	1.98e-06
T2D	SBayesR.PseudoVal	LDpred2.PseudoVal	0.226	0.194	0.033	7.95e-15	0.227	0.19	0.038	4.75e-06
T2D	All.MultiPRS	LDpred2.PseudoVal	0.242	0.194	0.048	1.79e-12	0.242	0.19	0.052	6.78e-17
T2D	PRScs.PseudoVal	LDpred2.PseudoVal	0.226	0.194	0.033	1.52e-47	0.226	0.19	0.036	2.87e-16
T2D	lassosum.MultiPRS	LDpred2.PseudoVal	0.237	0.194	0.044	1.67e-10	0.24	0.19	0.051	7.52e-17
T2D	PRScs.MultiPRS	LDpred2.PseudoVal	0.235	0.194	0.041	2.05e-09	0.237	0.19	0.047	2.24e-18
T2D	LDpred2.MultiPRS	LDpred2.PseudoVal	0.242	0.194	0.048	1.55e-12	0.24	0.19	0.05	6.01e-16
T2D	PRScs.10FCVal	LDpred2.PseudoVal	0.228	0.194	0.034	3.45e-50	0.227	0.19	0.038	2.84e-17
T2D	LDpred2.PseudoVal	LDpred2.PseudoVal	0.194	0.194	0	1	0.19	0.19	0	1
T2D	pT+clump.MultiPRS	LDpred2.PseudoVal	0.212	0.194	0.018	0.00936	0.215	0.19	0.025	0.00159
T2D	pT+clump.10FCVal	LDpred2.PseudoVal	0.167	0.194	-0.027	1.72e-06	0.173	0.19	-0.017	0.127
T2D	lassosum.PseudoVal	LDpred2.PseudoVal	0.206	0.194	0.012	0.0171	0.214	0.19	0.025	0.0122
T2D	LDpred1.Inf	LDpred2.PseudoVal	0.187	0.194	-0.007	1.43e-09	0.184	0.19	-0.005	0.0143
T2D	LDpred1.MultiPRS	LDpred2.PseudoVal	0.232	0.194	0.038	2.2e-08	0.231	0.19	0.041	5.68e-13
T2D	LDpred1.10FCVal	LDpred2.PseudoVal	0.232	0.194	0.038	3.51e-41	0.23	0.19	0.041	2.89e-13
T2D	LDpred2.Inf	LDpred2.PseudoVal	0.189	0.194	-0.005	1.74e-18	0.185	0.19	-0.004	1.65e-05
T2D	LDpred2.10FCVal	LDpred2.PseudoVal	0.237	0.194	0.043	2.84e-54	0.238	0.19	0.048	6.64e-19
T2D	DBSLMM.PseudoVal	LDpred2.PseudoVal	0.229	0.194	0.035	2.16e-38	0.226	0.19	0.037	1.28e-11
T2D	pT+clump.MultiPRS	LDpred2.Inf	0.212	0.189	0.023	0.00107	0.215	0.185	0.03	0.000273
T2D	lassosum.MultiPRS	LDpred2.Inf	0.237	0.189	0.048	1.6e-12	0.24	0.185	0.055	6.8e-18
T2D	SBayesR.PseudoVal	LDpred2.Inf	0.226	0.189	0.037	1.03e-17	0.227	0.185	0.042	7.51e-07
T2D	All.MultiPRS	LDpred2.Inf	0.242	0.189	0.053	1.1e-14	0.242	0.185	0.057	3.3e-18
T2D	SBLUP.Inf	LDpred2.Inf	0.189	0.189	0	0.969	0.184	0.185	-0.001	0.278
T2D	LDpred2.PseudoVal	LDpred2.Inf	0.194	0.189	0.005	1.74e-18	0.19	0.185	0.004	1.65e-05
T2D	PRScs.MultiPRS	LDpred2.Inf	0.235	0.189	0.046	2.51e-11	0.237	0.185	0.052	2.32e-19
T2D	LDpred2.MultiPRS	LDpred2.Inf	0.242	0.189	0.053	9.61e-15	0.24	0.185	0.055	3.12e-17
T2D	PRScs.10FCVal	LDpred2.Inf	0.228	0.189	0.039	2.81e-57	0.227	0.185	0.042	4.31e-19
T2D	LDpred1.Inf	LDpred2.Inf	0.187	0.189	-0.002	0.0599	0.184	0.185	-0.001	0.702
T2D	LDpred1.MultiPRS	LDpred2.Inf	0.232	0.189	0.043	3.59e-10	0.231	0.185	0.046	2.78e-14
T2D	pT+clump.10FCVal	LDpred2.Inf	0.167	0.189	-0.022	0.000107	0.173	0.185	-0.013	0.27
T2D	lassosum.PseudoVal	LDpred2.Inf	0.206	0.189	0.017	0.00133	0.214	0.185	0.029	0.00415
T2D	PRScs.PseudoVal	LDpred2.Inf	0.226	0.189	0.037	3.5e-55	0.226	0.185	0.041	2.65e-18
T2D	DBSLMM.PseudoVal	LDpred2.Inf	0.229	0.189	0.04	1.66e-45	0.226	0.185	0.041	2.09e-13
T2D	LDpred1.10FCVal	LDpred2.Inf	0.232	0.189	0.043	1.12e-46	0.23	0.185	0.045	1.15e-14
T2D	LDpred2.Inf	LDpred2.Inf	0.189	0.189	0	1	0.185	0.185	0	1
T2D	lassosum.10FCVal	LDpred2.Inf	0.214	0.189	0.025	4.13e-13	0.216	0.185	0.031	4.35e-06
T2D	LDpred2.10FCVal	LDpred2.Inf	0.237	0.189	0.048	1.05e-58	0.238	0.185	0.053	6.63e-20
T2D	PRScs.10FCVal	PRScs.MultiPRS	0.228	0.235	-0.007	0.322	0.227	0.237	-0.01	2.97e-05
T2D	LDpred1.10FCVal	PRScs.MultiPRS	0.232	0.235	-0.003	0.697	0.23	0.237	-0.007	0.0119
T2D	lassosum.MultiPRS	PRScs.MultiPRS	0.237	0.235	0.003	0.681	0.24	0.237	0.003	0.205
T2D	LDpred2.MultiPRS	PRScs.MultiPRS	0.242	0.235	0.007	0.278	0.24	0.237	0.003	0.351
T2D	All.MultiPRS	PRScs.MultiPRS	0.242	0.235	0.007	0.283	0.242	0.237	0.005	0.115
T2D	PRScs.PseudoVal	PRScs.MultiPRS	0.226	0.235	-0.008	0.232	0.226	0.237	-0.011	6.99e-06
T2D	LDpred1.MultiPRS	PRScs.MultiPRS	0.232	0.235	-0.003	0.71	0.231	0.237	-0.006	0.0213
T2D	pT+clump.MultiPRS	PRScs.MultiPRS	0.212	0.235	-0.023	0.000751	0.215	0.237	-0.022	1.34e-05
T2D	lassosum.PseudoVal	PRScs.MultiPRS	0.206	0.235	-0.029	2.3e-05	0.214	0.237	-0.023	9.22e-05
T2D	SBayesR.PseudoVal	PRScs.MultiPRS	0.226	0.235	-0.008	0.223	0.227	0.237	-0.01	0.0318
T2D	DBSLMM.PseudoVal	PRScs.MultiPRS	0.229	0.235	-0.005	0.427	0.226	0.237	-0.011	0.00246
T2D	SBLUP.Inf	PRScs.MultiPRS	0.189	0.235	-0.046	2.48e-11	0.184	0.237	-0.053	3.88e-20
T2D	LDpred2.Inf	PRScs.MultiPRS	0.189	0.235	-0.046	2.51e-11	0.185	0.237	-0.052	2.32e-19
T2D	pT+clump.10FCVal	PRScs.MultiPRS	0.167	0.235	-0.068	6.35e-23	0.173	0.237	-0.064	5.15e-15
T2D	LDpred2.10FCVal	PRScs.MultiPRS	0.237	0.235	0.002	0.755	0.238	0.237	0.001	0.747
T2D	lassosum.10FCVal	PRScs.MultiPRS	0.214	0.235	-0.021	0.00213	0.216	0.237	-0.021	1.55e-06
T2D	LDpred2.PseudoVal	PRScs.MultiPRS	0.194	0.235	-0.041	2.05e-09	0.19	0.237	-0.047	2.24e-18
T2D	LDpred1.Inf	PRScs.MultiPRS	0.187	0.235	-0.048	2.98e-12	0.184	0.237	-0.053	8.26e-20
T2D	PRScs.MultiPRS	PRScs.MultiPRS	0.235	0.235	0	1	0.237	0.237	0	1
T2D	LDpred2.PseudoVal	PRScs.10FCVal	0.194	0.228	-0.034	3.45e-50	0.19	0.227	-0.038	2.84e-17
T2D	PRScs.10FCVal	PRScs.10FCVal	0.228	0.228	0	1	0.227	0.227	0	1
T2D	LDpred2.MultiPRS	PRScs.10FCVal	0.242	0.228	0.014	0.0384	0.24	0.227	0.013	0.00128
T2D	pT+clump.MultiPRS	PRScs.10FCVal	0.212	0.228	-0.016	0.0174	0.215	0.227	-0.012	0.0372
T2D	LDpred1.Inf	PRScs.10FCVal	0.187	0.228	-0.041	1.1e-60	0.184	0.227	-0.043	5.7e-19
T2D	LDpred1.MultiPRS	PRScs.10FCVal	0.232	0.228	0.004	0.537	0.231	0.227	0.004	0.26
T2D	pT+clump.10FCVal	PRScs.10FCVal	0.167	0.228	-0.061	3.89e-41	0.173	0.227	-0.055	1.71e-09
T2D	lassosum.PseudoVal	PRScs.10FCVal	0.206	0.228	-0.022	2.96e-10	0.214	0.227	-0.013	0.0675
T2D	PRScs.PseudoVal	PRScs.10FCVal	0.226	0.228	-0.001	0.363	0.226	0.227	-0.001	0.657
T2D	DBSLMM.PseudoVal	PRScs.10FCVal	0.229	0.228	0.001	0.503	0.226	0.227	-0.001	0.831
T2D	SBLUP.Inf	PRScs.10FCVal	0.189	0.228	-0.039	1.65e-58	0.184	0.227	-0.043	3.06e-20
T2D	LDpred2.Inf	PRScs.10FCVal	0.189	0.228	-0.039	2.81e-57	0.185	0.227	-0.042	4.31e-19
T2D	lassosum.10FCVal	PRScs.10FCVal	0.214	0.228	-0.014	7.41e-10	0.216	0.227	-0.012	0.0122
T2D	LDpred2.10FCVal	PRScs.10FCVal	0.237	0.228	0.009	3.41e-09	0.238	0.227	0.011	0.000446
T2D	lassosum.MultiPRS	PRScs.10FCVal	0.237	0.228	0.01	0.161	0.24	0.227	0.013	0.000289
T2D	LDpred1.10FCVal	PRScs.10FCVal	0.232	0.228	0.004	0.0119	0.23	0.227	0.003	0.363
T2D	All.MultiPRS	PRScs.10FCVal	0.242	0.228	0.014	0.0388	0.242	0.227	0.015	0.000101
T2D	SBayesR.PseudoVal	PRScs.10FCVal	0.226	0.228	-0.002	0.585	0.227	0.227	0	0.988
T2D	PRScs.MultiPRS	PRScs.10FCVal	0.235	0.228	0.007	0.322	0.237	0.227	0.01	2.97e-05
T2D	All.MultiPRS	PRScs.PseudoVal	0.242	0.226	0.015	0.0234	0.242	0.226	0.016	4.31e-05
T2D	pT+clump.MultiPRS	PRScs.PseudoVal	0.212	0.226	-0.015	0.0297	0.215	0.226	-0.011	0.0643
T2D	LDpred2.PseudoVal	PRScs.PseudoVal	0.194	0.226	-0.033	1.52e-47	0.19	0.226	-0.036	2.87e-16
T2D	SBayesR.PseudoVal	PRScs.PseudoVal	0.226	0.226	0	0.947	0.227	0.226	0.001	0.805
T2D	LDpred2.MultiPRS	PRScs.PseudoVal	0.242	0.226	0.015	0.023	0.24	0.226	0.014	0.000427
T2D	SBLUP.Inf	PRScs.PseudoVal	0.189	0.226	-0.037	2.05e-56	0.184	0.226	-0.042	2.31e-19
T2D	LDpred1.Inf	PRScs.PseudoVal	0.187	0.226	-0.039	3.13e-59	0.184	0.226	-0.042	3.43e-18
T2D	PRScs.10FCVal	PRScs.PseudoVal	0.228	0.226	0.001	0.363	0.227	0.226	0.001	0.657
T2D	LDpred2.Inf	PRScs.PseudoVal	0.189	0.226	-0.037	3.5e-55	0.185	0.226	-0.041	2.65e-18
T2D	PRScs.PseudoVal	PRScs.PseudoVal	0.226	0.226	0	1	0.226	0.226	0	1
T2D	LDpred2.10FCVal	PRScs.PseudoVal	0.237	0.226	0.01	3.37e-11	0.238	0.226	0.012	0.0001
T2D	pT+clump.10FCVal	PRScs.PseudoVal	0.167	0.226	-0.06	7.34e-39	0.173	0.226	-0.053	4.9e-09
T2D	PRScs.MultiPRS	PRScs.PseudoVal	0.235	0.226	0.008	0.232	0.237	0.226	0.011	6.99e-06
T2D	lassosum.PseudoVal	PRScs.PseudoVal	0.206	0.226	-0.021	5.8e-09	0.214	0.226	-0.012	0.103
T2D	lassosum.10FCVal	PRScs.PseudoVal	0.214	0.226	-0.013	4.14e-08	0.216	0.226	-0.01	0.0286
T2D	LDpred1.MultiPRS	PRScs.PseudoVal	0.232	0.226	0.006	0.413	0.231	0.226	0.005	0.129
T2D	lassosum.MultiPRS	PRScs.PseudoVal	0.237	0.226	0.011	0.109	0.24	0.226	0.014	7.36e-05
T2D	LDpred1.10FCVal	PRScs.PseudoVal	0.232	0.226	0.005	0.000816	0.23	0.226	0.004	0.19
T2D	DBSLMM.PseudoVal	PRScs.PseudoVal	0.229	0.226	0.003	0.175	0.226	0.226	0	0.903
T2D	All.MultiPRS	pT+clump.MultiPRS	0.242	0.212	0.03	8.65e-06	0.242	0.215	0.027	1.25e-07
T2D	SBayesR.PseudoVal	pT+clump.MultiPRS	0.226	0.212	0.015	0.0314	0.227	0.215	0.012	0.0229
T2D	LDpred1.MultiPRS	pT+clump.MultiPRS	0.232	0.212	0.02	0.00267	0.231	0.215	0.016	0.00196
T2D	pT+clump.MultiPRS	pT+clump.MultiPRS	0.212	0.212	0	1	0.215	0.215	0	1
T2D	lassosum.PseudoVal	pT+clump.MultiPRS	0.206	0.212	-0.006	0.379	0.214	0.215	-0.001	0.915
T2D	PRScs.10FCVal	pT+clump.MultiPRS	0.228	0.212	0.016	0.0174	0.227	0.215	0.012	0.0372
T2D	DBSLMM.PseudoVal	pT+clump.MultiPRS	0.229	0.212	0.018	0.0101	0.226	0.215	0.011	0.0249
T2D	SBLUP.Inf	pT+clump.MultiPRS	0.189	0.212	-0.023	0.00106	0.184	0.215	-0.031	0.000159
T2D	LDpred2.Inf	pT+clump.MultiPRS	0.189	0.212	-0.023	0.00107	0.185	0.215	-0.03	0.000273
T2D	pT+clump.10FCVal	pT+clump.MultiPRS	0.167	0.212	-0.045	8.52e-11	0.173	0.215	-0.042	2.98e-11
T2D	LDpred2.10FCVal	pT+clump.MultiPRS	0.237	0.212	0.025	0.000232	0.238	0.215	0.023	6.26e-06
T2D	PRScs.PseudoVal	pT+clump.MultiPRS	0.226	0.212	0.015	0.0297	0.226	0.215	0.011	0.0643
T2D	LDpred1.10FCVal	pT+clump.MultiPRS	0.232	0.212	0.02	0.00287	0.23	0.215	0.015	0.00377
T2D	LDpred1.Inf	pT+clump.MultiPRS	0.187	0.212	-0.025	0.000352	0.184	0.215	-0.031	0.000176
T2D	PRScs.MultiPRS	pT+clump.MultiPRS	0.235	0.212	0.023	0.000751	0.237	0.215	0.022	1.34e-05
T2D	lassosum.10FCVal	pT+clump.MultiPRS	0.214	0.212	0.002	0.77	0.216	0.215	0.001	0.907
T2D	LDpred2.PseudoVal	pT+clump.MultiPRS	0.194	0.212	-0.018	0.00936	0.19	0.215	-0.025	0.00159
T2D	lassosum.MultiPRS	pT+clump.MultiPRS	0.237	0.212	0.026	0.000146	0.24	0.215	0.025	5.8e-08
T2D	LDpred2.MultiPRS	pT+clump.MultiPRS	0.242	0.212	0.03	8.13e-06	0.24	0.215	0.025	7.69e-07
T2D	LDpred2.10FCVal	pT+clump.10FCVal	0.237	0.167	0.07	4.42e-69	0.238	0.173	0.065	2.26e-16
T2D	pT+clump.MultiPRS	pT+clump.10FCVal	0.212	0.167	0.045	8.52e-11	0.215	0.173	0.042	2.98e-11
T2D	LDpred2.Inf	pT+clump.10FCVal	0.189	0.167	0.022	0.000107	0.185	0.173	0.013	0.27
T2D	SBayesR.PseudoVal	pT+clump.10FCVal	0.226	0.167	0.059	4.88e-69	0.227	0.173	0.055	9.71e-16
T2D	PRScs.MultiPRS	pT+clump.10FCVal	0.235	0.167	0.068	6.35e-23	0.237	0.173	0.064	5.15e-15
T2D	SBLUP.Inf	pT+clump.10FCVal	0.189	0.167	0.022	0.000108	0.184	0.173	0.012	0.307
T2D	lassosum.MultiPRS	pT+clump.10FCVal	0.237	0.167	0.071	5.84e-25	0.24	0.173	0.068	6.94e-20
T2D	PRScs.10FCVal	pT+clump.10FCVal	0.228	0.167	0.061	3.89e-41	0.227	0.173	0.055	1.71e-09
T2D	LDpred2.MultiPRS	pT+clump.10FCVal	0.242	0.167	0.075	7.08e-28	0.24	0.173	0.067	1.49e-18
T2D	lassosum.10FCVal	pT+clump.10FCVal	0.214	0.167	0.047	2.14e-26	0.216	0.173	0.043	8.5e-07
T2D	LDpred2.PseudoVal	pT+clump.10FCVal	0.194	0.167	0.027	1.72e-06	0.19	0.173	0.017	0.127
T2D	LDpred1.MultiPRS	pT+clump.10FCVal	0.232	0.167	0.065	2.36e-21	0.231	0.173	0.058	3.83e-13
T2D	pT+clump.10FCVal	pT+clump.10FCVal	0.167	0.167	0	1	0.173	0.173	0	1
T2D	All.MultiPRS	pT+clump.10FCVal	0.242	0.167	0.075	7.7e-28	0.242	0.173	0.069	5.83e-19
T2D	LDpred1.Inf	pT+clump.10FCVal	0.187	0.167	0.02	0.000417	0.184	0.173	0.012	0.3
T2D	DBSLMM.PseudoVal	pT+clump.10FCVal	0.229	0.167	0.062	1.53e-47	0.226	0.173	0.054	2.59e-10
T2D	LDpred1.10FCVal	pT+clump.10FCVal	0.232	0.167	0.065	2.93e-57	0.23	0.173	0.058	1.33e-12
T2D	lassosum.PseudoVal	pT+clump.10FCVal	0.206	0.167	0.039	3.94e-34	0.214	0.173	0.042	4.23e-11
T2D	PRScs.PseudoVal	pT+clump.10FCVal	0.226	0.167	0.06	7.34e-39	0.226	0.173	0.053	4.9e-09
T2D	pT+clump.MultiPRS	SBayesR.PseudoVal	0.212	0.226	-0.015	0.0314	0.215	0.227	-0.012	0.0229
T2D	LDpred1.10FCVal	SBayesR.PseudoVal	0.232	0.226	0.006	0.0162	0.23	0.227	0.003	0.542
T2D	PRScs.10FCVal	SBayesR.PseudoVal	0.228	0.226	0.002	0.585	0.227	0.227	0	0.988
T2D	LDpred2.10FCVal	SBayesR.PseudoVal	0.237	0.226	0.01	1.45e-06	0.238	0.227	0.01	0.0144
T2D	lassosum.10FCVal	SBayesR.PseudoVal	0.214	0.226	-0.013	1.35e-05	0.216	0.227	-0.012	0.0436
T2D	LDpred2.PseudoVal	SBayesR.PseudoVal	0.194	0.226	-0.033	7.95e-15	0.19	0.227	-0.038	4.75e-06
T2D	lassosum.MultiPRS	SBayesR.PseudoVal	0.237	0.226	0.011	0.102	0.24	0.227	0.013	0.00137
T2D	LDpred2.MultiPRS	SBayesR.PseudoVal	0.242	0.226	0.016	0.0213	0.24	0.227	0.013	0.00216
T2D	All.MultiPRS	SBayesR.PseudoVal	0.242	0.226	0.016	0.0217	0.242	0.227	0.014	0.000202
T2D	PRScs.PseudoVal	SBayesR.PseudoVal	0.226	0.226	0	0.947	0.226	0.227	-0.001	0.805
T2D	LDpred1.MultiPRS	SBayesR.PseudoVal	0.232	0.226	0.006	0.396	0.231	0.227	0.004	0.427
T2D	pT+clump.10FCVal	SBayesR.PseudoVal	0.167	0.226	-0.059	4.88e-69	0.173	0.227	-0.055	9.71e-16
T2D	lassosum.PseudoVal	SBayesR.PseudoVal	0.206	0.226	-0.021	1.83e-18	0.214	0.227	-0.013	0.00567
T2D	SBayesR.PseudoVal	SBayesR.PseudoVal	0.226	0.226	0	1	0.227	0.227	0	1
T2D	DBSLMM.PseudoVal	SBayesR.PseudoVal	0.229	0.226	0.003	0.283	0.226	0.227	-0.001	0.861
T2D	SBLUP.Inf	SBayesR.PseudoVal	0.189	0.226	-0.037	9.69e-18	0.184	0.227	-0.043	4.42e-07
T2D	LDpred2.Inf	SBayesR.PseudoVal	0.189	0.226	-0.037	1.03e-17	0.185	0.227	-0.042	7.51e-07
T2D	LDpred1.Inf	SBayesR.PseudoVal	0.187	0.226	-0.039	9.83e-20	0.184	0.227	-0.043	4.4e-07
T2D	PRScs.MultiPRS	SBayesR.PseudoVal	0.235	0.226	0.008	0.223	0.237	0.227	0.01	0.0318
T2D	LDpred2.10FCVal	SBLUP.Inf	0.237	0.189	0.048	5.94e-58	0.238	0.184	0.054	3.32e-20
T2D	PRScs.PseudoVal	SBLUP.Inf	0.226	0.189	0.037	2.05e-56	0.226	0.184	0.042	2.31e-19
T2D	LDpred1.10FCVal	SBLUP.Inf	0.232	0.189	0.043	2.35e-47	0.23	0.184	0.046	2.36e-15
T2D	LDpred2.Inf	SBLUP.Inf	0.189	0.189	0	0.969	0.185	0.184	0.001	0.278
T2D	SBayesR.PseudoVal	SBLUP.Inf	0.226	0.189	0.037	9.69e-18	0.227	0.184	0.043	4.42e-07
T2D	lassosum.10FCVal	SBLUP.Inf	0.214	0.189	0.025	3.02e-13	0.216	0.184	0.031	1.96e-06
T2D	pT+clump.MultiPRS	SBLUP.Inf	0.212	0.189	0.023	0.00106	0.215	0.184	0.031	0.000159
T2D	lassosum.MultiPRS	SBLUP.Inf	0.237	0.189	0.048	1.59e-12	0.24	0.184	0.056	1.38e-18
T2D	PRScs.10FCVal	SBLUP.Inf	0.228	0.189	0.039	1.65e-58	0.227	0.184	0.043	3.06e-20
T2D	PRScs.MultiPRS	SBLUP.Inf	0.235	0.189	0.046	2.48e-11	0.237	0.184	0.053	3.88e-20
T2D	LDpred1.MultiPRS	SBLUP.Inf	0.232	0.189	0.043	3.54e-10	0.231	0.184	0.047	6.09e-15
T2D	LDpred2.PseudoVal	SBLUP.Inf	0.194	0.189	0.005	6.3e-16	0.19	0.184	0.005	1.98e-06
T2D	LDpred1.Inf	SBLUP.Inf	0.187	0.189	-0.002	0.0511	0.184	0.184	0	0.957
T2D	LDpred2.MultiPRS	SBLUP.Inf	0.242	0.189	0.053	9.26e-15	0.24	0.184	0.056	1.55e-17
T2D	All.MultiPRS	SBLUP.Inf	0.242	0.189	0.053	1.08e-14	0.242	0.184	0.057	1.24e-18
T2D	SBLUP.Inf	SBLUP.Inf	0.189	0.189	0	1	0.184	0.184	0	1
T2D	DBSLMM.PseudoVal	SBLUP.Inf	0.229	0.189	0.04	4.7e-46	0.226	0.184	0.042	4.78e-14
T2D	pT+clump.10FCVal	SBLUP.Inf	0.167	0.189	-0.022	0.000108	0.173	0.184	-0.012	0.307
T2D	lassosum.PseudoVal	SBLUP.Inf	0.206	0.189	0.017	0.0013	0.214	0.184	0.03	0.00309
CAD	LDpred2.PseudoVal	All.MultiPRS	0.107	0.191	-0.084	8.32e-36	0.111	0.19	-0.079	5.04e-17
CAD	pT+clump.10FCVal	All.MultiPRS	0.135	0.191	-0.056	2.96e-17	0.134	0.19	-0.056	7.05e-13
CAD	LDpred2.MultiPRS	All.MultiPRS	0.192	0.191	0.001	0.915	0.186	0.19	-0.004	0.0349
CAD	PRScs.PseudoVal	All.MultiPRS	0.181	0.191	-0.01	0.128	0.182	0.19	-0.008	0.025
CAD	LDpred1.Inf	All.MultiPRS	0.148	0.191	-0.043	6.91e-11	0.147	0.19	-0.043	4.07e-10
CAD	PRScs.MultiPRS	All.MultiPRS	0.186	0.191	-0.005	0.464	0.186	0.19	-0.004	0.157
CAD	LDpred2.Inf	All.MultiPRS	0.162	0.191	-0.029	9.67e-06	0.157	0.19	-0.033	1.75e-08
CAD	lassosum.10FCVal	All.MultiPRS	0.174	0.191	-0.017	0.00896	0.171	0.19	-0.019	5.53e-05
CAD	LDpred2.10FCVal	All.MultiPRS	0.188	0.191	-0.003	0.632	0.184	0.19	-0.006	0.0274
CAD	lassosum.MultiPRS	All.MultiPRS	0.187	0.191	-0.004	0.588	0.186	0.19	-0.005	0.0925
CAD	LDpred1.10FCVal	All.MultiPRS	0.172	0.191	-0.019	0.00397	0.172	0.19	-0.018	0.000208
CAD	All.MultiPRS	All.MultiPRS	0.191	0.191	0	1	0.19	0.19	0	1
CAD	SBayesR.PseudoVal	All.MultiPRS	0.159	0.191	-0.032	1.82e-06	0.16	0.19	-0.03	4.73e-07
CAD	LDpred1.MultiPRS	All.MultiPRS	0.173	0.191	-0.018	0.00943	0.174	0.19	-0.016	0.00068
CAD	pT+clump.MultiPRS	All.MultiPRS	0.167	0.191	-0.024	0.000579	0.166	0.19	-0.024	4.72e-06
CAD	lassosum.PseudoVal	All.MultiPRS	0.162	0.191	-0.029	1.21e-05	0.16	0.19	-0.03	1.47e-07
CAD	PRScs.10FCVal	All.MultiPRS	0.181	0.191	-0.01	0.143	0.182	0.19	-0.008	0.0277
CAD	DBSLMM.PseudoVal	All.MultiPRS	0.171	0.191	-0.02	0.00185	0.164	0.19	-0.026	3.17e-07
CAD	SBLUP.Inf	All.MultiPRS	0.162	0.191	-0.029	1.17e-05	0.157	0.19	-0.033	1.03e-08
CAD	SBayesR.PseudoVal	DBSLMM.PseudoVal	0.159	0.171	-0.011	2.87e-05	0.16	0.164	-0.005	0.377
CAD	LDpred2.Inf	DBSLMM.PseudoVal	0.162	0.171	-0.009	0.0255	0.157	0.164	-0.007	0.376
CAD	pT+clump.10FCVal	DBSLMM.PseudoVal	0.135	0.171	-0.036	1.19e-14	0.134	0.164	-0.03	0.00135
CAD	PRScs.10FCVal	DBSLMM.PseudoVal	0.181	0.171	0.011	5.71e-05	0.182	0.164	0.018	0.00126
CAD	PRScs.PseudoVal	DBSLMM.PseudoVal	0.181	0.171	0.011	8.13e-05	0.182	0.164	0.017	0.00135
CAD	pT+clump.MultiPRS	DBSLMM.PseudoVal	0.167	0.171	-0.003	0.639	0.166	0.164	0.002	0.754
CAD	LDpred1.Inf	DBSLMM.PseudoVal	0.148	0.171	-0.023	5.12e-08	0.147	0.164	-0.017	0.0402
CAD	lassosum.MultiPRS	DBSLMM.PseudoVal	0.187	0.171	0.017	0.0153	0.186	0.164	0.021	3.14e-05
CAD	LDpred2.10FCVal	DBSLMM.PseudoVal	0.188	0.171	0.017	2.79e-10	0.184	0.164	0.02	0.000431
CAD	lassosum.10FCVal	DBSLMM.PseudoVal	0.174	0.171	0.003	0.354	0.171	0.164	0.007	0.33
CAD	LDpred1.10FCVal	DBSLMM.PseudoVal	0.172	0.171	0.002	0.59	0.172	0.164	0.008	0.174
CAD	LDpred1.MultiPRS	DBSLMM.PseudoVal	0.173	0.171	0.003	0.709	0.174	0.164	0.01	0.0942
CAD	PRScs.MultiPRS	DBSLMM.PseudoVal	0.186	0.171	0.015	0.0254	0.186	0.164	0.021	8.59e-06
CAD	All.MultiPRS	DBSLMM.PseudoVal	0.191	0.171	0.02	0.00185	0.19	0.164	0.026	3.17e-07
CAD	LDpred2.PseudoVal	DBSLMM.PseudoVal	0.107	0.171	-0.064	1.52e-36	0.111	0.164	-0.053	1.74e-07
CAD	DBSLMM.PseudoVal	DBSLMM.PseudoVal	0.171	0.171	0	1	0.164	0.164	0	1
CAD	LDpred2.MultiPRS	DBSLMM.PseudoVal	0.192	0.171	0.021	0.00207	0.186	0.164	0.021	2.95e-05
CAD	lassosum.PseudoVal	DBSLMM.PseudoVal	0.162	0.171	-0.008	0.0118	0.16	0.164	-0.004	0.499
CAD	SBLUP.Inf	DBSLMM.PseudoVal	0.162	0.171	-0.008	0.0286	0.157	0.164	-0.007	0.348
CAD	SBayesR.PseudoVal	lassosum.MultiPRS	0.159	0.187	-0.028	5.61e-05	0.16	0.186	-0.026	2.64e-05
CAD	LDpred2.10FCVal	lassosum.MultiPRS	0.188	0.187	0.001	0.93	0.184	0.186	-0.002	0.574
CAD	LDpred1.10FCVal	lassosum.MultiPRS	0.172	0.187	-0.015	0.0275	0.172	0.186	-0.013	0.00521
CAD	LDpred2.Inf	lassosum.MultiPRS	0.162	0.187	-0.025	0.000232	0.157	0.186	-0.028	7.52e-07
CAD	PRScs.10FCVal	lassosum.MultiPRS	0.181	0.187	-0.006	0.395	0.182	0.186	-0.004	0.286
CAD	PRScs.MultiPRS	lassosum.MultiPRS	0.186	0.187	-0.001	0.848	0.186	0.186	0	0.914
CAD	pT+clump.MultiPRS	lassosum.MultiPRS	0.167	0.187	-0.02	0.00366	0.166	0.186	-0.019	0.000103
CAD	lassosum.MultiPRS	lassosum.MultiPRS	0.187	0.187	0	1	0.186	0.186	0	1
CAD	lassosum.PseudoVal	lassosum.MultiPRS	0.162	0.187	-0.025	0.000277	0.16	0.186	-0.026	4.11e-07
CAD	LDpred2.MultiPRS	lassosum.MultiPRS	0.192	0.187	0.004	0.518	0.186	0.186	0	0.941
CAD	LDpred1.MultiPRS	lassosum.MultiPRS	0.173	0.187	-0.014	0.0403	0.174	0.186	-0.011	0.0133
CAD	LDpred2.PseudoVal	lassosum.MultiPRS	0.107	0.187	-0.08	4.78e-31	0.111	0.186	-0.074	1.23e-14
CAD	LDpred1.Inf	lassosum.MultiPRS	0.148	0.187	-0.04	1.04e-08	0.147	0.186	-0.038	1.9e-08
CAD	pT+clump.10FCVal	lassosum.MultiPRS	0.135	0.187	-0.053	3.25e-14	0.134	0.186	-0.052	6.58e-12
CAD	lassosum.10FCVal	lassosum.MultiPRS	0.174	0.187	-0.013	0.0513	0.171	0.186	-0.014	0.000115
CAD	SBLUP.Inf	lassosum.MultiPRS	0.162	0.187	-0.025	0.000269	0.157	0.186	-0.028	3.19e-07
CAD	DBSLMM.PseudoVal	lassosum.MultiPRS	0.171	0.187	-0.017	0.0153	0.164	0.186	-0.021	3.14e-05
CAD	All.MultiPRS	lassosum.MultiPRS	0.191	0.187	0.004	0.588	0.19	0.186	0.005	0.0925
CAD	PRScs.PseudoVal	lassosum.MultiPRS	0.181	0.187	-0.006	0.365	0.182	0.186	-0.004	0.261
CAD	LDpred1.Inf	lassosum.PseudoVal	0.148	0.162	-0.015	0.00207	0.147	0.16	-0.013	0.179
CAD	PRScs.10FCVal	lassosum.PseudoVal	0.181	0.162	0.019	1.52e-09	0.182	0.16	0.022	0.000508
CAD	LDpred2.MultiPRS	lassosum.PseudoVal	0.192	0.162	0.03	1.85e-05	0.186	0.16	0.026	1.26e-06
CAD	lassosum.PseudoVal	lassosum.PseudoVal	0.162	0.162	0	1	0.16	0.16	0	1
CAD	PRScs.PseudoVal	lassosum.PseudoVal	0.181	0.162	0.019	3.52e-09	0.182	0.16	0.022	0.000659
CAD	DBSLMM.PseudoVal	lassosum.PseudoVal	0.171	0.162	0.008	0.0118	0.164	0.16	0.004	0.499
CAD	SBLUP.Inf	lassosum.PseudoVal	0.162	0.162	0	0.982	0.157	0.16	-0.003	0.761
CAD	LDpred2.Inf	lassosum.PseudoVal	0.162	0.162	0	0.936	0.157	0.16	-0.002	0.791
CAD	pT+clump.10FCVal	lassosum.PseudoVal	0.135	0.162	-0.028	3.12e-08	0.134	0.16	-0.026	0.0105
CAD	LDpred2.10FCVal	lassosum.PseudoVal	0.188	0.162	0.026	8.52e-18	0.184	0.16	0.024	6.63e-05
CAD	lassosum.MultiPRS	lassosum.PseudoVal	0.187	0.162	0.025	0.000277	0.186	0.16	0.026	4.11e-07
CAD	LDpred1.10FCVal	lassosum.PseudoVal	0.172	0.162	0.01	0.000579	0.172	0.16	0.012	0.0311
CAD	All.MultiPRS	lassosum.PseudoVal	0.191	0.162	0.029	1.21e-05	0.19	0.16	0.03	1.47e-07
CAD	SBayesR.PseudoVal	lassosum.PseudoVal	0.159	0.162	-0.003	0.322	0.16	0.16	0	0.968
CAD	lassosum.10FCVal	lassosum.PseudoVal	0.174	0.162	0.012	0.000363	0.171	0.16	0.012	0.0826
CAD	pT+clump.MultiPRS	lassosum.PseudoVal	0.167	0.162	0.005	0.464	0.166	0.16	0.006	0.308
CAD	LDpred2.PseudoVal	lassosum.PseudoVal	0.107	0.162	-0.055	3.35e-29	0.111	0.16	-0.049	8.73e-07
CAD	LDpred1.MultiPRS	lassosum.PseudoVal	0.173	0.162	0.011	0.115	0.174	0.16	0.014	0.0174
CAD	PRScs.MultiPRS	lassosum.PseudoVal	0.186	0.162	0.024	0.000593	0.186	0.16	0.026	2.09e-05
CAD	lassosum.10FCVal	lassosum.10FCVal	0.174	0.174	0	1	0.171	0.171	0	1
CAD	pT+clump.MultiPRS	lassosum.10FCVal	0.167	0.174	-0.007	0.342	0.166	0.171	-0.005	0.412
CAD	LDpred2.Inf	lassosum.10FCVal	0.162	0.174	-0.012	2.75e-07	0.157	0.171	-0.014	0.00297
CAD	SBayesR.PseudoVal	lassosum.10FCVal	0.159	0.174	-0.014	0.000468	0.16	0.171	-0.012	0.157
CAD	PRScs.MultiPRS	lassosum.10FCVal	0.186	0.174	0.012	0.0802	0.186	0.171	0.014	0.000667
CAD	SBLUP.Inf	lassosum.10FCVal	0.162	0.174	-0.012	3.21e-07	0.157	0.171	-0.014	0.00192
CAD	lassosum.MultiPRS	lassosum.10FCVal	0.187	0.174	0.013	0.0513	0.186	0.171	0.014	0.000115
CAD	PRScs.10FCVal	lassosum.10FCVal	0.181	0.174	0.008	0.000395	0.182	0.171	0.011	0.0135
CAD	LDpred2.MultiPRS	lassosum.10FCVal	0.192	0.174	0.018	0.00935	0.186	0.171	0.014	0.000513
CAD	PRScs.PseudoVal	lassosum.10FCVal	0.181	0.174	0.007	0.000871	0.182	0.171	0.01	0.018
CAD	LDpred2.PseudoVal	lassosum.10FCVal	0.107	0.174	-0.067	5.51e-42	0.111	0.171	-0.06	1.19e-09
CAD	LDpred1.MultiPRS	lassosum.10FCVal	0.173	0.174	-0.001	0.914	0.174	0.171	0.003	0.631
CAD	pT+clump.10FCVal	lassosum.10FCVal	0.135	0.174	-0.039	1.13e-30	0.134	0.171	-0.037	5.16e-08
CAD	All.MultiPRS	lassosum.10FCVal	0.191	0.174	0.017	0.00896	0.19	0.171	0.019	5.53e-05
CAD	LDpred1.Inf	lassosum.10FCVal	0.148	0.174	-0.026	3.08e-17	0.147	0.171	-0.024	9.11e-05
CAD	DBSLMM.PseudoVal	lassosum.10FCVal	0.171	0.174	-0.003	0.354	0.164	0.171	-0.007	0.33
CAD	LDpred1.10FCVal	lassosum.10FCVal	0.172	0.174	-0.002	0.561	0.172	0.171	0.001	0.898
CAD	lassosum.PseudoVal	lassosum.10FCVal	0.162	0.174	-0.012	0.000363	0.16	0.171	-0.012	0.0826
CAD	LDpred2.10FCVal	lassosum.10FCVal	0.188	0.174	0.014	2.3e-15	0.184	0.171	0.013	0.000399
CAD	LDpred2.10FCVal	LDpred1.MultiPRS	0.188	0.173	0.015	0.0317	0.184	0.174	0.01	0.0296
CAD	PRScs.PseudoVal	LDpred1.MultiPRS	0.181	0.173	0.008	0.249	0.182	0.174	0.008	0.106
CAD	LDpred2.Inf	LDpred1.MultiPRS	0.162	0.173	-0.011	0.101	0.157	0.174	-0.017	0.0126
CAD	pT+clump.10FCVal	LDpred1.MultiPRS	0.135	0.173	-0.039	2.7e-08	0.134	0.174	-0.04	5.74e-06
CAD	SBayesR.PseudoVal	LDpred1.MultiPRS	0.159	0.173	-0.014	0.049	0.16	0.174	-0.014	0.0198
CAD	All.MultiPRS	LDpred1.MultiPRS	0.191	0.173	0.018	0.00943	0.19	0.174	0.016	0.00068
CAD	LDpred1.10FCVal	LDpred1.MultiPRS	0.172	0.173	-0.001	0.882	0.172	0.174	-0.002	0.111
CAD	LDpred1.MultiPRS	LDpred1.MultiPRS	0.173	0.173	0	1	0.174	0.174	0	1
CAD	PRScs.10FCVal	LDpred1.MultiPRS	0.181	0.173	0.008	0.227	0.182	0.174	0.008	0.0995
CAD	lassosum.PseudoVal	LDpred1.MultiPRS	0.162	0.173	-0.011	0.115	0.16	0.174	-0.014	0.0174
CAD	pT+clump.MultiPRS	LDpred1.MultiPRS	0.167	0.173	-0.006	0.4	0.166	0.174	-0.008	0.206
CAD	LDpred1.Inf	LDpred1.MultiPRS	0.148	0.173	-0.025	0.000221	0.147	0.174	-0.027	2.8e-07
CAD	lassosum.MultiPRS	LDpred1.MultiPRS	0.187	0.173	0.014	0.0403	0.186	0.174	0.011	0.0133
CAD	PRScs.MultiPRS	LDpred1.MultiPRS	0.186	0.173	0.013	0.0628	0.186	0.174	0.012	0.00762
CAD	lassosum.10FCVal	LDpred1.MultiPRS	0.174	0.173	0.001	0.914	0.171	0.174	-0.003	0.631
CAD	LDpred2.PseudoVal	LDpred1.MultiPRS	0.107	0.173	-0.066	1.82e-21	0.111	0.174	-0.063	1.29e-10
CAD	DBSLMM.PseudoVal	LDpred1.MultiPRS	0.171	0.173	-0.003	0.709	0.164	0.174	-0.01	0.0942
CAD	LDpred2.MultiPRS	LDpred1.MultiPRS	0.192	0.173	0.019	0.0069	0.186	0.174	0.012	0.00709
CAD	SBLUP.Inf	LDpred1.MultiPRS	0.162	0.173	-0.011	0.11	0.157	0.174	-0.017	0.00991
CAD	All.MultiPRS	LDpred1.Inf	0.191	0.148	0.043	6.91e-11	0.19	0.147	0.043	4.07e-10
CAD	LDpred2.PseudoVal	LDpred1.Inf	0.107	0.148	-0.041	4.08e-14	0.111	0.147	-0.036	0.000838
CAD	SBayesR.PseudoVal	LDpred1.Inf	0.159	0.148	0.012	0.0157	0.16	0.147	0.012	0.203
CAD	LDpred2.MultiPRS	LDpred1.Inf	0.192	0.148	0.044	1.66e-10	0.186	0.147	0.039	5.35e-09
CAD	PRScs.PseudoVal	LDpred1.Inf	0.181	0.148	0.033	1.8e-27	0.182	0.147	0.034	1.92e-08
CAD	LDpred1.Inf	LDpred1.Inf	0.148	0.148	0	1	0.147	0.147	0	1
CAD	pT+clump.10FCVal	LDpred1.Inf	0.135	0.148	-0.013	0.000934	0.134	0.147	-0.013	0.1
CAD	PRScs.MultiPRS	LDpred1.Inf	0.186	0.148	0.038	3.22e-08	0.186	0.147	0.039	6.28e-10
CAD	lassosum.PseudoVal	LDpred1.Inf	0.162	0.148	0.015	0.00207	0.16	0.147	0.013	0.179
CAD	pT+clump.MultiPRS	LDpred1.Inf	0.167	0.148	0.02	0.00466	0.166	0.147	0.019	0.0187
CAD	LDpred1.MultiPRS	LDpred1.Inf	0.173	0.148	0.025	0.000221	0.174	0.147	0.027	2.8e-07
CAD	PRScs.10FCVal	LDpred1.Inf	0.181	0.148	0.034	7.54e-28	0.182	0.147	0.035	1.93e-08
CAD	LDpred2.Inf	LDpred1.Inf	0.162	0.148	0.014	2.15e-09	0.157	0.147	0.01	0.0306
CAD	SBLUP.Inf	LDpred1.Inf	0.162	0.148	0.014	7.47e-10	0.157	0.147	0.01	0.0351
CAD	DBSLMM.PseudoVal	LDpred1.Inf	0.171	0.148	0.023	5.12e-08	0.164	0.147	0.017	0.0402
CAD	lassosum.MultiPRS	LDpred1.Inf	0.187	0.148	0.04	1.04e-08	0.186	0.147	0.038	1.9e-08
CAD	LDpred1.10FCVal	LDpred1.Inf	0.172	0.148	0.024	8.1e-16	0.172	0.147	0.025	4.36e-05
CAD	lassosum.10FCVal	LDpred1.Inf	0.174	0.148	0.026	3.08e-17	0.171	0.147	0.024	9.11e-05
CAD	LDpred2.10FCVal	LDpred1.Inf	0.188	0.148	0.04	2.11e-40	0.184	0.147	0.037	1.03e-09
CAD	LDpred1.Inf	LDpred1.10FCVal	0.148	0.172	-0.024	8.1e-16	0.147	0.172	-0.025	4.36e-05
CAD	PRScs.MultiPRS	LDpred1.10FCVal	0.186	0.172	0.014	0.0444	0.186	0.172	0.014	0.00332
CAD	LDpred1.10FCVal	LDpred1.10FCVal	0.172	0.172	0	1	0.172	0.172	0	1
CAD	All.MultiPRS	LDpred1.10FCVal	0.191	0.172	0.019	0.00397	0.19	0.172	0.018	0.000208
CAD	SBayesR.PseudoVal	LDpred1.10FCVal	0.159	0.172	-0.013	1.8e-05	0.16	0.172	-0.013	0.0325
CAD	DBSLMM.PseudoVal	LDpred1.10FCVal	0.171	0.172	-0.002	0.59	0.164	0.172	-0.008	0.174
CAD	pT+clump.MultiPRS	LDpred1.10FCVal	0.167	0.172	-0.005	0.488	0.166	0.172	-0.006	0.347
CAD	lassosum.MultiPRS	LDpred1.10FCVal	0.187	0.172	0.015	0.0275	0.186	0.172	0.013	0.00521
CAD	PRScs.10FCVal	LDpred1.10FCVal	0.181	0.172	0.009	0.000225	0.182	0.172	0.01	0.0538
CAD	lassosum.10FCVal	LDpred1.10FCVal	0.174	0.172	0.002	0.561	0.171	0.172	-0.001	0.898
CAD	SBLUP.Inf	LDpred1.10FCVal	0.162	0.172	-0.01	0.00547	0.157	0.172	-0.015	0.038
CAD	LDpred2.PseudoVal	LDpred1.10FCVal	0.107	0.172	-0.065	8.88e-39	0.111	0.172	-0.061	1e-09
CAD	pT+clump.10FCVal	LDpred1.10FCVal	0.135	0.172	-0.038	9.68e-17	0.134	0.172	-0.038	3.33e-05
CAD	LDpred2.MultiPRS	LDpred1.10FCVal	0.192	0.172	0.02	0.0043	0.186	0.172	0.014	0.0024
CAD	PRScs.PseudoVal	LDpred1.10FCVal	0.181	0.172	0.009	0.000327	0.182	0.172	0.009	0.0567
CAD	LDpred2.10FCVal	LDpred1.10FCVal	0.188	0.172	0.016	6.63e-11	0.184	0.172	0.012	0.0151
CAD	LDpred1.MultiPRS	LDpred1.10FCVal	0.173	0.172	0.001	0.882	0.174	0.172	0.002	0.111
CAD	LDpred2.Inf	LDpred1.10FCVal	0.162	0.172	-0.01	0.00484	0.157	0.172	-0.015	0.0451
CAD	lassosum.PseudoVal	LDpred1.10FCVal	0.162	0.172	-0.01	0.000579	0.16	0.172	-0.012	0.0311
CAD	LDpred1.Inf	LDpred2.MultiPRS	0.148	0.192	-0.044	1.66e-10	0.147	0.186	-0.039	5.35e-09
CAD	DBSLMM.PseudoVal	LDpred2.MultiPRS	0.171	0.192	-0.021	0.00207	0.164	0.186	-0.021	2.95e-05
CAD	SBLUP.Inf	LDpred2.MultiPRS	0.162	0.192	-0.03	1.72e-05	0.157	0.186	-0.029	7.35e-08
CAD	LDpred2.Inf	LDpred2.MultiPRS	0.162	0.192	-0.03	1.43e-05	0.157	0.186	-0.028	1.04e-07
CAD	pT+clump.10FCVal	LDpred2.MultiPRS	0.135	0.192	-0.057	1.59e-16	0.134	0.186	-0.052	4.26e-11
CAD	LDpred2.10FCVal	LDpred2.MultiPRS	0.188	0.192	-0.004	0.575	0.184	0.186	-0.002	0.279
CAD	PRScs.PseudoVal	LDpred2.MultiPRS	0.181	0.192	-0.011	0.12	0.182	0.186	-0.004	0.207
CAD	LDpred1.10FCVal	LDpred2.MultiPRS	0.172	0.192	-0.02	0.0043	0.172	0.186	-0.014	0.0024
CAD	All.MultiPRS	LDpred2.MultiPRS	0.191	0.192	-0.001	0.915	0.19	0.186	0.004	0.0349
CAD	SBayesR.PseudoVal	LDpred2.MultiPRS	0.159	0.192	-0.032	2.97e-06	0.16	0.186	-0.026	2.31e-05
CAD	lassosum.10FCVal	LDpred2.MultiPRS	0.174	0.192	-0.018	0.00935	0.171	0.186	-0.014	0.000513
CAD	pT+clump.MultiPRS	LDpred2.MultiPRS	0.167	0.192	-0.024	0.000388	0.166	0.186	-0.02	0.000215
CAD	lassosum.MultiPRS	LDpred2.MultiPRS	0.187	0.192	-0.004	0.518	0.186	0.186	0	0.941
CAD	PRScs.10FCVal	LDpred2.MultiPRS	0.181	0.192	-0.01	0.134	0.182	0.186	-0.004	0.237
CAD	PRScs.MultiPRS	LDpred2.MultiPRS	0.186	0.192	-0.006	0.402	0.186	0.186	0	0.978
CAD	lassosum.PseudoVal	LDpred2.MultiPRS	0.162	0.192	-0.03	1.85e-05	0.16	0.186	-0.026	1.26e-06
CAD	LDpred2.PseudoVal	LDpred2.MultiPRS	0.107	0.192	-0.085	2.86e-34	0.111	0.186	-0.075	6.43e-16
CAD	LDpred1.MultiPRS	LDpred2.MultiPRS	0.173	0.192	-0.019	0.0069	0.174	0.186	-0.012	0.00709
CAD	LDpred2.MultiPRS	LDpred2.MultiPRS	0.192	0.192	0	1	0.186	0.186	0	1
CAD	LDpred1.Inf	LDpred2.10FCVal	0.148	0.188	-0.04	2.11e-40	0.147	0.184	-0.037	1.03e-09
CAD	PRScs.MultiPRS	LDpred2.10FCVal	0.186	0.188	-0.002	0.78	0.186	0.184	0.002	0.48
CAD	LDpred2.MultiPRS	LDpred2.10FCVal	0.192	0.188	0.004	0.575	0.186	0.184	0.002	0.279
CAD	PRScs.PseudoVal	LDpred2.10FCVal	0.181	0.188	-0.007	5.17e-06	0.182	0.184	-0.002	0.455
CAD	LDpred2.10FCVal	LDpred2.10FCVal	0.188	0.188	0	1	0.184	0.184	0	1
CAD	lassosum.MultiPRS	LDpred2.10FCVal	0.187	0.188	-0.001	0.93	0.186	0.184	0.002	0.574
CAD	LDpred1.10FCVal	LDpred2.10FCVal	0.172	0.188	-0.016	6.63e-11	0.172	0.184	-0.012	0.0151
CAD	All.MultiPRS	LDpred2.10FCVal	0.191	0.188	0.003	0.632	0.19	0.184	0.006	0.0274
CAD	SBayesR.PseudoVal	LDpred2.10FCVal	0.159	0.188	-0.028	7.04e-17	0.16	0.184	-0.024	0.000416
CAD	DBSLMM.PseudoVal	LDpred2.10FCVal	0.171	0.188	-0.017	2.79e-10	0.164	0.184	-0.02	0.000431
CAD	pT+clump.MultiPRS	LDpred2.10FCVal	0.167	0.188	-0.021	0.00288	0.166	0.184	-0.018	0.00104
CAD	lassosum.PseudoVal	LDpred2.10FCVal	0.162	0.188	-0.026	8.52e-18	0.16	0.184	-0.024	6.63e-05
CAD	PRScs.10FCVal	LDpred2.10FCVal	0.181	0.188	-0.006	2.02e-05	0.182	0.184	-0.002	0.51
CAD	lassosum.10FCVal	LDpred2.10FCVal	0.174	0.188	-0.014	2.3e-15	0.171	0.184	-0.013	0.000399
CAD	SBLUP.Inf	LDpred2.10FCVal	0.162	0.188	-0.026	2.86e-31	0.157	0.184	-0.027	1.6e-09
CAD	LDpred2.PseudoVal	LDpred2.10FCVal	0.107	0.188	-0.081	1.17e-77	0.111	0.184	-0.073	1.06e-16
CAD	pT+clump.10FCVal	LDpred2.10FCVal	0.135	0.188	-0.053	2.35e-49	0.134	0.184	-0.05	9.99e-12
CAD	LDpred2.Inf	LDpred2.10FCVal	0.162	0.188	-0.026	8.86e-33	0.157	0.184	-0.026	1.7e-09
CAD	LDpred1.MultiPRS	LDpred2.10FCVal	0.173	0.188	-0.015	0.0317	0.174	0.184	-0.01	0.0296
CAD	lassosum.10FCVal	LDpred2.PseudoVal	0.174	0.107	0.067	5.51e-42	0.171	0.111	0.06	1.19e-09
CAD	SBLUP.Inf	LDpred2.PseudoVal	0.162	0.107	0.055	1.36e-25	0.157	0.111	0.046	1.53e-05
CAD	SBayesR.PseudoVal	LDpred2.PseudoVal	0.159	0.107	0.053	1.47e-25	0.16	0.111	0.049	1.54e-06
[truncated: 1,974 more rows]
