# Supplementary material for: Evaluation of polygenic prediction methodology within a reference-standardized framework
Source: PLoS Genet. 2021 May 4;17(5):e1009021. doi: 10.1371/journal.pgen.1009021 (PMC8121285; doi:10.1371/journal.pgen.1009021)
Supplement: S15 Table — (XLSX) [file pgen.1009021.s028.xlsx]

## Sheet: S15
Difference between methods in UKB with UKB reference
Phenotype	Model 1 Test	Model 2 Test	Model 1 CrossVal R	Model 2 CrossVal R	CrossVal R Diff	CrossVal R Diff P	Model 1 IndepVal R	Model 2 IndepVal R	IndepVal R Diff	IndepVal R Diff P
Depression	lassosum.PseudoVal	All.MultiPRS	0.079	0.144	-0.066	7.03e-21	0.091	0.145	-0.054	8.93e-09
Depression	All.MultiPRS	All.MultiPRS	0.144	0.144	0	1	0.145	0.145	0	1
Depression	DBSLMM.PseudoVal	All.MultiPRS	0.139	0.144	-0.005	0.475	0.14	0.145	-0.005	0.0389
Depression	LDpred1.Inf	All.MultiPRS	0.141	0.144	-0.003	0.625	0.137	0.145	-0.009	0.000542
Depression	LDpred2.Inf	All.MultiPRS	0.141	0.144	-0.003	0.635	0.138	0.145	-0.008	0.00149
Depression	lassosum.MultiPRS	All.MultiPRS	0.143	0.144	-0.001	0.0944	0.144	0.145	-0.001	0.465
Depression	LDpred1.10FCVal	All.MultiPRS	0.142	0.144	-0.002	0.754	0.14	0.145	-0.006	0.00436
Depression	pT+clump.MultiPRS	All.MultiPRS	0.127	0.144	-0.018	0.0117	0.13	0.145	-0.015	0.00143
Depression	LDpred2.MultiPRS	All.MultiPRS	0.144	0.144	0	0.42	0.143	0.145	-0.002	0.0433
Depression	pT+clump.10FCVal	All.MultiPRS	0.12	0.144	-0.024	0.000604	0.12	0.145	-0.026	1.64e-05
Depression	lassosum.10FCVal	All.MultiPRS	0.143	0.144	-0.002	0.804	0.143	0.145	-0.002	0.247
Depression	LDpred2.10FCVal	All.MultiPRS	0.144	0.144	-0.001	0.907	0.14	0.145	-0.005	0.00169
Depression	SBayesR.PseudoVal	All.MultiPRS	0.143	0.144	-0.001	0.834	0.143	0.145	-0.003	0.119
Depression	LDpred1.MultiPRS	All.MultiPRS	0.142	0.144	-0.002	0.753	0.139	0.145	-0.006	0.00304
Depression	LDpred2.PseudoVal	All.MultiPRS	0.142	0.144	-0.002	0.757	0.14	0.145	-0.005	0.00481
Depression	SBLUP.Inf	All.MultiPRS	0.141	0.144	-0.003	0.623	0.137	0.145	-0.008	0.000774
Depression	LDpred2.MultiPRS	DBSLMM.PseudoVal	0.144	0.139	0.005	0.514	0.143	0.14	0.003	0.227
Depression	pT+clump.10FCVal	DBSLMM.PseudoVal	0.12	0.139	-0.019	1.66e-09	0.12	0.14	-0.02	0.00147
Depression	lassosum.PseudoVal	DBSLMM.PseudoVal	0.079	0.139	-0.061	2.19e-36	0.091	0.14	-0.049	3.04e-07
Depression	All.MultiPRS	DBSLMM.PseudoVal	0.144	0.139	0.005	0.475	0.145	0.14	0.005	0.0389
Depression	LDpred1.MultiPRS	DBSLMM.PseudoVal	0.142	0.139	0.003	0.688	0.139	0.14	-0.001	0.761
Depression	LDpred2.PseudoVal	DBSLMM.PseudoVal	0.142	0.139	0.003	0.0389	0.14	0.14	0	0.99
Depression	DBSLMM.PseudoVal	DBSLMM.PseudoVal	0.139	0.139	0	1	0.14	0.14	0	1
Depression	LDpred1.Inf	DBSLMM.PseudoVal	0.141	0.139	0.002	0.282	0.137	0.14	-0.003	0.262
Depression	LDpred2.Inf	DBSLMM.PseudoVal	0.141	0.139	0.002	0.241	0.138	0.14	-0.002	0.479
Depression	lassosum.MultiPRS	DBSLMM.PseudoVal	0.143	0.139	0.004	0.604	0.144	0.14	0.004	0.198
Depression	LDpred1.10FCVal	DBSLMM.PseudoVal	0.142	0.139	0.003	0.0434	0.14	0.14	0	0.946
Depression	pT+clump.MultiPRS	DBSLMM.PseudoVal	0.127	0.139	-0.013	0.0735	0.13	0.14	-0.01	0.0709
Depression	SBayesR.PseudoVal	DBSLMM.PseudoVal	0.143	0.139	0.004	0.0239	0.143	0.14	0.003	0.41
Depression	lassosum.10FCVal	DBSLMM.PseudoVal	0.143	0.139	0.003	0.0581	0.143	0.14	0.003	0.377
Depression	LDpred2.10FCVal	DBSLMM.PseudoVal	0.144	0.139	0.004	0.0025	0.14	0.14	0	0.976
Depression	SBLUP.Inf	DBSLMM.PseudoVal	0.141	0.139	0.002	0.251	0.137	0.14	-0.002	0.367
Depression	All.MultiPRS	lassosum.MultiPRS	0.144	0.143	0.001	0.0944	0.145	0.144	0.001	0.465
Depression	LDpred1.MultiPRS	lassosum.MultiPRS	0.142	0.143	-0.001	0.906	0.139	0.144	-0.005	0.0831
Depression	LDpred1.Inf	lassosum.MultiPRS	0.141	0.143	-0.002	0.77	0.137	0.144	-0.008	0.0226
Depression	LDpred2.Inf	lassosum.MultiPRS	0.141	0.143	-0.002	0.781	0.138	0.144	-0.006	0.0548
Depression	lassosum.MultiPRS	lassosum.MultiPRS	0.143	0.143	0	1	0.144	0.144	0	1
Depression	DBSLMM.PseudoVal	lassosum.MultiPRS	0.139	0.143	-0.004	0.604	0.14	0.144	-0.004	0.198
Depression	lassosum.PseudoVal	lassosum.MultiPRS	0.079	0.143	-0.064	4.79e-20	0.091	0.144	-0.053	2.11e-08
Depression	LDpred2.MultiPRS	lassosum.MultiPRS	0.144	0.143	0.001	0.458	0.143	0.144	-0.001	0.686
Depression	pT+clump.10FCVal	lassosum.MultiPRS	0.12	0.143	-0.023	0.00122	0.12	0.144	-0.024	9.42e-05
Depression	lassosum.10FCVal	lassosum.MultiPRS	0.143	0.143	0	0.959	0.143	0.144	-0.001	0.304
Depression	LDpred2.10FCVal	lassosum.MultiPRS	0.144	0.143	0.001	0.936	0.14	0.144	-0.004	0.14
Depression	SBayesR.PseudoVal	lassosum.MultiPRS	0.143	0.143	0	0.99	0.143	0.144	-0.002	0.55
Depression	LDpred2.PseudoVal	lassosum.MultiPRS	0.142	0.143	-0.001	0.91	0.14	0.144	-0.004	0.148
Depression	SBLUP.Inf	lassosum.MultiPRS	0.141	0.143	-0.002	0.768	0.137	0.144	-0.007	0.0329
Depression	pT+clump.MultiPRS	lassosum.MultiPRS	0.127	0.143	-0.016	0.0202	0.13	0.144	-0.014	0.00606
Depression	LDpred1.10FCVal	lassosum.MultiPRS	0.142	0.143	-0.001	0.907	0.14	0.144	-0.005	0.115
Depression	All.MultiPRS	lassosum.PseudoVal	0.144	0.079	0.066	7.03e-21	0.145	0.091	0.054	8.93e-09
Depression	LDpred1.MultiPRS	lassosum.PseudoVal	0.142	0.079	0.063	1.28e-19	0.139	0.091	0.048	5.29e-06
Depression	LDpred2.PseudoVal	lassosum.PseudoVal	0.142	0.079	0.063	9.31e-32	0.14	0.091	0.049	4.87e-06
Depression	DBSLMM.PseudoVal	lassosum.PseudoVal	0.139	0.079	0.061	2.19e-36	0.14	0.091	0.049	3.04e-07
Depression	LDpred1.Inf	lassosum.PseudoVal	0.141	0.079	0.062	4.87e-30	0.137	0.091	0.045	2.48e-05
Depression	LDpred2.Inf	lassosum.PseudoVal	0.141	0.079	0.062	2.32e-29	0.138	0.091	0.047	1.93e-05
Depression	lassosum.MultiPRS	lassosum.PseudoVal	0.143	0.079	0.064	4.79e-20	0.144	0.091	0.053	2.11e-08
Depression	LDpred1.10FCVal	lassosum.PseudoVal	0.142	0.079	0.063	3.14e-33	0.14	0.091	0.049	3.13e-06
Depression	lassosum.PseudoVal	lassosum.PseudoVal	0.079	0.079	0	1	0.091	0.091	0	1
Depression	LDpred2.MultiPRS	lassosum.PseudoVal	0.144	0.079	0.065	1.28e-20	0.143	0.091	0.052	4.31e-08
Depression	pT+clump.10FCVal	lassosum.PseudoVal	0.12	0.079	0.042	2.09e-12	0.12	0.091	0.029	0.0152
Depression	lassosum.10FCVal	lassosum.PseudoVal	0.143	0.079	0.064	3.03e-34	0.143	0.091	0.052	5.18e-07
Depression	LDpred2.10FCVal	lassosum.PseudoVal	0.144	0.079	0.065	1.06e-34	0.14	0.091	0.049	2.64e-06
Depression	SBayesR.PseudoVal	lassosum.PseudoVal	0.143	0.079	0.064	5.91e-40	0.143	0.091	0.051	7.65e-08
Depression	SBLUP.Inf	lassosum.PseudoVal	0.141	0.079	0.062	8.45e-30	0.137	0.091	0.046	1.92e-05
Depression	pT+clump.MultiPRS	lassosum.PseudoVal	0.127	0.079	0.048	7.44e-12	0.13	0.091	0.039	0.000121
Depression	All.MultiPRS	lassosum.10FCVal	0.144	0.143	0.002	0.804	0.145	0.143	0.002	0.247
Depression	LDpred1.MultiPRS	lassosum.10FCVal	0.142	0.143	0	0.946	0.139	0.143	-0.004	0.168
Depression	LDpred1.Inf	lassosum.10FCVal	0.141	0.143	-0.002	0.286	0.137	0.143	-0.006	0.0444
Depression	LDpred2.Inf	lassosum.10FCVal	0.141	0.143	-0.002	0.29	0.138	0.143	-0.005	0.0894
Depression	lassosum.MultiPRS	lassosum.10FCVal	0.143	0.143	0	0.959	0.144	0.143	0.001	0.304
Depression	DBSLMM.PseudoVal	lassosum.10FCVal	0.139	0.143	-0.003	0.0581	0.14	0.143	-0.003	0.377
Depression	lassosum.PseudoVal	lassosum.10FCVal	0.079	0.143	-0.064	3.03e-34	0.091	0.143	-0.052	5.18e-07
Depression	LDpred2.MultiPRS	lassosum.10FCVal	0.144	0.143	0.001	0.853	0.143	0.143	0	0.958
Depression	pT+clump.10FCVal	lassosum.10FCVal	0.12	0.143	-0.022	6.57e-14	0.12	0.143	-0.023	9.26e-05
Depression	lassosum.10FCVal	lassosum.10FCVal	0.143	0.143	0	1	0.143	0.143	0	1
Depression	LDpred2.10FCVal	lassosum.10FCVal	0.144	0.143	0.001	0.515	0.14	0.143	-0.003	0.289
Depression	SBayesR.PseudoVal	lassosum.10FCVal	0.143	0.143	0	0.861	0.143	0.143	0	0.873
Depression	LDpred2.PseudoVal	lassosum.10FCVal	0.142	0.143	0	0.751	0.14	0.143	-0.003	0.261
Depression	SBLUP.Inf	lassosum.10FCVal	0.141	0.143	-0.002	0.243	0.137	0.143	-0.006	0.0604
Depression	pT+clump.MultiPRS	lassosum.10FCVal	0.127	0.143	-0.016	0.024	0.13	0.143	-0.013	0.0129
Depression	LDpred1.10FCVal	lassosum.10FCVal	0.142	0.143	0	0.735	0.14	0.143	-0.003	0.233
Depression	DBSLMM.PseudoVal	LDpred1.MultiPRS	0.139	0.142	-0.003	0.688	0.14	0.139	0.001	0.761
Depression	LDpred2.MultiPRS	LDpred1.MultiPRS	0.144	0.142	0.002	0.801	0.143	0.139	0.004	0.0438
Depression	pT+clump.10FCVal	LDpred1.MultiPRS	0.12	0.142	-0.022	0.00176	0.12	0.139	-0.019	0.00136
Depression	lassosum.10FCVal	LDpred1.MultiPRS	0.143	0.142	0	0.946	0.143	0.139	0.004	0.168
Depression	lassosum.PseudoVal	LDpred1.MultiPRS	0.079	0.142	-0.063	1.28e-19	0.091	0.139	-0.048	5.29e-06
Depression	All.MultiPRS	LDpred1.MultiPRS	0.144	0.142	0.002	0.753	0.145	0.139	0.006	0.00304
Depression	LDpred1.MultiPRS	LDpred1.MultiPRS	0.142	0.142	0	1	0.139	0.139	0	1
Depression	LDpred2.PseudoVal	LDpred1.MultiPRS	0.142	0.142	0	0.996	0.14	0.139	0.001	0.54
Depression	SBLUP.Inf	LDpred1.MultiPRS	0.141	0.142	-0.001	0.859	0.137	0.139	-0.002	0.266
Depression	LDpred1.Inf	LDpred1.MultiPRS	0.141	0.142	-0.001	0.861	0.137	0.139	-0.002	0.0576
Depression	LDpred2.Inf	LDpred1.MultiPRS	0.141	0.142	-0.001	0.873	0.138	0.139	-0.001	0.458
Depression	lassosum.MultiPRS	LDpred1.MultiPRS	0.143	0.142	0.001	0.906	0.144	0.139	0.005	0.0831
Depression	LDpred1.10FCVal	LDpred1.MultiPRS	0.142	0.142	0	0.999	0.14	0.139	0.001	0.473
Depression	pT+clump.MultiPRS	LDpred1.MultiPRS	0.127	0.142	-0.015	0.0279	0.13	0.139	-0.009	0.0953
Depression	SBayesR.PseudoVal	LDpred1.MultiPRS	0.143	0.142	0.001	0.916	0.143	0.139	0.003	0.155
Depression	LDpred2.10FCVal	LDpred1.MultiPRS	0.144	0.142	0.001	0.842	0.14	0.139	0.001	0.551
Depression	All.MultiPRS	LDpred1.Inf	0.144	0.141	0.003	0.625	0.145	0.137	0.009	0.000542
Depression	LDpred1.Inf	LDpred1.Inf	0.141	0.141	0	1	0.137	0.137	0	1
Depression	LDpred2.Inf	LDpred1.Inf	0.141	0.141	0	0.886	0.138	0.137	0.001	0.368
Depression	DBSLMM.PseudoVal	LDpred1.Inf	0.139	0.141	-0.002	0.282	0.14	0.137	0.003	0.262
Depression	lassosum.PseudoVal	LDpred1.Inf	0.079	0.141	-0.062	4.87e-30	0.091	0.137	-0.045	2.48e-05
Depression	LDpred2.MultiPRS	LDpred1.Inf	0.144	0.141	0.003	0.67	0.143	0.137	0.007	0.00534
Depression	pT+clump.10FCVal	LDpred1.Inf	0.12	0.141	-0.021	9.1e-12	0.12	0.137	-0.017	0.00554
Depression	lassosum.10FCVal	LDpred1.Inf	0.143	0.141	0.002	0.286	0.143	0.137	0.006	0.0444
Depression	LDpred2.10FCVal	LDpred1.Inf	0.144	0.141	0.003	0.00127	0.14	0.137	0.003	0.0373
Depression	SBayesR.PseudoVal	LDpred1.Inf	0.143	0.141	0.002	0.178	0.143	0.137	0.006	0.0398
Depression	LDpred1.MultiPRS	LDpred1.Inf	0.142	0.141	0.001	0.861	0.139	0.137	0.002	0.0576
Depression	LDpred2.PseudoVal	LDpred1.Inf	0.142	0.141	0.001	0.0968	0.14	0.137	0.003	0.0278
Depression	SBLUP.Inf	LDpred1.Inf	0.141	0.141	0	0.973	0.137	0.137	0.001	0.514
Depression	pT+clump.MultiPRS	LDpred1.Inf	0.127	0.141	-0.014	0.0437	0.13	0.137	-0.007	0.244
Depression	lassosum.MultiPRS	LDpred1.Inf	0.143	0.141	0.002	0.77	0.144	0.137	0.008	0.0226
Depression	LDpred1.10FCVal	LDpred1.Inf	0.142	0.141	0.001	0.107	0.14	0.137	0.003	0.04
Depression	LDpred1.Inf	LDpred1.10FCVal	0.141	0.142	-0.001	0.107	0.137	0.14	-0.003	0.04
Depression	DBSLMM.PseudoVal	LDpred1.10FCVal	0.139	0.142	-0.003	0.0434	0.14	0.14	0	0.946
Depression	lassosum.PseudoVal	LDpred1.10FCVal	0.079	0.142	-0.063	3.14e-33	0.091	0.14	-0.049	3.13e-06
Depression	LDpred2.MultiPRS	LDpred1.10FCVal	0.144	0.142	0.002	0.802	0.143	0.14	0.003	0.0703
Depression	pT+clump.10FCVal	LDpred1.10FCVal	0.12	0.142	-0.022	3.04e-13	0.12	0.14	-0.02	0.000898
Depression	lassosum.10FCVal	LDpred1.10FCVal	0.143	0.142	0	0.735	0.143	0.14	0.003	0.233
Depression	LDpred2.10FCVal	LDpred1.10FCVal	0.144	0.142	0.001	0.0698	0.14	0.14	0	0.86
Depression	All.MultiPRS	LDpred1.10FCVal	0.144	0.142	0.002	0.754	0.145	0.14	0.006	0.00436
Depression	LDpred1.MultiPRS	LDpred1.10FCVal	0.142	0.142	0	0.999	0.139	0.14	-0.001	0.473
Depression	LDpred2.PseudoVal	LDpred1.10FCVal	0.142	0.142	0	0.964	0.14	0.14	0	0.875
Depression	SBLUP.Inf	LDpred1.10FCVal	0.141	0.142	-0.001	0.108	0.137	0.14	-0.002	0.143
Depression	pT+clump.MultiPRS	LDpred1.10FCVal	0.127	0.142	-0.015	0.0284	0.13	0.14	-0.01	0.0695
Depression	LDpred2.Inf	LDpred1.10FCVal	0.141	0.142	-0.001	0.174	0.138	0.14	-0.002	0.266
Depression	lassosum.MultiPRS	LDpred1.10FCVal	0.143	0.142	0.001	0.907	0.144	0.14	0.005	0.115
Depression	LDpred1.10FCVal	LDpred1.10FCVal	0.142	0.142	0	1	0.14	0.14	0	1
Depression	SBayesR.PseudoVal	LDpred1.10FCVal	0.143	0.142	0.001	0.51	0.143	0.14	0.003	0.209
Depression	LDpred2.MultiPRS	LDpred2.MultiPRS	0.144	0.144	0	1	0.143	0.143	0	1
Depression	lassosum.PseudoVal	LDpred2.MultiPRS	0.079	0.144	-0.065	1.28e-20	0.091	0.143	-0.052	4.31e-08
Depression	All.MultiPRS	LDpred2.MultiPRS	0.144	0.144	0	0.42	0.145	0.143	0.002	0.0433
Depression	LDpred1.MultiPRS	LDpred2.MultiPRS	0.142	0.144	-0.002	0.801	0.139	0.143	-0.004	0.0438
Depression	DBSLMM.PseudoVal	LDpred2.MultiPRS	0.139	0.144	-0.005	0.514	0.14	0.143	-0.003	0.227
Depression	LDpred1.Inf	LDpred2.MultiPRS	0.141	0.144	-0.003	0.67	0.137	0.143	-0.007	0.00534
Depression	LDpred2.Inf	LDpred2.MultiPRS	0.141	0.144	-0.003	0.681	0.138	0.143	-0.005	0.012
Depression	lassosum.MultiPRS	LDpred2.MultiPRS	0.143	0.144	-0.001	0.458	0.144	0.143	0.001	0.686
Depression	LDpred1.10FCVal	LDpred2.MultiPRS	0.142	0.144	-0.002	0.802	0.14	0.143	-0.003	0.0703
Depression	pT+clump.MultiPRS	LDpred2.MultiPRS	0.127	0.144	-0.017	0.014	0.13	0.143	-0.013	0.0136
Depression	SBayesR.PseudoVal	LDpred2.MultiPRS	0.143	0.144	-0.001	0.884	0.143	0.143	-0.001	0.711
Depression	pT+clump.10FCVal	LDpred2.MultiPRS	0.12	0.144	-0.024	0.00076	0.12	0.143	-0.023	0.000253
Depression	lassosum.10FCVal	LDpred2.MultiPRS	0.143	0.144	-0.001	0.853	0.143	0.143	0	0.958
Depression	LDpred2.10FCVal	LDpred2.MultiPRS	0.144	0.144	0	0.957	0.14	0.143	-0.003	0.0108
Depression	LDpred2.PseudoVal	LDpred2.MultiPRS	0.142	0.144	-0.002	0.805	0.14	0.143	-0.003	0.0572
Depression	SBLUP.Inf	LDpred2.MultiPRS	0.141	0.144	-0.003	0.668	0.137	0.143	-0.006	0.00931
Depression	LDpred2.MultiPRS	LDpred2.10FCVal	0.144	0.144	0	0.957	0.143	0.14	0.003	0.0108
Depression	pT+clump.10FCVal	LDpred2.10FCVal	0.12	0.144	-0.023	5.02e-14	0.12	0.14	-0.02	0.00111
Depression	lassosum.PseudoVal	LDpred2.10FCVal	0.079	0.144	-0.065	1.06e-34	0.091	0.14	-0.049	2.64e-06
Depression	All.MultiPRS	LDpred2.10FCVal	0.144	0.144	0.001	0.907	0.145	0.14	0.005	0.00169
Depression	LDpred1.MultiPRS	LDpred2.10FCVal	0.142	0.144	-0.001	0.842	0.139	0.14	-0.001	0.551
Depression	LDpred2.PseudoVal	LDpred2.10FCVal	0.142	0.144	-0.001	0.00176	0.14	0.14	0	0.956
Depression	DBSLMM.PseudoVal	LDpred2.10FCVal	0.139	0.144	-0.004	0.0025	0.14	0.14	0	0.976
Depression	LDpred1.Inf	LDpred2.10FCVal	0.141	0.144	-0.003	0.00127	0.137	0.14	-0.003	0.0373
Depression	LDpred2.Inf	LDpred2.10FCVal	0.141	0.144	-0.002	6.49e-06	0.138	0.14	-0.002	0.0588
Depression	lassosum.MultiPRS	LDpred2.10FCVal	0.143	0.144	-0.001	0.936	0.144	0.14	0.004	0.14
Depression	LDpred1.10FCVal	LDpred2.10FCVal	0.142	0.144	-0.001	0.0698	0.14	0.14	0	0.86
Depression	pT+clump.MultiPRS	LDpred2.10FCVal	0.127	0.144	-0.017	0.0169	0.13	0.14	-0.01	0.0715
Depression	SBayesR.PseudoVal	LDpred2.10FCVal	0.143	0.144	-0.001	0.579	0.143	0.14	0.003	0.278
Depression	lassosum.10FCVal	LDpred2.10FCVal	0.143	0.144	-0.001	0.515	0.143	0.14	0.003	0.289
Depression	LDpred2.10FCVal	LDpred2.10FCVal	0.144	0.144	0	1	0.14	0.14	0	1
Depression	SBLUP.Inf	LDpred2.10FCVal	0.141	0.144	-0.003	5.14e-05	0.137	0.14	-0.003	0.0509
Depression	LDpred2.MultiPRS	LDpred2.PseudoVal	0.144	0.142	0.002	0.805	0.143	0.14	0.003	0.0572
Depression	lassosum.PseudoVal	LDpred2.PseudoVal	0.079	0.142	-0.063	9.31e-32	0.091	0.14	-0.049	4.87e-06
Depression	All.MultiPRS	LDpred2.PseudoVal	0.144	0.142	0.002	0.757	0.145	0.14	0.005	0.00481
Depression	LDpred1.MultiPRS	LDpred2.PseudoVal	0.142	0.142	0	0.996	0.139	0.14	-0.001	0.54
Depression	DBSLMM.PseudoVal	LDpred2.PseudoVal	0.139	0.142	-0.003	0.0389	0.14	0.14	0	0.99
Depression	LDpred1.Inf	LDpred2.PseudoVal	0.141	0.142	-0.001	0.0968	0.137	0.14	-0.003	0.0278
Depression	LDpred2.Inf	LDpred2.PseudoVal	0.141	0.142	-0.001	5.1e-05	0.138	0.14	-0.002	0.000318
Depression	lassosum.MultiPRS	LDpred2.PseudoVal	0.143	0.142	0.001	0.91	0.144	0.14	0.004	0.148
Depression	LDpred1.10FCVal	LDpred2.PseudoVal	0.142	0.142	0	0.964	0.14	0.14	0	0.875
Depression	pT+clump.MultiPRS	LDpred2.PseudoVal	0.127	0.142	-0.015	0.0281	0.13	0.14	-0.01	0.0671
Depression	SBayesR.PseudoVal	LDpred2.PseudoVal	0.143	0.142	0.001	0.57	0.143	0.14	0.003	0.292
Depression	pT+clump.10FCVal	LDpred2.PseudoVal	0.12	0.142	-0.022	1.48e-13	0.12	0.14	-0.02	0.000685
Depression	lassosum.10FCVal	LDpred2.PseudoVal	0.143	0.142	0	0.751	0.143	0.14	0.003	0.261
Depression	LDpred2.10FCVal	LDpred2.PseudoVal	0.144	0.142	0.001	0.00176	0.14	0.14	0	0.956
Depression	LDpred2.PseudoVal	LDpred2.PseudoVal	0.142	0.142	0	1	0.14	0.14	0	1
Depression	SBLUP.Inf	LDpred2.PseudoVal	0.141	0.142	-0.001	0.0164	0.137	0.14	-0.003	0.0192
Depression	DBSLMM.PseudoVal	LDpred2.Inf	0.139	0.141	-0.002	0.241	0.14	0.138	0.002	0.479
Depression	LDpred2.MultiPRS	LDpred2.Inf	0.144	0.141	0.003	0.681	0.143	0.138	0.005	0.012
Depression	pT+clump.10FCVal	LDpred2.Inf	0.12	0.141	-0.021	3.74e-12	0.12	0.138	-0.018	0.00251
Depression	lassosum.10FCVal	LDpred2.Inf	0.143	0.141	0.002	0.29	0.143	0.138	0.005	0.0894
Depression	lassosum.PseudoVal	LDpred2.Inf	0.079	0.141	-0.062	2.32e-29	0.091	0.138	-0.047	1.93e-05
Depression	All.MultiPRS	LDpred2.Inf	0.144	0.141	0.003	0.635	0.145	0.138	0.008	0.00149
Depression	LDpred1.MultiPRS	LDpred2.Inf	0.142	0.141	0.001	0.873	0.139	0.138	0.001	0.458
Depression	LDpred2.PseudoVal	LDpred2.Inf	0.142	0.141	0.001	5.1e-05	0.14	0.138	0.002	0.000318
Depression	SBLUP.Inf	LDpred2.Inf	0.141	0.141	0	0.779	0.137	0.138	0	0.624
Depression	LDpred1.Inf	LDpred2.Inf	0.141	0.141	0	0.886	0.137	0.138	-0.001	0.368
Depression	LDpred2.Inf	LDpred2.Inf	0.141	0.141	0	1	0.138	0.138	0	1
Depression	lassosum.MultiPRS	LDpred2.Inf	0.143	0.141	0.002	0.781	0.144	0.138	0.006	0.0548
Depression	LDpred1.10FCVal	LDpred2.Inf	0.142	0.141	0.001	0.174	0.14	0.138	0.002	0.266
Depression	pT+clump.MultiPRS	LDpred2.Inf	0.127	0.141	-0.014	0.0422	0.13	0.138	-0.008	0.163
Depression	SBayesR.PseudoVal	LDpred2.Inf	0.143	0.141	0.002	0.2	0.143	0.138	0.005	0.107
Depression	LDpred2.10FCVal	LDpred2.Inf	0.144	0.141	0.002	6.49e-06	0.14	0.138	0.002	0.0588
Depression	All.MultiPRS	pT+clump.MultiPRS	0.144	0.127	0.018	0.0117	0.145	0.13	0.015	0.00143
Depression	LDpred1.MultiPRS	pT+clump.MultiPRS	0.142	0.127	0.015	0.0279	0.139	0.13	0.009	0.0953
Depression	LDpred2.PseudoVal	pT+clump.MultiPRS	0.142	0.127	0.015	0.0281	0.14	0.13	0.01	0.0671
Depression	DBSLMM.PseudoVal	pT+clump.MultiPRS	0.139	0.127	0.013	0.0735	0.14	0.13	0.01	0.0709
Depression	LDpred1.Inf	pT+clump.MultiPRS	0.141	0.127	0.014	0.0437	0.137	0.13	0.007	0.244
Depression	LDpred2.Inf	pT+clump.MultiPRS	0.141	0.127	0.014	0.0422	0.138	0.13	0.008	0.163
Depression	lassosum.MultiPRS	pT+clump.MultiPRS	0.143	0.127	0.016	0.0202	0.144	0.13	0.014	0.00606
Depression	LDpred1.10FCVal	pT+clump.MultiPRS	0.142	0.127	0.015	0.0284	0.14	0.13	0.01	0.0695
Depression	lassosum.PseudoVal	pT+clump.MultiPRS	0.079	0.127	-0.048	7.44e-12	0.091	0.13	-0.039	0.000121
Depression	LDpred2.MultiPRS	pT+clump.MultiPRS	0.144	0.127	0.017	0.014	0.143	0.13	0.013	0.0136
Depression	pT+clump.10FCVal	pT+clump.MultiPRS	0.12	0.127	-0.006	0.356	0.12	0.13	-0.01	0.000591
Depression	lassosum.10FCVal	pT+clump.MultiPRS	0.143	0.127	0.016	0.024	0.143	0.13	0.013	0.0129
Depression	LDpred2.10FCVal	pT+clump.MultiPRS	0.144	0.127	0.017	0.0169	0.14	0.13	0.01	0.0715
Depression	SBayesR.PseudoVal	pT+clump.MultiPRS	0.143	0.127	0.016	0.0218	0.143	0.13	0.013	0.0143
Depression	SBLUP.Inf	pT+clump.MultiPRS	0.141	0.127	0.014	0.044	0.137	0.13	0.007	0.182
Depression	pT+clump.MultiPRS	pT+clump.MultiPRS	0.127	0.127	0	1	0.13	0.13	0	1
Depression	lassosum.PseudoVal	pT+clump.10FCVal	0.079	0.12	-0.042	2.09e-12	0.091	0.12	-0.029	0.0152
Depression	All.MultiPRS	pT+clump.10FCVal	0.144	0.12	0.024	0.000604	0.145	0.12	0.026	1.64e-05
Depression	DBSLMM.PseudoVal	pT+clump.10FCVal	0.139	0.12	0.019	1.66e-09	0.14	0.12	0.02	0.00147
Depression	LDpred1.Inf	pT+clump.10FCVal	0.141	0.12	0.021	9.1e-12	0.137	0.12	0.017	0.00554
Depression	LDpred2.Inf	pT+clump.10FCVal	0.141	0.12	0.021	3.74e-12	0.138	0.12	0.018	0.00251
Depression	lassosum.MultiPRS	pT+clump.10FCVal	0.143	0.12	0.023	0.00122	0.144	0.12	0.024	9.42e-05
Depression	LDpred1.10FCVal	pT+clump.10FCVal	0.142	0.12	0.022	3.04e-13	0.14	0.12	0.02	0.000898
Depression	pT+clump.MultiPRS	pT+clump.10FCVal	0.127	0.12	0.006	0.356	0.13	0.12	0.01	0.000591
Depression	LDpred2.MultiPRS	pT+clump.10FCVal	0.144	0.12	0.024	0.00076	0.143	0.12	0.023	0.000253
Depression	pT+clump.10FCVal	pT+clump.10FCVal	0.12	0.12	0	1	0.12	0.12	0	1
Depression	lassosum.10FCVal	pT+clump.10FCVal	0.143	0.12	0.022	6.57e-14	0.143	0.12	0.023	9.26e-05
Depression	LDpred2.10FCVal	pT+clump.10FCVal	0.144	0.12	0.023	5.02e-14	0.14	0.12	0.02	0.00111
Depression	SBayesR.PseudoVal	pT+clump.10FCVal	0.143	0.12	0.023	5.56e-13	0.143	0.12	0.023	0.000286
Depression	LDpred1.MultiPRS	pT+clump.10FCVal	0.142	0.12	0.022	0.00176	0.139	0.12	0.019	0.00136
Depression	LDpred2.PseudoVal	pT+clump.10FCVal	0.142	0.12	0.022	1.48e-13	0.14	0.12	0.02	0.000685
Depression	SBLUP.Inf	pT+clump.10FCVal	0.141	0.12	0.021	4.02e-12	0.137	0.12	0.018	0.00305
Depression	LDpred1.Inf	SBayesR.PseudoVal	0.141	0.143	-0.002	0.178	0.137	0.143	-0.006	0.0398
Depression	DBSLMM.PseudoVal	SBayesR.PseudoVal	0.139	0.143	-0.004	0.0239	0.14	0.143	-0.003	0.41
Depression	lassosum.PseudoVal	SBayesR.PseudoVal	0.079	0.143	-0.064	5.91e-40	0.091	0.143	-0.051	7.65e-08
Depression	LDpred2.MultiPRS	SBayesR.PseudoVal	0.144	0.143	0.001	0.884	0.143	0.143	0.001	0.711
Depression	pT+clump.10FCVal	SBayesR.PseudoVal	0.12	0.143	-0.023	5.56e-13	0.12	0.143	-0.023	0.000286
Depression	lassosum.10FCVal	SBayesR.PseudoVal	0.143	0.143	0	0.861	0.143	0.143	0	0.873
Depression	LDpred2.10FCVal	SBayesR.PseudoVal	0.144	0.143	0.001	0.579	0.14	0.143	-0.003	0.278
Depression	All.MultiPRS	SBayesR.PseudoVal	0.144	0.143	0.001	0.834	0.145	0.143	0.003	0.119
Depression	LDpred1.MultiPRS	SBayesR.PseudoVal	0.142	0.143	-0.001	0.916	0.139	0.143	-0.003	0.155
Depression	LDpred2.PseudoVal	SBayesR.PseudoVal	0.142	0.143	-0.001	0.57	0.14	0.143	-0.003	0.292
Depression	SBLUP.Inf	SBayesR.PseudoVal	0.141	0.143	-0.002	0.178	0.137	0.143	-0.005	0.0829
Depression	pT+clump.MultiPRS	SBayesR.PseudoVal	0.127	0.143	-0.016	0.0218	0.13	0.143	-0.013	0.0143
Depression	LDpred2.Inf	SBayesR.PseudoVal	0.141	0.143	-0.002	0.2	0.138	0.143	-0.005	0.107
Depression	lassosum.MultiPRS	SBayesR.PseudoVal	0.143	0.143	0	0.99	0.144	0.143	0.002	0.55
Depression	LDpred1.10FCVal	SBayesR.PseudoVal	0.142	0.143	-0.001	0.51	0.14	0.143	-0.003	0.209
Depression	SBayesR.PseudoVal	SBayesR.PseudoVal	0.143	0.143	0	1	0.143	0.143	0	1
Depression	All.MultiPRS	SBLUP.Inf	0.144	0.141	0.003	0.623	0.145	0.137	0.008	0.000774
Depression	LDpred1.Inf	SBLUP.Inf	0.141	0.141	0	0.973	0.137	0.137	-0.001	0.514
Depression	LDpred2.Inf	SBLUP.Inf	0.141	0.141	0	0.779	0.138	0.137	0	0.624
Depression	DBSLMM.PseudoVal	SBLUP.Inf	0.139	0.141	-0.002	0.251	0.14	0.137	0.002	0.367
Depression	lassosum.PseudoVal	SBLUP.Inf	0.079	0.141	-0.062	8.45e-30	0.091	0.137	-0.046	1.92e-05
Depression	LDpred2.MultiPRS	SBLUP.Inf	0.144	0.141	0.003	0.668	0.143	0.137	0.006	0.00931
Depression	pT+clump.10FCVal	SBLUP.Inf	0.12	0.141	-0.021	4.02e-12	0.12	0.137	-0.018	0.00305
Depression	lassosum.10FCVal	SBLUP.Inf	0.143	0.141	0.002	0.243	0.143	0.137	0.006	0.0604
Depression	LDpred2.10FCVal	SBLUP.Inf	0.144	0.141	0.003	5.14e-05	0.14	0.137	0.003	0.0509
Depression	SBayesR.PseudoVal	SBLUP.Inf	0.143	0.141	0.002	0.178	0.143	0.137	0.005	0.0829
Depression	LDpred1.MultiPRS	SBLUP.Inf	0.142	0.141	0.001	0.859	0.139	0.137	0.002	0.266
Depression	LDpred2.PseudoVal	SBLUP.Inf	0.142	0.141	0.001	0.0164	0.14	0.137	0.003	0.0192
Depression	SBLUP.Inf	SBLUP.Inf	0.141	0.141	0	1	0.137	0.137	0	1
Depression	pT+clump.MultiPRS	SBLUP.Inf	0.127	0.141	-0.014	0.044	0.13	0.137	-0.007	0.182
Depression	lassosum.MultiPRS	SBLUP.Inf	0.143	0.141	0.002	0.768	0.144	0.137	0.007	0.0329
Depression	LDpred1.10FCVal	SBLUP.Inf	0.142	0.141	0.001	0.108	0.14	0.137	0.002	0.143
Intelligence	lassosum.PseudoVal	All.MultiPRS	0.064	0.102	-0.038	8.95e-08	0.055	0.097	-0.043	4.76e-07
Intelligence	All.MultiPRS	All.MultiPRS	0.102	0.102	0	1	0.097	0.097	0	1
Intelligence	DBSLMM.PseudoVal	All.MultiPRS	0.09	0.102	-0.012	0.0898	0.082	0.097	-0.015	0.00155
Intelligence	LDpred1.Inf	All.MultiPRS	0.099	0.102	-0.004	0.604	0.094	0.097	-0.004	0.274
Intelligence	LDpred2.Inf	All.MultiPRS	0.099	0.102	-0.003	0.659	0.094	0.097	-0.003	0.381
Intelligence	lassosum.MultiPRS	All.MultiPRS	0.102	0.102	0	0.694	0.099	0.097	0.002	0.309
Intelligence	LDpred1.10FCVal	All.MultiPRS	0.1	0.102	-0.002	0.802	0.094	0.097	-0.003	0.238
Intelligence	pT+clump.MultiPRS	All.MultiPRS	0.087	0.102	-0.016	0.0263	0.081	0.097	-0.016	0.00405
Intelligence	LDpred2.MultiPRS	All.MultiPRS	0.103	0.102	0.001	0.929	0.098	0.097	0.001	0.716
Intelligence	pT+clump.10FCVal	All.MultiPRS	0.084	0.102	-0.018	0.00892	0.074	0.097	-0.023	0.000253
Intelligence	lassosum.10FCVal	All.MultiPRS	0.098	0.102	-0.004	0.574	0.096	0.097	-0.002	0.641
Intelligence	LDpred2.10FCVal	All.MultiPRS	0.102	0.102	-0.001	0.942	0.095	0.097	-0.002	0.483
Intelligence	SBayesR.PseudoVal	All.MultiPRS	0.1	0.102	-0.002	0.739	0.09	0.097	-0.007	0.0256
Intelligence	LDpred1.MultiPRS	All.MultiPRS	0.101	0.102	-0.002	0.823	0.094	0.097	-0.003	0.26
Intelligence	LDpred2.PseudoVal	All.MultiPRS	0.1	0.102	-0.002	0.781	0.095	0.097	-0.002	0.489
Intelligence	SBLUP.Inf	All.MultiPRS	0.099	0.102	-0.003	0.665	0.094	0.097	-0.004	0.257
Intelligence	LDpred2.MultiPRS	DBSLMM.PseudoVal	0.103	0.09	0.013	0.0738	0.098	0.082	0.016	0.00197
Intelligence	pT+clump.10FCVal	DBSLMM.PseudoVal	0.084	0.09	-0.007	0.0944	0.074	0.082	-0.008	0.305
Intelligence	lassosum.PseudoVal	DBSLMM.PseudoVal	0.064	0.09	-0.026	1.66e-08	0.055	0.082	-0.027	0.0031
Intelligence	All.MultiPRS	DBSLMM.PseudoVal	0.102	0.09	0.012	0.0898	0.097	0.082	0.015	0.00155
Intelligence	LDpred1.MultiPRS	DBSLMM.PseudoVal	0.101	0.09	0.01	0.121	0.094	0.082	0.012	0.0143
Intelligence	LDpred2.PseudoVal	DBSLMM.PseudoVal	0.1	0.09	0.01	4.57e-05	0.095	0.082	0.013	0.00629
Intelligence	DBSLMM.PseudoVal	DBSLMM.PseudoVal	0.09	0.09	0	1	0.082	0.082	0	1
Intelligence	LDpred1.Inf	DBSLMM.PseudoVal	0.099	0.09	0.008	0.00163	0.094	0.082	0.012	0.0261
Intelligence	LDpred2.Inf	DBSLMM.PseudoVal	0.099	0.09	0.009	0.000477	0.094	0.082	0.012	0.0129
Intelligence	lassosum.MultiPRS	DBSLMM.PseudoVal	0.102	0.09	0.012	0.1	0.099	0.082	0.017	0.000567
Intelligence	LDpred1.10FCVal	DBSLMM.PseudoVal	0.1	0.09	0.01	5.33e-05	0.094	0.082	0.012	0.0179
Intelligence	pT+clump.MultiPRS	DBSLMM.PseudoVal	0.087	0.09	-0.004	0.601	0.081	0.082	-0.001	0.937
Intelligence	SBayesR.PseudoVal	DBSLMM.PseudoVal	0.1	0.09	0.01	0.00039	0.09	0.082	0.008	0.132
Intelligence	lassosum.10FCVal	DBSLMM.PseudoVal	0.098	0.09	0.008	0.0055	0.096	0.082	0.014	0.0172
Intelligence	LDpred2.10FCVal	DBSLMM.PseudoVal	0.102	0.09	0.011	7.33e-07	0.095	0.082	0.014	0.00344
Intelligence	SBLUP.Inf	DBSLMM.PseudoVal	0.099	0.09	0.009	0.000411	0.094	0.082	0.012	0.0198
Intelligence	All.MultiPRS	lassosum.MultiPRS	0.102	0.102	0	0.694	0.097	0.099	-0.002	0.309
Intelligence	LDpred1.MultiPRS	lassosum.MultiPRS	0.101	0.102	-0.001	0.865	0.094	0.099	-0.005	0.118
Intelligence	LDpred1.Inf	lassosum.MultiPRS	0.099	0.102	-0.003	0.641	0.094	0.099	-0.005	0.131
Intelligence	LDpred2.Inf	lassosum.MultiPRS	0.099	0.102	-0.003	0.697	0.094	0.099	-0.005	0.163
Intelligence	lassosum.MultiPRS	lassosum.MultiPRS	0.102	0.102	0	1	0.099	0.099	0	1
Intelligence	DBSLMM.PseudoVal	lassosum.MultiPRS	0.09	0.102	-0.012	0.1	0.082	0.099	-0.017	0.000567
Intelligence	lassosum.PseudoVal	lassosum.MultiPRS	0.064	0.102	-0.037	1.18e-07	0.055	0.099	-0.044	1.21e-07
Intelligence	LDpred2.MultiPRS	lassosum.MultiPRS	0.103	0.102	0.001	0.886	0.098	0.099	-0.001	0.787
Intelligence	pT+clump.10FCVal	lassosum.MultiPRS	0.084	0.102	-0.018	0.0104	0.074	0.099	-0.025	0.000136
Intelligence	lassosum.10FCVal	lassosum.MultiPRS	0.098	0.102	-0.004	0.611	0.096	0.099	-0.003	0.232
Intelligence	LDpred2.10FCVal	lassosum.MultiPRS	0.102	0.102	0	0.984	0.095	0.099	-0.004	0.167
Intelligence	SBayesR.PseudoVal	lassosum.MultiPRS	0.1	0.102	-0.002	0.779	0.09	0.099	-0.009	0.0154
Intelligence	LDpred2.PseudoVal	lassosum.MultiPRS	0.1	0.102	-0.002	0.822	0.095	0.099	-0.004	0.203
Intelligence	SBLUP.Inf	lassosum.MultiPRS	0.099	0.102	-0.003	0.703	0.094	0.099	-0.005	0.1
Intelligence	pT+clump.MultiPRS	lassosum.MultiPRS	0.087	0.102	-0.015	0.03	0.081	0.099	-0.018	0.00204
Intelligence	LDpred1.10FCVal	lassosum.MultiPRS	0.1	0.102	-0.001	0.843	0.094	0.099	-0.005	0.102
Intelligence	All.MultiPRS	lassosum.PseudoVal	0.102	0.064	0.038	8.95e-08	0.097	0.055	0.043	4.76e-07
Intelligence	LDpred1.MultiPRS	lassosum.PseudoVal	0.101	0.064	0.036	9.47e-08	0.094	0.055	0.04	2.54e-06
Intelligence	LDpred2.PseudoVal	lassosum.PseudoVal	0.1	0.064	0.036	3.13e-14	0.095	0.055	0.041	1.64e-05
Intelligence	DBSLMM.PseudoVal	lassosum.PseudoVal	0.09	0.064	0.026	1.66e-08	0.082	0.055	0.027	0.0031
Intelligence	LDpred1.Inf	lassosum.PseudoVal	0.099	0.064	0.034	6.88e-12	0.094	0.055	0.039	8.86e-05
Intelligence	LDpred2.Inf	lassosum.PseudoVal	0.099	0.064	0.035	2.34e-12	0.094	0.055	0.04	5.65e-05
Intelligence	lassosum.MultiPRS	lassosum.PseudoVal	0.102	0.064	0.037	1.18e-07	0.099	0.055	0.044	1.21e-07
Intelligence	LDpred1.10FCVal	lassosum.PseudoVal	0.1	0.064	0.036	9.81e-17	0.094	0.055	0.039	5.66e-06
Intelligence	lassosum.PseudoVal	lassosum.PseudoVal	0.064	0.064	0	1	0.055	0.055	0	1
Intelligence	LDpred2.MultiPRS	lassosum.PseudoVal	0.103	0.064	0.038	4.26e-08	0.098	0.055	0.043	6.57e-07
Intelligence	pT+clump.10FCVal	lassosum.PseudoVal	0.084	0.064	0.019	0.000257	0.074	0.055	0.019	0.0668
Intelligence	lassosum.10FCVal	lassosum.PseudoVal	0.098	0.064	0.034	5.72e-13	0.096	0.055	0.041	1.31e-05
Intelligence	LDpred2.10FCVal	lassosum.PseudoVal	0.102	0.064	0.037	1.25e-19	0.095	0.055	0.041	6.72e-07
Intelligence	SBayesR.PseudoVal	lassosum.PseudoVal	0.1	0.064	0.036	1.09e-18	0.09	0.055	0.036	9.83e-06
Intelligence	SBLUP.Inf	lassosum.PseudoVal	0.099	0.064	0.035	2.11e-12	0.094	0.055	0.039	7.96e-05
Intelligence	pT+clump.MultiPRS	lassosum.PseudoVal	0.087	0.064	0.022	0.0016	0.081	0.055	0.027	0.0024
Intelligence	All.MultiPRS	lassosum.10FCVal	0.102	0.098	0.004	0.574	0.097	0.096	0.002	0.641
Intelligence	LDpred1.MultiPRS	lassosum.10FCVal	0.101	0.098	0.002	0.718	0.094	0.096	-0.001	0.706
Intelligence	LDpred1.Inf	lassosum.10FCVal	0.099	0.098	0	0.864	0.094	0.096	-0.002	0.574
Intelligence	LDpred2.Inf	lassosum.10FCVal	0.099	0.098	0.001	0.601	0.094	0.096	-0.001	0.727
Intelligence	lassosum.MultiPRS	lassosum.10FCVal	0.102	0.098	0.004	0.611	0.099	0.096	0.003	0.232
Intelligence	DBSLMM.PseudoVal	lassosum.10FCVal	0.09	0.098	-0.008	0.0055	0.082	0.096	-0.014	0.0172
Intelligence	lassosum.PseudoVal	lassosum.10FCVal	0.064	0.098	-0.034	5.72e-13	0.055	0.096	-0.041	1.31e-05
Intelligence	LDpred2.MultiPRS	lassosum.10FCVal	0.103	0.098	0.005	0.513	0.098	0.096	0.003	0.575
Intelligence	pT+clump.10FCVal	lassosum.10FCVal	0.084	0.098	-0.014	3.17e-07	0.074	0.096	-0.022	0.000127
Intelligence	lassosum.10FCVal	lassosum.10FCVal	0.098	0.098	0	1	0.096	0.096	0	1
Intelligence	LDpred2.10FCVal	lassosum.10FCVal	0.102	0.098	0.003	0.0535	0.095	0.096	0	0.986
Intelligence	SBayesR.PseudoVal	lassosum.10FCVal	0.1	0.098	0.002	0.41	0.09	0.096	-0.005	0.167
Intelligence	LDpred2.PseudoVal	lassosum.10FCVal	0.1	0.098	0.002	0.169	0.095	0.096	0	0.919
Intelligence	SBLUP.Inf	lassosum.10FCVal	0.099	0.098	0.001	0.575	0.094	0.096	-0.002	0.542
Intelligence	pT+clump.MultiPRS	lassosum.10FCVal	0.087	0.098	-0.012	0.0969	0.081	0.096	-0.014	0.00948
Intelligence	LDpred1.10FCVal	lassosum.10FCVal	0.1	0.098	0.002	0.195	0.094	0.096	-0.002	0.622
Intelligence	DBSLMM.PseudoVal	LDpred1.MultiPRS	0.09	0.101	-0.01	0.121	0.082	0.094	-0.012	0.0143
Intelligence	LDpred2.MultiPRS	LDpred1.MultiPRS	0.103	0.101	0.002	0.755	0.098	0.094	0.004	0.257
Intelligence	pT+clump.10FCVal	LDpred1.MultiPRS	0.084	0.101	-0.017	0.0121	0.074	0.094	-0.02	0.00188
Intelligence	lassosum.10FCVal	LDpred1.MultiPRS	0.098	0.101	-0.002	0.718	0.096	0.094	0.001	0.706
Intelligence	lassosum.PseudoVal	LDpred1.MultiPRS	0.064	0.101	-0.036	9.47e-08	0.055	0.094	-0.04	2.54e-06
Intelligence	All.MultiPRS	LDpred1.MultiPRS	0.102	0.101	0.002	0.823	0.097	0.094	0.003	0.26
Intelligence	LDpred1.MultiPRS	LDpred1.MultiPRS	0.101	0.101	0	1	0.094	0.094	0	1
Intelligence	LDpred2.PseudoVal	LDpred1.MultiPRS	0.1	0.101	0	0.951	0.095	0.094	0.001	0.624
Intelligence	SBLUP.Inf	LDpred1.MultiPRS	0.099	0.101	-0.002	0.821	0.094	0.094	-0.001	0.814
Intelligence	LDpred1.Inf	LDpred1.MultiPRS	0.099	0.101	-0.002	0.751	0.094	0.094	-0.001	0.767
Intelligence	LDpred2.Inf	LDpred1.MultiPRS	0.099	0.101	-0.002	0.815	0.094	0.094	0	0.928
Intelligence	lassosum.MultiPRS	LDpred1.MultiPRS	0.102	0.101	0.001	0.865	0.099	0.094	0.005	0.118
Intelligence	LDpred1.10FCVal	LDpred1.MultiPRS	0.1	0.101	0	0.974	0.094	0.094	0	0.775
Intelligence	pT+clump.MultiPRS	LDpred1.MultiPRS	0.087	0.101	-0.014	0.0455	0.081	0.094	-0.013	0.0259
Intelligence	SBayesR.PseudoVal	LDpred1.MultiPRS	0.1	0.101	-0.001	0.905	0.09	0.094	-0.004	0.14
Intelligence	LDpred2.10FCVal	LDpred1.MultiPRS	0.102	0.101	0.001	0.876	0.095	0.094	0.001	0.507
Intelligence	All.MultiPRS	LDpred1.Inf	0.102	0.099	0.004	0.604	0.097	0.094	0.004	0.274
Intelligence	LDpred1.Inf	LDpred1.Inf	0.099	0.099	0	1	0.094	0.094	0	1
Intelligence	LDpred2.Inf	LDpred1.Inf	0.099	0.099	0.001	0.523	0.094	0.094	0.001	0.605
Intelligence	DBSLMM.PseudoVal	LDpred1.Inf	0.09	0.099	-0.008	0.00163	0.082	0.094	-0.012	0.0261
Intelligence	lassosum.PseudoVal	LDpred1.Inf	0.064	0.099	-0.034	6.88e-12	0.055	0.094	-0.039	8.86e-05
Intelligence	LDpred2.MultiPRS	LDpred1.Inf	0.103	0.099	0.004	0.541	0.098	0.094	0.005	0.253
Intelligence	pT+clump.10FCVal	LDpred1.Inf	0.084	0.099	-0.015	3.24e-06	0.074	0.094	-0.02	0.00185
Intelligence	lassosum.10FCVal	LDpred1.Inf	0.098	0.099	0	0.864	0.096	0.094	0.002	0.574
Intelligence	LDpred2.10FCVal	LDpred1.Inf	0.102	0.099	0.003	0.0331	0.095	0.094	0.002	0.509
Intelligence	SBayesR.PseudoVal	LDpred1.Inf	0.1	0.099	0.001	0.485	0.09	0.094	-0.003	0.358
Intelligence	LDpred1.MultiPRS	LDpred1.Inf	0.101	0.099	0.002	0.751	0.094	0.094	0.001	0.767
Intelligence	LDpred2.PseudoVal	LDpred1.Inf	0.1	0.099	0.002	0.066	0.095	0.094	0.002	0.353
Intelligence	SBLUP.Inf	LDpred1.Inf	0.099	0.099	0.001	0.475	0.094	0.094	0	0.981
Intelligence	pT+clump.MultiPRS	LDpred1.Inf	0.087	0.099	-0.012	0.0887	0.081	0.094	-0.012	0.049
Intelligence	lassosum.MultiPRS	LDpred1.Inf	0.102	0.099	0.003	0.641	0.099	0.094	0.005	0.131
Intelligence	LDpred1.10FCVal	LDpred1.Inf	0.1	0.099	0.002	0.0736	0.094	0.094	0	0.885
Intelligence	LDpred1.Inf	LDpred1.10FCVal	0.099	0.1	-0.002	0.0736	0.094	0.094	0	0.885
Intelligence	DBSLMM.PseudoVal	LDpred1.10FCVal	0.09	0.1	-0.01	5.33e-05	0.082	0.094	-0.012	0.0179
Intelligence	lassosum.PseudoVal	LDpred1.10FCVal	0.064	0.1	-0.036	9.81e-17	0.055	0.094	-0.039	5.66e-06
Intelligence	LDpred2.MultiPRS	LDpred1.10FCVal	0.103	0.1	0.002	0.733	0.098	0.094	0.004	0.241
Intelligence	pT+clump.10FCVal	LDpred1.10FCVal	0.084	0.1	-0.017	2.79e-07	0.074	0.094	-0.02	0.00199
Intelligence	lassosum.10FCVal	LDpred1.10FCVal	0.098	0.1	-0.002	0.195	0.096	0.094	0.002	0.622
Intelligence	LDpred2.10FCVal	LDpred1.10FCVal	0.102	0.1	0.001	0.206	0.095	0.094	0.002	0.41
Intelligence	All.MultiPRS	LDpred1.10FCVal	0.102	0.1	0.002	0.802	0.097	0.094	0.003	0.238
Intelligence	LDpred1.MultiPRS	LDpred1.10FCVal	0.101	0.1	0	0.974	0.094	0.094	0	0.775
Intelligence	LDpred2.PseudoVal	LDpred1.10FCVal	0.1	0.1	0	0.857	0.095	0.094	0.001	0.515
Intelligence	SBLUP.Inf	LDpred1.10FCVal	0.099	0.1	-0.001	0.315	0.094	0.094	0	0.918
Intelligence	pT+clump.MultiPRS	LDpred1.10FCVal	0.087	0.1	-0.014	0.0488	0.081	0.094	-0.012	0.0306
Intelligence	LDpred2.Inf	LDpred1.10FCVal	0.099	0.1	-0.001	0.297	0.094	0.094	0.001	0.827
Intelligence	lassosum.MultiPRS	LDpred1.10FCVal	0.102	0.1	0.001	0.843	0.099	0.094	0.005	0.102
Intelligence	LDpred1.10FCVal	LDpred1.10FCVal	0.1	0.1	0	1	0.094	0.094	0	1
Intelligence	SBayesR.PseudoVal	LDpred1.10FCVal	0.1	0.1	-0.001	0.676	0.09	0.094	-0.004	0.179
Intelligence	LDpred2.MultiPRS	LDpred2.MultiPRS	0.103	0.103	0	1	0.098	0.098	0	1
Intelligence	lassosum.PseudoVal	LDpred2.MultiPRS	0.064	0.103	-0.038	4.26e-08	0.055	0.098	-0.043	6.57e-07
Intelligence	All.MultiPRS	LDpred2.MultiPRS	0.102	0.103	-0.001	0.929	0.097	0.098	-0.001	0.716
Intelligence	LDpred1.MultiPRS	LDpred2.MultiPRS	0.101	0.103	-0.002	0.755	0.094	0.098	-0.004	0.257
Intelligence	DBSLMM.PseudoVal	LDpred2.MultiPRS	0.09	0.103	-0.013	0.0738	0.082	0.098	-0.016	0.00197
Intelligence	LDpred1.Inf	LDpred2.MultiPRS	0.099	0.103	-0.004	0.541	0.094	0.098	-0.005	0.253
Intelligence	LDpred2.Inf	LDpred2.MultiPRS	0.099	0.103	-0.004	0.594	0.094	0.098	-0.004	0.309
Intelligence	lassosum.MultiPRS	LDpred2.MultiPRS	0.102	0.103	-0.001	0.886	0.099	0.098	0.001	0.787
Intelligence	LDpred1.10FCVal	LDpred2.MultiPRS	0.1	0.103	-0.002	0.733	0.094	0.098	-0.004	0.241
Intelligence	pT+clump.MultiPRS	LDpred2.MultiPRS	0.087	0.103	-0.016	0.0218	0.081	0.098	-0.017	0.00835
Intelligence	SBayesR.PseudoVal	LDpred2.MultiPRS	0.1	0.103	-0.003	0.672	0.09	0.098	-0.008	0.0477
Intelligence	pT+clump.10FCVal	LDpred2.MultiPRS	0.084	0.103	-0.019	0.00651	0.074	0.098	-0.024	0.000749
Intelligence	lassosum.10FCVal	LDpred2.MultiPRS	0.098	0.103	-0.005	0.513	0.096	0.098	-0.003	0.575
Intelligence	LDpred2.10FCVal	LDpred2.MultiPRS	0.102	0.103	-0.001	0.87	0.095	0.098	-0.003	0.391
Intelligence	LDpred2.PseudoVal	LDpred2.MultiPRS	0.1	0.103	-0.003	0.712	0.095	0.098	-0.003	0.396
Intelligence	SBLUP.Inf	LDpred2.MultiPRS	0.099	0.103	-0.004	0.6	0.094	0.098	-0.004	0.22
Intelligence	LDpred2.MultiPRS	LDpred2.10FCVal	0.103	0.102	0.001	0.87	0.098	0.095	0.003	0.391
Intelligence	pT+clump.10FCVal	LDpred2.10FCVal	0.084	0.102	-0.018	1.35e-07	0.074	0.095	-0.021	0.00147
Intelligence	lassosum.PseudoVal	LDpred2.10FCVal	0.064	0.102	-0.037	1.25e-19	0.055	0.095	-0.041	6.72e-07
Intelligence	All.MultiPRS	LDpred2.10FCVal	0.102	0.102	0.001	0.942	0.097	0.095	0.002	0.483
Intelligence	LDpred1.MultiPRS	LDpred2.10FCVal	0.101	0.102	-0.001	0.876	0.094	0.095	-0.001	0.507
Intelligence	LDpred2.PseudoVal	LDpred2.10FCVal	0.1	0.102	-0.001	0.126	0.095	0.095	0	0.903
Intelligence	DBSLMM.PseudoVal	LDpred2.10FCVal	0.09	0.102	-0.011	7.33e-07	0.082	0.095	-0.014	0.00344
Intelligence	LDpred1.Inf	LDpred2.10FCVal	0.099	0.102	-0.003	0.0331	0.094	0.095	-0.002	0.509
Intelligence	LDpred2.Inf	LDpred2.10FCVal	0.099	0.102	-0.003	0.0335	0.094	0.095	-0.001	0.665
Intelligence	lassosum.MultiPRS	LDpred2.10FCVal	0.102	0.102	0	0.984	0.099	0.095	0.004	0.167
Intelligence	LDpred1.10FCVal	LDpred2.10FCVal	0.1	0.102	-0.001	0.206	0.094	0.095	-0.002	0.41
Intelligence	pT+clump.MultiPRS	LDpred2.10FCVal	0.087	0.102	-0.015	0.0315	0.081	0.095	-0.014	0.0167
Intelligence	SBayesR.PseudoVal	LDpred2.10FCVal	0.1	0.102	-0.002	0.181	0.09	0.095	-0.005	0.0517
Intelligence	lassosum.10FCVal	LDpred2.10FCVal	0.098	0.102	-0.003	0.0535	0.096	0.095	0	0.986
Intelligence	LDpred2.10FCVal	LDpred2.10FCVal	0.102	0.102	0	1	0.095	0.095	0	1
Intelligence	SBLUP.Inf	LDpred2.10FCVal	0.099	0.102	-0.003	0.0424	0.094	0.095	-0.002	0.451
Intelligence	LDpred2.MultiPRS	LDpred2.PseudoVal	0.103	0.1	0.003	0.712	0.098	0.095	0.003	0.396
Intelligence	lassosum.PseudoVal	LDpred2.PseudoVal	0.064	0.1	-0.036	3.13e-14	0.055	0.095	-0.041	1.64e-05
Intelligence	All.MultiPRS	LDpred2.PseudoVal	0.102	0.1	0.002	0.781	0.097	0.095	0.002	0.489
Intelligence	LDpred1.MultiPRS	LDpred2.PseudoVal	0.101	0.1	0	0.951	0.094	0.095	-0.001	0.624
Intelligence	DBSLMM.PseudoVal	LDpred2.PseudoVal	0.09	0.1	-0.01	4.57e-05	0.082	0.095	-0.013	0.00629
Intelligence	LDpred1.Inf	LDpred2.PseudoVal	0.099	0.1	-0.002	0.066	0.094	0.095	-0.002	0.353
Intelligence	LDpred2.Inf	LDpred2.PseudoVal	0.099	0.1	-0.001	0.00181	0.094	0.095	-0.001	0.26
Intelligence	lassosum.MultiPRS	LDpred2.PseudoVal	0.102	0.1	0.002	0.822	0.099	0.095	0.004	0.203
Intelligence	LDpred1.10FCVal	LDpred2.PseudoVal	0.1	0.1	0	0.857	0.094	0.095	-0.001	0.515
Intelligence	pT+clump.MultiPRS	LDpred2.PseudoVal	0.087	0.1	-0.014	0.0518	0.081	0.095	-0.014	0.0183
Intelligence	SBayesR.PseudoVal	LDpred2.PseudoVal	0.1	0.1	0	0.812	0.09	0.095	-0.005	0.119
Intelligence	pT+clump.10FCVal	LDpred2.PseudoVal	0.084	0.1	-0.016	1.11e-07	0.074	0.095	-0.021	0.000547
Intelligence	lassosum.10FCVal	LDpred2.PseudoVal	0.098	0.1	-0.002	0.169	0.096	0.095	0	0.919
Intelligence	LDpred2.10FCVal	LDpred2.PseudoVal	0.102	0.1	0.001	0.126	0.095	0.095	0	0.903
Intelligence	LDpred2.PseudoVal	LDpred2.PseudoVal	0.1	0.1	0	1	0.095	0.095	0	1
Intelligence	SBLUP.Inf	LDpred2.PseudoVal	0.099	0.1	-0.001	0.0227	0.094	0.095	-0.002	0.0813
Intelligence	DBSLMM.PseudoVal	LDpred2.Inf	0.09	0.099	-0.009	0.000477	0.082	0.094	-0.012	0.0129
Intelligence	LDpred2.MultiPRS	LDpred2.Inf	0.103	0.099	0.004	0.594	0.098	0.094	0.004	0.309
Intelligence	pT+clump.10FCVal	LDpred2.Inf	0.084	0.099	-0.015	1.14e-06	0.074	0.094	-0.02	0.00105
Intelligence	lassosum.10FCVal	LDpred2.Inf	0.098	0.099	-0.001	0.601	0.096	0.094	0.001	0.727
Intelligence	lassosum.PseudoVal	LDpred2.Inf	0.064	0.099	-0.035	2.34e-12	0.055	0.094	-0.04	5.65e-05
Intelligence	All.MultiPRS	LDpred2.Inf	0.102	0.099	0.003	0.659	0.097	0.094	0.003	0.381
Intelligence	LDpred1.MultiPRS	LDpred2.Inf	0.101	0.099	0.002	0.815	0.094	0.094	0	0.928
Intelligence	LDpred2.PseudoVal	LDpred2.Inf	0.1	0.099	0.001	0.00181	0.095	0.094	0.001	0.26
Intelligence	SBLUP.Inf	LDpred2.Inf	0.099	0.099	0	0.84	0.094	0.094	-0.001	0.142
Intelligence	LDpred1.Inf	LDpred2.Inf	0.099	0.099	-0.001	0.523	0.094	0.094	-0.001	0.605
Intelligence	LDpred2.Inf	LDpred2.Inf	0.099	0.099	0	1	0.094	0.094	0	1
Intelligence	lassosum.MultiPRS	LDpred2.Inf	0.102	0.099	0.003	0.697	0.099	0.094	0.005	0.163
Intelligence	LDpred1.10FCVal	LDpred2.Inf	0.1	0.099	0.001	0.297	0.094	0.094	-0.001	0.827
Intelligence	pT+clump.MultiPRS	LDpred2.Inf	0.087	0.099	-0.013	0.075	0.081	0.094	-0.013	0.0339
Intelligence	SBayesR.PseudoVal	LDpred2.Inf	0.1	0.099	0.001	0.683	0.09	0.094	-0.004	0.252
Intelligence	LDpred2.10FCVal	LDpred2.Inf	0.102	0.099	0.003	0.0335	0.095	0.094	0.001	0.665
Intelligence	All.MultiPRS	pT+clump.MultiPRS	0.102	0.087	0.016	0.0263	0.097	0.081	0.016	0.00405
Intelligence	LDpred1.MultiPRS	pT+clump.MultiPRS	0.101	0.087	0.014	0.0455	0.094	0.081	0.013	0.0259
Intelligence	LDpred2.PseudoVal	pT+clump.MultiPRS	0.1	0.087	0.014	0.0518	0.095	0.081	0.014	0.0183
Intelligence	DBSLMM.PseudoVal	pT+clump.MultiPRS	0.09	0.087	0.004	0.601	0.082	0.081	0.001	0.937
Intelligence	LDpred1.Inf	pT+clump.MultiPRS	0.099	0.087	0.012	0.0887	0.094	0.081	0.012	0.049
Intelligence	LDpred2.Inf	pT+clump.MultiPRS	0.099	0.087	0.013	0.075	0.094	0.081	0.013	0.0339
Intelligence	lassosum.MultiPRS	pT+clump.MultiPRS	0.102	0.087	0.015	0.03	0.099	0.081	0.018	0.00204
Intelligence	LDpred1.10FCVal	pT+clump.MultiPRS	0.1	0.087	0.014	0.0488	0.094	0.081	0.012	0.0306
Intelligence	lassosum.PseudoVal	pT+clump.MultiPRS	0.064	0.087	-0.022	0.0016	0.055	0.081	-0.027	0.0024
Intelligence	LDpred2.MultiPRS	pT+clump.MultiPRS	0.103	0.087	0.016	0.0218	0.098	0.081	0.017	0.00835
Intelligence	pT+clump.10FCVal	pT+clump.MultiPRS	0.084	0.087	-0.003	0.687	0.074	0.081	-0.007	0.0115
Intelligence	lassosum.10FCVal	pT+clump.MultiPRS	0.098	0.087	0.012	0.0969	0.096	0.081	0.014	0.00948
Intelligence	LDpred2.10FCVal	pT+clump.MultiPRS	0.102	0.087	0.015	0.0315	0.095	0.081	0.014	0.0167
Intelligence	SBayesR.PseudoVal	pT+clump.MultiPRS	0.1	0.087	0.013	0.059	0.09	0.081	0.009	0.139
Intelligence	SBLUP.Inf	pT+clump.MultiPRS	0.099	0.087	0.013	0.0737	0.094	0.081	0.012	0.0441
Intelligence	pT+clump.MultiPRS	pT+clump.MultiPRS	0.087	0.087	0	1	0.081	0.081	0	1
Intelligence	lassosum.PseudoVal	pT+clump.10FCVal	0.064	0.084	-0.019	0.000257	0.055	0.074	-0.019	0.0668
Intelligence	All.MultiPRS	pT+clump.10FCVal	0.102	0.084	0.018	0.00892	0.097	0.074	0.023	0.000253
Intelligence	DBSLMM.PseudoVal	pT+clump.10FCVal	0.09	0.084	0.007	0.0944	0.082	0.074	0.008	0.305
Intelligence	LDpred1.Inf	pT+clump.10FCVal	0.099	0.084	0.015	3.24e-06	0.094	0.074	0.02	0.00185
Intelligence	LDpred2.Inf	pT+clump.10FCVal	0.099	0.084	0.015	1.14e-06	0.094	0.074	0.02	0.00105
Intelligence	lassosum.MultiPRS	pT+clump.10FCVal	0.102	0.084	0.018	0.0104	0.099	0.074	0.025	0.000136
Intelligence	LDpred1.10FCVal	pT+clump.10FCVal	0.1	0.084	0.017	2.79e-07	0.094	0.074	0.02	0.00199
Intelligence	pT+clump.MultiPRS	pT+clump.10FCVal	0.087	0.084	0.003	0.687	0.081	0.074	0.007	0.0115
Intelligence	LDpred2.MultiPRS	pT+clump.10FCVal	0.103	0.084	0.019	0.00651	0.098	0.074	0.024	0.000749
Intelligence	pT+clump.10FCVal	pT+clump.10FCVal	0.084	0.084	0	1	0.074	0.074	0	1
Intelligence	lassosum.10FCVal	pT+clump.10FCVal	0.098	0.084	0.014	3.17e-07	0.096	0.074	0.022	0.000127
Intelligence	LDpred2.10FCVal	pT+clump.10FCVal	0.102	0.084	0.018	1.35e-07	0.095	0.074	0.021	0.00147
Intelligence	SBayesR.PseudoVal	pT+clump.10FCVal	0.1	0.084	0.016	2.95e-06	0.09	0.074	0.016	0.0184
Intelligence	LDpred1.MultiPRS	pT+clump.10FCVal	0.101	0.084	0.017	0.0121	0.094	0.074	0.02	0.00188
Intelligence	LDpred2.PseudoVal	pT+clump.10FCVal	0.1	0.084	0.016	1.11e-07	0.095	0.074	0.021	0.000547
Intelligence	SBLUP.Inf	pT+clump.10FCVal	0.099	0.084	0.015	7.46e-07	0.094	0.074	0.02	0.00145
Intelligence	LDpred1.Inf	SBayesR.PseudoVal	0.099	0.1	-0.001	0.485	0.094	0.09	0.003	0.358
Intelligence	DBSLMM.PseudoVal	SBayesR.PseudoVal	0.09	0.1	-0.01	0.00039	0.082	0.09	-0.008	0.132
Intelligence	lassosum.PseudoVal	SBayesR.PseudoVal	0.064	0.1	-0.036	1.09e-18	0.055	0.09	-0.036	9.83e-06
Intelligence	LDpred2.MultiPRS	SBayesR.PseudoVal	0.103	0.1	0.003	0.672	0.098	0.09	0.008	0.0477
Intelligence	pT+clump.10FCVal	SBayesR.PseudoVal	0.084	0.1	-0.016	2.95e-06	0.074	0.09	-0.016	0.0184
Intelligence	lassosum.10FCVal	SBayesR.PseudoVal	0.098	0.1	-0.002	0.41	0.096	0.09	0.005	0.167
Intelligence	LDpred2.10FCVal	SBayesR.PseudoVal	0.102	0.1	0.002	0.181	0.095	0.09	0.005	0.0517
Intelligence	All.MultiPRS	SBayesR.PseudoVal	0.102	0.1	0.002	0.739	0.097	0.09	0.007	0.0256
Intelligence	LDpred1.MultiPRS	SBayesR.PseudoVal	0.101	0.1	0.001	0.905	0.094	0.09	0.004	0.14
Intelligence	LDpred2.PseudoVal	SBayesR.PseudoVal	0.1	0.1	0	0.812	0.095	0.09	0.005	0.119
Intelligence	SBLUP.Inf	SBayesR.PseudoVal	0.099	0.1	-0.001	0.709	0.094	0.09	0.003	0.359
Intelligence	pT+clump.MultiPRS	SBayesR.PseudoVal	0.087	0.1	-0.013	0.059	0.081	0.09	-0.009	0.139
Intelligence	LDpred2.Inf	SBayesR.PseudoVal	0.099	0.1	-0.001	0.683	0.094	0.09	0.004	0.252
Intelligence	lassosum.MultiPRS	SBayesR.PseudoVal	0.102	0.1	0.002	0.779	0.099	0.09	0.009	0.0154
Intelligence	LDpred1.10FCVal	SBayesR.PseudoVal	0.1	0.1	0.001	0.676	0.094	0.09	0.004	0.179
Intelligence	SBayesR.PseudoVal	SBayesR.PseudoVal	0.1	0.1	0	1	0.09	0.09	0	1
Intelligence	All.MultiPRS	SBLUP.Inf	0.102	0.099	0.003	0.665	0.097	0.094	0.004	0.257
Intelligence	LDpred1.Inf	SBLUP.Inf	0.099	0.099	-0.001	0.475	0.094	0.094	0	0.981
Intelligence	LDpred2.Inf	SBLUP.Inf	0.099	0.099	0	0.84	0.094	0.094	0.001	0.142
Intelligence	DBSLMM.PseudoVal	SBLUP.Inf	0.09	0.099	-0.009	0.000411	0.082	0.094	-0.012	0.0198
Intelligence	lassosum.PseudoVal	SBLUP.Inf	0.064	0.099	-0.035	2.11e-12	0.055	0.094	-0.039	7.96e-05
Intelligence	LDpred2.MultiPRS	SBLUP.Inf	0.103	0.099	0.004	0.6	0.098	0.094	0.004	0.22
Intelligence	pT+clump.10FCVal	SBLUP.Inf	0.084	0.099	-0.015	7.46e-07	0.074	0.094	-0.02	0.00145
Intelligence	lassosum.10FCVal	SBLUP.Inf	0.098	0.099	-0.001	0.575	0.096	0.094	0.002	0.542
Intelligence	LDpred2.10FCVal	SBLUP.Inf	0.102	0.099	0.003	0.0424	0.095	0.094	0.002	0.451
Intelligence	SBayesR.PseudoVal	SBLUP.Inf	0.1	0.099	0.001	0.709	0.09	0.094	-0.003	0.359
Intelligence	LDpred1.MultiPRS	SBLUP.Inf	0.101	0.099	0.002	0.821	0.094	0.094	0.001	0.814
Intelligence	LDpred2.PseudoVal	SBLUP.Inf	0.1	0.099	0.001	0.0227	0.095	0.094	0.002	0.0813
Intelligence	SBLUP.Inf	SBLUP.Inf	0.099	0.099	0	1	0.094	0.094	0	1
Intelligence	pT+clump.MultiPRS	SBLUP.Inf	0.087	0.099	-0.013	0.0737	0.081	0.094	-0.012	0.0441
Intelligence	lassosum.MultiPRS	SBLUP.Inf	0.102	0.099	0.003	0.703	0.099	0.094	0.005	0.1
Intelligence	LDpred1.10FCVal	SBLUP.Inf	0.1	0.099	0.001	0.315	0.094	0.094	0	0.918
Height	lassosum.10FCVal	All.MultiPRS	0.347	0.36	-0.013	0.0414	0.34	0.356	-0.016	8.37e-10
Height	All.MultiPRS	All.MultiPRS	0.36	0.36	0	1	0.356	0.356	0	1
Height	DBSLMM.PseudoVal	All.MultiPRS	0.333	0.36	-0.026	4.12e-05	0.324	0.356	-0.032	1.48e-17
Height	LDpred1.Inf	All.MultiPRS	0.297	0.36	-0.063	3.97e-22	0.295	0.356	-0.061	1.51e-27
Height	LDpred2.Inf	All.MultiPRS	0.302	0.36	-0.058	5.4e-19	0.299	0.356	-0.056	1.07e-25
Height	lassosum.MultiPRS	All.MultiPRS	0.349	0.36	-0.01	0.112	0.343	0.356	-0.013	1.05e-07
Height	LDpred1.10FCVal	All.MultiPRS	0.287	0.36	-0.073	2.27e-29	0.288	0.356	-0.067	7.25e-29
Height	pT+clump.MultiPRS	All.MultiPRS	0.32	0.36	-0.04	4.95e-10	0.314	0.356	-0.042	2.27e-20
Height	LDpred2.MultiPRS	All.MultiPRS	0.356	0.36	-0.004	2.18e-07	0.351	0.356	-0.004	0.00446
Height	pT+clump.10FCVal	All.MultiPRS	0.305	0.36	-0.055	1.31e-17	0.299	0.356	-0.057	2.13e-26
Height	lassosum.PseudoVal	All.MultiPRS	0.281	0.36	-0.078	1.68e-33	0.276	0.356	-0.08	6.46e-38
Height	LDpred2.10FCVal	All.MultiPRS	0.351	0.36	-0.008	0.184	0.343	0.356	-0.012	2.8e-08
Height	SBayesR.PseudoVal	All.MultiPRS	0.342	0.36	-0.018	0.00495	0.335	0.356	-0.021	3.39e-11
Height	LDpred1.MultiPRS	All.MultiPRS	0.304	0.36	-0.055	1.47e-17	0.303	0.356	-0.053	1.45e-24
Height	LDpred2.PseudoVal	All.MultiPRS	0.335	0.36	-0.024	0.000143	0.326	0.356	-0.029	2.29e-16
Height	SBLUP.Inf	All.MultiPRS	0.295	0.36	-0.064	3.07e-23	0.292	0.356	-0.064	6.29e-30
Height	LDpred2.MultiPRS	DBSLMM.PseudoVal	0.356	0.333	0.022	0.000471	0.351	0.324	0.027	2.22e-13
Height	pT+clump.10FCVal	DBSLMM.PseudoVal	0.305	0.333	-0.029	1.05e-19	0.299	0.324	-0.025	8.71e-05
Height	lassosum.10FCVal	DBSLMM.PseudoVal	0.347	0.333	0.013	2.21e-11	0.34	0.324	0.016	9.25e-05
Height	All.MultiPRS	DBSLMM.PseudoVal	0.36	0.333	0.026	4.12e-05	0.356	0.324	0.032	1.48e-17
Height	LDpred1.MultiPRS	DBSLMM.PseudoVal	0.304	0.333	-0.029	8.32e-06	0.303	0.324	-0.021	1.06e-08
Height	LDpred2.PseudoVal	DBSLMM.PseudoVal	0.335	0.333	0.002	0.231	0.326	0.324	0.002	0.478
Height	DBSLMM.PseudoVal	DBSLMM.PseudoVal	0.333	0.333	0	1	0.324	0.324	0	1
Height	LDpred1.Inf	DBSLMM.PseudoVal	0.297	0.333	-0.036	9.92e-84	0.295	0.324	-0.029	1.36e-14
Height	LDpred2.Inf	DBSLMM.PseudoVal	0.302	0.333	-0.031	5.87e-65	0.299	0.324	-0.025	1.98e-11
Height	lassosum.MultiPRS	DBSLMM.PseudoVal	0.349	0.333	0.016	0.0122	0.343	0.324	0.019	8.74e-08
Height	LDpred1.10FCVal	DBSLMM.PseudoVal	0.287	0.333	-0.047	5.7e-105	0.288	0.324	-0.036	1.75e-16
Height	pT+clump.MultiPRS	DBSLMM.PseudoVal	0.32	0.333	-0.014	0.0332	0.314	0.324	-0.01	0.0326
Height	SBayesR.PseudoVal	DBSLMM.PseudoVal	0.342	0.333	0.008	4.55e-09	0.335	0.324	0.011	9.59e-05
Height	lassosum.PseudoVal	DBSLMM.PseudoVal	0.281	0.333	-0.052	1.35e-42	0.276	0.324	-0.048	2.73e-10
Height	LDpred2.10FCVal	DBSLMM.PseudoVal	0.351	0.333	0.018	3.89e-24	0.343	0.324	0.019	4.79e-08
Height	SBLUP.Inf	DBSLMM.PseudoVal	0.295	0.333	-0.038	1.63e-95	0.292	0.324	-0.032	2.32e-18
Height	All.MultiPRS	lassosum.MultiPRS	0.36	0.349	0.01	0.112	0.356	0.343	0.013	1.05e-07
Height	LDpred1.MultiPRS	lassosum.MultiPRS	0.304	0.349	-0.045	2.29e-71	0.303	0.343	-0.04	2.8e-15
Height	LDpred1.Inf	lassosum.MultiPRS	0.297	0.349	-0.052	7.65e-16	0.295	0.343	-0.048	1.05e-18
Height	LDpred2.Inf	lassosum.MultiPRS	0.302	0.349	-0.047	3.02e-13	0.299	0.343	-0.044	2.93e-16
Height	lassosum.MultiPRS	lassosum.MultiPRS	0.349	0.349	0	1	0.343	0.343	0	1
Height	DBSLMM.PseudoVal	lassosum.MultiPRS	0.333	0.349	-0.016	0.0122	0.324	0.343	-0.019	8.74e-08
Height	lassosum.10FCVal	lassosum.MultiPRS	0.347	0.349	-0.003	0.656	0.34	0.343	-0.003	0.0184
Height	LDpred2.MultiPRS	lassosum.MultiPRS	0.356	0.349	0.006	0.323	0.351	0.343	0.009	0.00196
Height	pT+clump.10FCVal	lassosum.MultiPRS	0.305	0.349	-0.045	3.42e-12	0.299	0.343	-0.044	5.98e-16
Height	lassosum.PseudoVal	lassosum.MultiPRS	0.281	0.349	-0.068	8.05e-26	0.276	0.343	-0.067	6.1e-30
Height	LDpred2.10FCVal	lassosum.MultiPRS	0.351	0.349	0.002	0.789	0.343	0.343	0	0.889
Height	SBayesR.PseudoVal	lassosum.MultiPRS	0.342	0.349	-0.008	0.225	0.335	0.343	-0.008	0.0232
Height	LDpred2.PseudoVal	lassosum.MultiPRS	0.335	0.349	-0.014	0.0273	0.326	0.343	-0.017	5.78e-05
Height	SBLUP.Inf	lassosum.MultiPRS	0.295	0.349	-0.054	8.8e-17	0.292	0.343	-0.051	6.23e-21
Height	pT+clump.MultiPRS	lassosum.MultiPRS	0.32	0.349	-0.03	3.54e-06	0.314	0.343	-0.029	3.64e-11
Height	LDpred1.10FCVal	lassosum.MultiPRS	0.287	0.349	-0.063	5.99e-22	0.288	0.343	-0.055	7.32e-21
Height	All.MultiPRS	lassosum.10FCVal	0.36	0.347	0.013	0.0414	0.356	0.34	0.016	8.37e-10
Height	LDpred1.MultiPRS	lassosum.10FCVal	0.304	0.347	-0.042	6.77e-11	0.303	0.34	-0.037	4.73e-12
Height	LDpred2.PseudoVal	lassosum.10FCVal	0.335	0.347	-0.011	7.05e-08	0.326	0.34	-0.013	0.00172
Height	DBSLMM.PseudoVal	lassosum.10FCVal	0.333	0.347	-0.013	2.21e-11	0.324	0.34	-0.016	9.25e-05
Height	LDpred1.Inf	lassosum.10FCVal	0.297	0.347	-0.05	2.04e-69	0.295	0.34	-0.045	5.72e-15
Height	LDpred2.Inf	lassosum.10FCVal	0.302	0.347	-0.045	1.11e-57	0.299	0.34	-0.04	8.17e-13
Height	lassosum.MultiPRS	lassosum.10FCVal	0.349	0.347	0.003	0.656	0.343	0.34	0.003	0.0184
Height	LDpred1.10FCVal	lassosum.10FCVal	0.287	0.347	-0.06	2.53e-89	0.288	0.34	-0.051	3.56e-17
Height	lassosum.10FCVal	lassosum.10FCVal	0.347	0.347	0	1	0.34	0.34	0	1
Height	LDpred2.MultiPRS	lassosum.10FCVal	0.356	0.347	0.009	0.151	0.351	0.34	0.012	3.24e-05
Height	pT+clump.10FCVal	lassosum.10FCVal	0.305	0.347	-0.042	1.75e-51	0.299	0.34	-0.041	4.2e-13
Height	lassosum.PseudoVal	lassosum.10FCVal	0.281	0.347	-0.065	8.97e-111	0.276	0.34	-0.064	9.46e-28
Height	LDpred2.10FCVal	lassosum.10FCVal	0.351	0.347	0.005	0.0036	0.343	0.34	0.004	0.242
Height	SBayesR.PseudoVal	lassosum.10FCVal	0.342	0.347	-0.005	0.00681	0.335	0.34	-0.005	0.216
Height	SBLUP.Inf	lassosum.10FCVal	0.295	0.347	-0.051	1.25e-73	0.292	0.34	-0.048	7.4e-17
Height	pT+clump.MultiPRS	lassosum.10FCVal	0.32	0.347	-0.027	2.82e-05	0.314	0.34	-0.026	6.71e-09
Height	All.MultiPRS	lassosum.PseudoVal	0.36	0.281	0.078	1.68e-33	0.356	0.276	0.08	6.46e-38
Height	LDpred1.MultiPRS	lassosum.PseudoVal	0.304	0.281	0.023	0.000491	0.303	0.276	0.027	0.00306
Height	LDpred1.Inf	lassosum.PseudoVal	0.297	0.281	0.016	0.000729	0.295	0.276	0.019	0.0386
Height	LDpred2.Inf	lassosum.PseudoVal	0.302	0.281	0.021	6.88e-06	0.299	0.276	0.024	0.0108
Height	lassosum.MultiPRS	lassosum.PseudoVal	0.349	0.281	0.068	8.05e-26	0.343	0.276	0.067	6.1e-30
Height	DBSLMM.PseudoVal	lassosum.PseudoVal	0.333	0.281	0.052	1.35e-42	0.324	0.276	0.048	2.73e-10
Height	lassosum.10FCVal	lassosum.PseudoVal	0.347	0.281	0.065	8.97e-111	0.34	0.276	0.064	9.46e-28
Height	LDpred2.MultiPRS	lassosum.PseudoVal	0.356	0.281	0.074	2.28e-30	0.351	0.276	0.076	5.3e-29
Height	pT+clump.10FCVal	lassosum.PseudoVal	0.305	0.281	0.023	7.2e-11	0.299	0.276	0.023	0.00116
Height	lassosum.PseudoVal	lassosum.PseudoVal	0.281	0.281	0	1	0.276	0.276	0	1
Height	LDpred2.10FCVal	lassosum.PseudoVal	0.351	0.281	0.07	3.04e-77	0.343	0.276	0.068	3.38e-19
Height	SBayesR.PseudoVal	lassosum.PseudoVal	0.342	0.281	0.06	1.86e-52	0.335	0.276	0.059	7.44e-14
Height	LDpred2.PseudoVal	lassosum.PseudoVal	0.335	0.281	0.054	3.02e-37	0.326	0.276	0.051	2.86e-09
Height	SBLUP.Inf	lassosum.PseudoVal	0.295	0.281	0.014	0.00277	0.292	0.276	0.016	0.0848
Height	pT+clump.MultiPRS	lassosum.PseudoVal	0.32	0.281	0.038	6.27e-09	0.314	0.276	0.038	6.25e-08
Height	LDpred1.10FCVal	lassosum.PseudoVal	0.287	0.281	0.005	0.261	0.288	0.276	0.013	0.184
Height	DBSLMM.PseudoVal	LDpred1.MultiPRS	0.333	0.304	0.029	8.32e-06	0.324	0.303	0.021	1.06e-08
Height	LDpred2.MultiPRS	LDpred1.MultiPRS	0.356	0.304	0.052	2.19e-15	0.351	0.303	0.049	6.12e-24
Height	pT+clump.10FCVal	LDpred1.MultiPRS	0.305	0.304	0	0.973	0.299	0.303	-0.004	0.631
Height	lassosum.PseudoVal	LDpred1.MultiPRS	0.281	0.304	-0.023	0.000491	0.276	0.303	-0.027	0.00306
Height	lassosum.10FCVal	LDpred1.MultiPRS	0.347	0.304	0.042	6.77e-11	0.34	0.303	0.037	4.73e-12
Height	All.MultiPRS	LDpred1.MultiPRS	0.36	0.304	0.055	1.47e-17	0.356	0.303	0.053	1.45e-24
Height	LDpred1.MultiPRS	LDpred1.MultiPRS	0.304	0.304	0	1	0.303	0.303	0	1
Height	LDpred2.PseudoVal	LDpred1.MultiPRS	0.335	0.304	0.031	1.98e-06	0.326	0.303	0.024	5.93e-14
Height	SBLUP.Inf	LDpred1.MultiPRS	0.295	0.304	-0.009	0.177	0.292	0.303	-0.011	3.62e-05
Height	LDpred1.Inf	LDpred1.MultiPRS	0.297	0.304	-0.007	0.273	0.295	0.303	-0.007	0.000576
Height	LDpred2.Inf	LDpred1.MultiPRS	0.302	0.304	-0.002	0.741	0.299	0.303	-0.003	0.22
Height	lassosum.MultiPRS	LDpred1.MultiPRS	0.349	0.304	0.045	2.29e-71	0.343	0.303	0.04	2.8e-15
Height	LDpred1.10FCVal	LDpred1.MultiPRS	0.287	0.304	-0.018	0.00778	0.288	0.303	-0.014	1.5e-05
Height	pT+clump.MultiPRS	LDpred1.MultiPRS	0.32	0.304	0.015	0.0196	0.314	0.303	0.011	0.0622
Height	SBayesR.PseudoVal	LDpred1.MultiPRS	0.342	0.304	0.037	9.02e-09	0.335	0.303	0.033	2.05e-21
Height	LDpred2.10FCVal	LDpred1.MultiPRS	0.351	0.304	0.047	4.72e-13	0.343	0.303	0.041	1.7e-21
Height	All.MultiPRS	LDpred1.Inf	0.36	0.297	0.063	3.97e-22	0.356	0.295	0.061	1.51e-27
Height	LDpred1.Inf	LDpred1.Inf	0.297	0.297	0	1	0.295	0.295	0	1
Height	LDpred2.Inf	LDpred1.Inf	0.302	0.297	0.005	1.76e-10	0.299	0.295	0.004	0.00596
Height	DBSLMM.PseudoVal	LDpred1.Inf	0.333	0.297	0.036	9.92e-84	0.324	0.295	0.029	1.36e-14
Height	lassosum.10FCVal	LDpred1.Inf	0.347	0.297	0.05	2.04e-69	0.34	0.295	0.045	5.72e-15
Height	LDpred2.MultiPRS	LDpred1.Inf	0.356	0.297	0.059	1.24e-19	0.351	0.295	0.056	9.59e-27
Height	pT+clump.10FCVal	LDpred1.Inf	0.305	0.297	0.007	0.0575	0.299	0.295	0.004	0.635
Height	lassosum.PseudoVal	LDpred1.Inf	0.281	0.297	-0.016	0.000729	0.276	0.295	-0.019	0.0386
Height	LDpred2.10FCVal	LDpred1.Inf	0.351	0.297	0.054	1.34e-120	0.343	0.295	0.048	3.39e-25
Height	SBayesR.PseudoVal	LDpred1.Inf	0.342	0.297	0.045	4.07e-136	0.335	0.295	0.04	2.27e-28
Height	LDpred1.MultiPRS	LDpred1.Inf	0.304	0.297	0.007	0.273	0.303	0.295	0.007	0.000576
Height	LDpred2.PseudoVal	LDpred1.Inf	0.335	0.297	0.038	2.99e-119	0.326	0.295	0.031	3.2e-21
Height	SBLUP.Inf	LDpred1.Inf	0.295	0.297	-0.002	0.0331	0.292	0.295	-0.003	0.0465
Height	pT+clump.MultiPRS	LDpred1.Inf	0.32	0.297	0.023	0.000601	0.314	0.295	0.019	0.00257
Height	lassosum.MultiPRS	LDpred1.Inf	0.349	0.297	0.052	7.65e-16	0.343	0.295	0.048	1.05e-18
Height	LDpred1.10FCVal	LDpred1.Inf	0.287	0.297	-0.01	5.9e-16	0.288	0.295	-0.007	0.0102
Height	LDpred1.Inf	LDpred1.10FCVal	0.297	0.287	0.01	5.9e-16	0.295	0.288	0.007	0.0102
Height	DBSLMM.PseudoVal	LDpred1.10FCVal	0.333	0.287	0.047	5.7e-105	0.324	0.288	0.036	1.75e-16
Height	lassosum.10FCVal	LDpred1.10FCVal	0.347	0.287	0.06	2.53e-89	0.34	0.288	0.051	3.56e-17
Height	LDpred2.MultiPRS	LDpred1.10FCVal	0.356	0.287	0.069	1.86e-26	0.351	0.288	0.063	1.43e-28
Height	pT+clump.10FCVal	LDpred1.10FCVal	0.305	0.287	0.018	1.21e-05	0.299	0.288	0.01	0.205
Height	lassosum.PseudoVal	LDpred1.10FCVal	0.281	0.287	-0.005	0.261	0.276	0.288	-0.013	0.184
Height	LDpred2.10FCVal	LDpred1.10FCVal	0.351	0.287	0.065	1.97e-143	0.343	0.288	0.055	5.93e-27
Height	All.MultiPRS	LDpred1.10FCVal	0.36	0.287	0.073	2.27e-29	0.356	0.288	0.067	7.25e-29
Height	LDpred1.MultiPRS	LDpred1.10FCVal	0.304	0.287	0.018	0.00778	0.303	0.288	0.014	1.5e-05
Height	LDpred2.PseudoVal	LDpred1.10FCVal	0.335	0.287	0.049	1.15e-139	0.326	0.288	0.038	2.46e-22
Height	SBLUP.Inf	LDpred1.10FCVal	0.295	0.287	0.009	1.86e-11	0.292	0.288	0.004	0.174
Height	pT+clump.MultiPRS	LDpred1.10FCVal	0.32	0.287	0.033	5.53e-07	0.314	0.288	0.025	0.000123
Height	LDpred2.Inf	LDpred1.10FCVal	0.302	0.287	0.015	1.44e-30	0.299	0.288	0.011	5.01e-05
Height	lassosum.MultiPRS	LDpred1.10FCVal	0.349	0.287	0.063	5.99e-22	0.343	0.288	0.055	7.32e-21
Height	LDpred1.10FCVal	LDpred1.10FCVal	0.287	0.287	0	1	0.288	0.288	0	1
Height	SBayesR.PseudoVal	LDpred1.10FCVal	0.342	0.287	0.055	2.65e-154	0.335	0.288	0.047	2.46e-28
Height	LDpred2.MultiPRS	LDpred2.MultiPRS	0.356	0.356	0	1	0.351	0.351	0	1
Height	lassosum.10FCVal	LDpred2.MultiPRS	0.347	0.356	-0.009	0.151	0.34	0.351	-0.012	3.24e-05
Height	All.MultiPRS	LDpred2.MultiPRS	0.36	0.356	0.004	2.18e-07	0.356	0.351	0.004	0.00446
Height	LDpred1.MultiPRS	LDpred2.MultiPRS	0.304	0.356	-0.052	2.19e-15	0.303	0.351	-0.049	6.12e-24
Height	DBSLMM.PseudoVal	LDpred2.MultiPRS	0.333	0.356	-0.022	0.000471	0.324	0.351	-0.027	2.22e-13
Height	LDpred1.Inf	LDpred2.MultiPRS	0.297	0.356	-0.059	1.24e-19	0.295	0.351	-0.056	9.59e-27
Height	LDpred2.Inf	LDpred2.MultiPRS	0.302	0.356	-0.054	1.05e-16	0.299	0.351	-0.052	1.14e-24
Height	lassosum.MultiPRS	LDpred2.MultiPRS	0.349	0.356	-0.006	0.323	0.343	0.351	-0.009	0.00196
Height	LDpred1.10FCVal	LDpred2.MultiPRS	0.287	0.356	-0.069	1.86e-26	0.288	0.351	-0.063	1.43e-28
Height	pT+clump.MultiPRS	LDpred2.MultiPRS	0.32	0.356	-0.036	1.94e-08	0.314	0.351	-0.038	1.2e-15
Height	SBayesR.PseudoVal	LDpred2.MultiPRS	0.342	0.356	-0.014	0.0274	0.335	0.351	-0.016	7.51e-10
Height	pT+clump.10FCVal	LDpred2.MultiPRS	0.305	0.356	-0.051	2.05e-15	0.299	0.351	-0.053	2.82e-19
Height	lassosum.PseudoVal	LDpred2.MultiPRS	0.281	0.356	-0.074	2.28e-30	0.276	0.351	-0.076	5.3e-29
Height	LDpred2.10FCVal	LDpred2.MultiPRS	0.351	0.356	-0.005	0.469	0.343	0.351	-0.008	4e-08
Height	LDpred2.PseudoVal	LDpred2.MultiPRS	0.335	0.356	-0.02	0.00139	0.326	0.351	-0.025	1.76e-16
Height	SBLUP.Inf	LDpred2.MultiPRS	0.295	0.356	-0.06	1.1e-20	0.292	0.351	-0.059	1.79e-29
Height	LDpred2.MultiPRS	LDpred2.10FCVal	0.356	0.351	0.005	0.469	0.351	0.343	0.008	4e-08
Height	pT+clump.10FCVal	LDpred2.10FCVal	0.305	0.351	-0.047	1.14e-51	0.299	0.343	-0.045	1.32e-12
Height	lassosum.10FCVal	LDpred2.10FCVal	0.347	0.351	-0.005	0.0036	0.34	0.343	-0.004	0.242
Height	All.MultiPRS	LDpred2.10FCVal	0.36	0.351	0.008	0.184	0.356	0.343	0.012	2.8e-08
Height	LDpred1.MultiPRS	LDpred2.10FCVal	0.304	0.351	-0.047	4.72e-13	0.303	0.343	-0.041	1.7e-21
Height	LDpred2.PseudoVal	LDpred2.10FCVal	0.335	0.351	-0.016	4.79e-51	0.326	0.343	-0.017	6.38e-16
Height	DBSLMM.PseudoVal	LDpred2.10FCVal	0.333	0.351	-0.018	3.89e-24	0.324	0.343	-0.019	4.79e-08
Height	LDpred1.Inf	LDpred2.10FCVal	0.297	0.351	-0.054	1.34e-120	0.295	0.343	-0.048	3.39e-25
Height	LDpred2.Inf	LDpred2.10FCVal	0.302	0.351	-0.049	6.45e-109	0.299	0.343	-0.044	3.82e-23
Height	lassosum.MultiPRS	LDpred2.10FCVal	0.349	0.351	-0.002	0.789	0.343	0.343	0	0.889
Height	LDpred1.10FCVal	LDpred2.10FCVal	0.287	0.351	-0.065	1.97e-143	0.288	0.343	-0.055	5.93e-27
Height	pT+clump.MultiPRS	LDpred2.10FCVal	0.32	0.351	-0.032	9.45e-07	0.314	0.343	-0.03	1.69e-09
Height	SBayesR.PseudoVal	LDpred2.10FCVal	0.342	0.351	-0.009	1.27e-18	0.335	0.343	-0.008	0.000126
Height	lassosum.PseudoVal	LDpred2.10FCVal	0.281	0.351	-0.07	3.04e-77	0.276	0.343	-0.068	3.38e-19
Height	LDpred2.10FCVal	LDpred2.10FCVal	0.351	0.351	0	1	0.343	0.343	0	1
Height	SBLUP.Inf	LDpred2.10FCVal	0.295	0.351	-0.056	1.43e-129	0.292	0.343	-0.051	1.05e-28
Height	LDpred2.MultiPRS	LDpred2.PseudoVal	0.356	0.335	0.02	0.00139	0.351	0.326	0.025	1.76e-16
Height	lassosum.10FCVal	LDpred2.PseudoVal	0.347	0.335	0.011	7.05e-08	0.34	0.326	0.013	0.00172
Height	All.MultiPRS	LDpred2.PseudoVal	0.36	0.335	0.024	0.000143	0.356	0.326	0.029	2.29e-16
Height	LDpred1.MultiPRS	LDpred2.PseudoVal	0.304	0.335	-0.031	1.98e-06	0.303	0.326	-0.024	5.93e-14
Height	DBSLMM.PseudoVal	LDpred2.PseudoVal	0.333	0.335	-0.002	0.231	0.324	0.326	-0.002	0.478
Height	LDpred1.Inf	LDpred2.PseudoVal	0.297	0.335	-0.038	2.99e-119	0.295	0.326	-0.031	3.2e-21
Height	LDpred2.Inf	LDpred2.PseudoVal	0.302	0.335	-0.033	6.08e-109	0.299	0.326	-0.027	3.36e-19
Height	lassosum.MultiPRS	LDpred2.PseudoVal	0.349	0.335	0.014	0.0273	0.343	0.326	0.017	5.78e-05
Height	LDpred1.10FCVal	LDpred2.PseudoVal	0.287	0.335	-0.049	1.15e-139	0.288	0.326	-0.038	2.46e-22
Height	pT+clump.MultiPRS	LDpred2.PseudoVal	0.32	0.335	-0.016	0.0152	0.314	0.326	-0.013	0.0236
Height	SBayesR.PseudoVal	LDpred2.PseudoVal	0.342	0.335	0.006	1.74e-10	0.335	0.326	0.009	1.32e-05
Height	pT+clump.10FCVal	LDpred2.PseudoVal	0.305	0.335	-0.031	4.62e-18	0.299	0.326	-0.027	0.00014
Height	lassosum.PseudoVal	LDpred2.PseudoVal	0.281	0.335	-0.054	3.02e-37	0.276	0.326	-0.051	2.86e-09
Height	LDpred2.10FCVal	LDpred2.PseudoVal	0.351	0.335	0.016	4.79e-51	0.343	0.326	0.017	6.38e-16
Height	LDpred2.PseudoVal	LDpred2.PseudoVal	0.335	0.335	0	1	0.326	0.326	0	1
Height	SBLUP.Inf	LDpred2.PseudoVal	0.295	0.335	-0.04	5.39e-142	0.292	0.326	-0.034	1.72e-27
Height	DBSLMM.PseudoVal	LDpred2.Inf	0.333	0.302	0.031	5.87e-65	0.324	0.299	0.025	1.98e-11
Height	LDpred2.MultiPRS	LDpred2.Inf	0.356	0.302	0.054	1.05e-16	0.351	0.299	0.052	1.14e-24
Height	pT+clump.10FCVal	LDpred2.Inf	0.305	0.302	0.002	0.544	0.299	0.299	-0.001	0.945
Height	lassosum.PseudoVal	LDpred2.Inf	0.281	0.302	-0.021	6.88e-06	0.276	0.299	-0.024	0.0108
Height	lassosum.10FCVal	LDpred2.Inf	0.347	0.302	0.045	1.11e-57	0.34	0.299	0.04	8.17e-13
Height	All.MultiPRS	LDpred2.Inf	0.36	0.302	0.058	5.4e-19	0.356	0.299	0.056	1.07e-25
Height	LDpred1.MultiPRS	LDpred2.Inf	0.304	0.302	0.002	0.741	0.303	0.299	0.003	0.22
Height	LDpred2.PseudoVal	LDpred2.Inf	0.335	0.302	0.033	6.08e-109	0.326	0.299	0.027	3.36e-19
Height	SBLUP.Inf	LDpred2.Inf	0.295	0.302	-0.007	9.77e-28	0.292	0.299	-0.007	2.22e-09
Height	LDpred1.Inf	LDpred2.Inf	0.297	0.302	-0.005	1.76e-10	0.295	0.299	-0.004	0.00596
Height	LDpred2.Inf	LDpred2.Inf	0.302	0.302	0	1	0.299	0.299	0	1
Height	lassosum.MultiPRS	LDpred2.Inf	0.349	0.302	0.047	3.02e-13	0.343	0.299	0.044	2.93e-16
Height	LDpred1.10FCVal	LDpred2.Inf	0.287	0.302	-0.015	1.44e-30	0.288	0.299	-0.011	5.01e-05
Height	pT+clump.MultiPRS	LDpred2.Inf	0.32	0.302	0.017	0.00772	0.314	0.299	0.014	0.0219
Height	SBayesR.PseudoVal	LDpred2.Inf	0.342	0.302	0.04	3.63e-112	0.335	0.299	0.036	6.09e-24
Height	LDpred2.10FCVal	LDpred2.Inf	0.351	0.302	0.049	6.45e-109	0.343	0.299	0.044	3.82e-23
Height	All.MultiPRS	pT+clump.MultiPRS	0.36	0.32	0.04	4.95e-10	0.356	0.314	0.042	2.27e-20
Height	LDpred1.MultiPRS	pT+clump.MultiPRS	0.304	0.32	-0.015	0.0196	0.303	0.314	-0.011	0.0622
Height	LDpred2.PseudoVal	pT+clump.MultiPRS	0.335	0.32	0.016	0.0152	0.326	0.314	0.013	0.0236
Height	DBSLMM.PseudoVal	pT+clump.MultiPRS	0.333	0.32	0.014	0.0332	0.324	0.314	0.01	0.0326
Height	LDpred1.Inf	pT+clump.MultiPRS	0.297	0.32	-0.023	0.000601	0.295	0.314	-0.019	0.00257
Height	LDpred2.Inf	pT+clump.MultiPRS	0.302	0.32	-0.017	0.00772	0.299	0.314	-0.014	0.0219
Height	lassosum.MultiPRS	pT+clump.MultiPRS	0.349	0.32	0.03	3.54e-06	0.343	0.314	0.029	3.64e-11
Height	LDpred1.10FCVal	pT+clump.MultiPRS	0.287	0.32	-0.033	5.53e-07	0.288	0.314	-0.025	0.000123
Height	lassosum.10FCVal	pT+clump.MultiPRS	0.347	0.32	0.027	2.82e-05	0.34	0.314	0.026	6.71e-09
Height	LDpred2.MultiPRS	pT+clump.MultiPRS	0.356	0.32	0.036	1.94e-08	0.351	0.314	0.038	1.2e-15
Height	pT+clump.10FCVal	pT+clump.MultiPRS	0.305	0.32	-0.015	0.0217	0.299	0.314	-0.015	4.59e-07
Height	lassosum.PseudoVal	pT+clump.MultiPRS	0.281	0.32	-0.038	6.27e-09	0.276	0.314	-0.038	6.25e-08
Height	LDpred2.10FCVal	pT+clump.MultiPRS	0.351	0.32	0.032	9.45e-07	0.343	0.314	0.03	1.69e-09
Height	SBayesR.PseudoVal	pT+clump.MultiPRS	0.342	0.32	0.022	0.000623	0.335	0.314	0.021	7.74e-06
Height	SBLUP.Inf	pT+clump.MultiPRS	0.295	0.32	-0.024	0.000227	0.292	0.314	-0.022	0.000455
Height	pT+clump.MultiPRS	pT+clump.MultiPRS	0.32	0.32	0	1	0.314	0.314	0	1
Height	lassosum.10FCVal	pT+clump.10FCVal	0.347	0.305	0.042	1.75e-51	0.34	0.299	0.041	4.2e-13
Height	All.MultiPRS	pT+clump.10FCVal	0.36	0.305	0.055	1.31e-17	0.356	0.299	0.057	2.13e-26
Height	DBSLMM.PseudoVal	pT+clump.10FCVal	0.333	0.305	0.029	1.05e-19	0.324	0.299	0.025	8.71e-05
Height	LDpred1.Inf	pT+clump.10FCVal	0.297	0.305	-0.007	0.0575	0.295	0.299	-0.004	0.635
Height	LDpred2.Inf	pT+clump.10FCVal	0.302	0.305	-0.002	0.544	0.299	0.299	0.001	0.945
Height	lassosum.MultiPRS	pT+clump.10FCVal	0.349	0.305	0.045	3.42e-12	0.343	0.299	0.044	5.98e-16
Height	LDpred1.10FCVal	pT+clump.10FCVal	0.287	0.305	-0.018	1.21e-05	0.288	0.299	-0.01	0.205
Height	pT+clump.MultiPRS	pT+clump.10FCVal	0.32	0.305	0.015	0.0217	0.314	0.299	0.015	4.59e-07
Height	LDpred2.MultiPRS	pT+clump.10FCVal	0.356	0.305	0.051	2.05e-15	0.351	0.299	0.053	2.82e-19
Height	pT+clump.10FCVal	pT+clump.10FCVal	0.305	0.305	0	1	0.299	0.299	0	1
Height	lassosum.PseudoVal	pT+clump.10FCVal	0.281	0.305	-0.023	7.2e-11	0.276	0.299	-0.023	0.00116
Height	LDpred2.10FCVal	pT+clump.10FCVal	0.351	0.305	0.047	1.14e-51	0.343	0.299	0.045	1.32e-12
Height	SBayesR.PseudoVal	pT+clump.10FCVal	0.342	0.305	0.037	1.69e-31	0.335	0.299	0.036	1.46e-08
Height	LDpred1.MultiPRS	pT+clump.10FCVal	0.304	0.305	0	0.973	0.303	0.299	0.004	0.631
Height	LDpred2.PseudoVal	pT+clump.10FCVal	0.335	0.305	0.031	4.62e-18	0.326	0.299	0.027	0.00014
Height	SBLUP.Inf	pT+clump.10FCVal	0.295	0.305	-0.009	0.0211	0.292	0.299	-0.007	0.389
Height	LDpred1.Inf	SBayesR.PseudoVal	0.297	0.342	-0.045	4.07e-136	0.295	0.335	-0.04	2.27e-28
Height	DBSLMM.PseudoVal	SBayesR.PseudoVal	0.333	0.342	-0.008	4.55e-09	0.324	0.335	-0.011	9.59e-05
Height	lassosum.10FCVal	SBayesR.PseudoVal	0.347	0.342	0.005	0.00681	0.34	0.335	0.005	0.216
Height	LDpred2.MultiPRS	SBayesR.PseudoVal	0.356	0.342	0.014	0.0274	0.351	0.335	0.016	7.51e-10
Height	pT+clump.10FCVal	SBayesR.PseudoVal	0.305	0.342	-0.037	1.69e-31	0.299	0.335	-0.036	1.46e-08
Height	lassosum.PseudoVal	SBayesR.PseudoVal	0.281	0.342	-0.06	1.86e-52	0.276	0.335	-0.059	7.44e-14
Height	LDpred2.10FCVal	SBayesR.PseudoVal	0.351	0.342	0.009	1.27e-18	0.343	0.335	0.008	0.000126
Height	All.MultiPRS	SBayesR.PseudoVal	0.36	0.342	0.018	0.00495	0.356	0.335	0.021	3.39e-11
Height	LDpred1.MultiPRS	SBayesR.PseudoVal	0.304	0.342	-0.037	9.02e-09	0.303	0.335	-0.033	2.05e-21
Height	LDpred2.PseudoVal	SBayesR.PseudoVal	0.335	0.342	-0.006	1.74e-10	0.326	0.335	-0.009	1.32e-05
Height	SBLUP.Inf	SBayesR.PseudoVal	0.295	0.342	-0.046	1.17e-145	0.292	0.335	-0.043	1.21e-32
Height	pT+clump.MultiPRS	SBayesR.PseudoVal	0.32	0.342	-0.022	0.000623	0.314	0.335	-0.021	7.74e-06
Height	LDpred2.Inf	SBayesR.PseudoVal	0.302	0.342	-0.04	3.63e-112	0.299	0.335	-0.036	6.09e-24
Height	lassosum.MultiPRS	SBayesR.PseudoVal	0.349	0.342	0.008	0.225	0.343	0.335	0.008	0.0232
Height	LDpred1.10FCVal	SBayesR.PseudoVal	0.287	0.342	-0.055	2.65e-154	0.288	0.335	-0.047	2.46e-28
Height	SBayesR.PseudoVal	SBayesR.PseudoVal	0.342	0.342	0	1	0.335	0.335	0	1
Height	All.MultiPRS	SBLUP.Inf	0.36	0.295	0.064	3.07e-23	0.356	0.292	0.064	6.29e-30
Height	LDpred1.Inf	SBLUP.Inf	0.297	0.295	0.002	0.0331	0.295	0.292	0.003	0.0465
Height	LDpred2.Inf	SBLUP.Inf	0.302	0.295	0.007	9.77e-28	0.299	0.292	0.007	2.22e-09
Height	DBSLMM.PseudoVal	SBLUP.Inf	0.333	0.295	0.038	1.63e-95	0.324	0.292	0.032	2.32e-18
Height	lassosum.10FCVal	SBLUP.Inf	0.347	0.295	0.051	1.25e-73	0.34	0.292	0.048	7.4e-17
Height	LDpred2.MultiPRS	SBLUP.Inf	0.356	0.295	0.06	1.1e-20	0.351	0.292	0.059	1.79e-29
Height	pT+clump.10FCVal	SBLUP.Inf	0.305	0.295	0.009	0.0211	0.299	0.292	0.007	0.389
Height	lassosum.PseudoVal	SBLUP.Inf	0.281	0.295	-0.014	0.00277	0.276	0.292	-0.016	0.0848
Height	LDpred2.10FCVal	SBLUP.Inf	0.351	0.295	0.056	1.43e-129	0.343	0.292	0.051	1.05e-28
Height	SBayesR.PseudoVal	SBLUP.Inf	0.342	0.295	0.046	1.17e-145	0.335	0.292	0.043	1.21e-32
Height	LDpred1.MultiPRS	SBLUP.Inf	0.304	0.295	0.009	0.177	0.303	0.292	0.011	3.62e-05
Height	LDpred2.PseudoVal	SBLUP.Inf	0.335	0.295	0.04	5.39e-142	0.326	0.292	0.034	1.72e-27
Height	SBLUP.Inf	SBLUP.Inf	0.295	0.295	0	1	0.292	0.292	0	1
Height	pT+clump.MultiPRS	SBLUP.Inf	0.32	0.295	0.024	0.000227	0.314	0.292	0.022	0.000455
Height	lassosum.MultiPRS	SBLUP.Inf	0.349	0.295	0.054	8.8e-17	0.343	0.292	0.051	6.23e-21
Height	LDpred1.10FCVal	SBLUP.Inf	0.287	0.295	-0.009	1.86e-11	0.288	0.292	-0.004	0.174
BMI	lassosum.PseudoVal	All.MultiPRS	0.211	0.308	-0.096	1.02e-46	0.22	0.308	-0.088	1.27e-30
BMI	All.MultiPRS	All.MultiPRS	0.308	0.308	0	1	0.308	0.308	0	1
BMI	DBSLMM.PseudoVal	All.MultiPRS	0.283	0.308	-0.025	0.000148	0.283	0.308	-0.025	1.61e-10
BMI	LDpred1.Inf	All.MultiPRS	0.272	0.308	-0.035	9.24e-08	0.264	0.308	-0.045	3.12e-21
BMI	LDpred2.Inf	All.MultiPRS	0.293	0.308	-0.015	0.0214	0.287	0.308	-0.021	1.94e-11
BMI	lassosum.MultiPRS	All.MultiPRS	0.305	0.308	-0.003	0.671	0.308	0.308	-0.001	0.687
BMI	LDpred1.10FCVal	All.MultiPRS	0.277	0.308	-0.031	2.3e-06	0.273	0.308	-0.036	8.4e-16
BMI	pT+clump.MultiPRS	All.MultiPRS	0.271	0.308	-0.037	1.76e-08	0.275	0.308	-0.033	2.01e-12
BMI	LDpred2.MultiPRS	All.MultiPRS	0.305	0.308	-0.002	0.000449	0.303	0.308	-0.005	0.000192
BMI	pT+clump.10FCVal	All.MultiPRS	0.248	0.308	-0.06	2.54e-19	0.245	0.308	-0.063	1.79e-26
BMI	lassosum.10FCVal	All.MultiPRS	0.3	0.308	-0.007	0.273	0.3	0.308	-0.008	0.000312
BMI	LDpred2.10FCVal	All.MultiPRS	0.305	0.308	-0.003	0.646	0.302	0.308	-0.006	0.000317
BMI	SBayesR.PseudoVal	All.MultiPRS	0.241	0.308	-0.066	2.45e-23	0.25	0.308	-0.058	6.71e-20
BMI	LDpred1.MultiPRS	All.MultiPRS	0.286	0.308	-0.022	0.000815	0.282	0.308	-0.026	6.09e-12
BMI	LDpred2.PseudoVal	All.MultiPRS	0.237	0.308	-0.07	5.88e-26	0.243	0.308	-0.065	3.77e-23
BMI	SBLUP.Inf	All.MultiPRS	0.292	0.308	-0.015	0.0197	0.287	0.308	-0.022	7.97e-12
BMI	LDpred2.MultiPRS	DBSLMM.PseudoVal	0.305	0.283	0.023	0.000613	0.303	0.283	0.02	5.43e-07
BMI	pT+clump.10FCVal	DBSLMM.PseudoVal	0.248	0.283	-0.035	1.05e-21	0.245	0.283	-0.038	2.53e-07
BMI	lassosum.PseudoVal	DBSLMM.PseudoVal	0.211	0.283	-0.071	3.32e-107	0.22	0.283	-0.063	5.43e-22
BMI	All.MultiPRS	DBSLMM.PseudoVal	0.308	0.283	0.025	0.000148	0.308	0.283	0.025	1.61e-10
BMI	LDpred1.MultiPRS	DBSLMM.PseudoVal	0.286	0.283	0.003	0.659	0.282	0.283	-0.001	0.864
BMI	LDpred2.PseudoVal	DBSLMM.PseudoVal	0.237	0.283	-0.045	4.54e-56	0.243	0.283	-0.04	5.39e-12
BMI	DBSLMM.PseudoVal	DBSLMM.PseudoVal	0.283	0.283	0	1	0.283	0.283	0	1
BMI	LDpred1.Inf	DBSLMM.PseudoVal	0.272	0.283	-0.01	0.000197	0.264	0.283	-0.019	0.000719
BMI	LDpred2.Inf	DBSLMM.PseudoVal	0.293	0.283	0.01	8.13e-05	0.287	0.283	0.004	0.405
BMI	lassosum.MultiPRS	DBSLMM.PseudoVal	0.305	0.283	0.022	0.000765	0.308	0.283	0.025	7.44e-09
BMI	LDpred1.10FCVal	DBSLMM.PseudoVal	0.277	0.283	-0.006	0.00364	0.273	0.283	-0.01	0.017
BMI	pT+clump.MultiPRS	DBSLMM.PseudoVal	0.271	0.283	-0.012	0.0685	0.275	0.283	-0.008	0.16
BMI	SBayesR.PseudoVal	DBSLMM.PseudoVal	0.241	0.283	-0.041	2.84e-48	0.25	0.283	-0.033	6.28e-09
BMI	lassosum.10FCVal	DBSLMM.PseudoVal	0.3	0.283	0.018	1.91e-14	0.3	0.283	0.017	0.000277
BMI	LDpred2.10FCVal	DBSLMM.PseudoVal	0.305	0.283	0.022	1.39e-29	0.302	0.283	0.019	1.21e-06
BMI	SBLUP.Inf	DBSLMM.PseudoVal	0.292	0.283	0.01	0.000107	0.287	0.283	0.004	0.476
BMI	All.MultiPRS	lassosum.MultiPRS	0.308	0.305	0.003	0.671	0.308	0.308	0.001	0.687
BMI	LDpred1.MultiPRS	lassosum.MultiPRS	0.286	0.305	-0.019	0.00349	0.282	0.308	-0.026	6.42e-10
BMI	LDpred1.Inf	lassosum.MultiPRS	0.272	0.305	-0.032	9.58e-07	0.264	0.308	-0.044	4.32e-19
BMI	LDpred2.Inf	lassosum.MultiPRS	0.293	0.305	-0.012	0.0614	0.287	0.308	-0.021	5.7e-09
BMI	lassosum.MultiPRS	lassosum.MultiPRS	0.305	0.305	0	1	0.308	0.308	0	1
BMI	DBSLMM.PseudoVal	lassosum.MultiPRS	0.283	0.305	-0.022	0.000765	0.283	0.308	-0.025	7.44e-09
BMI	lassosum.PseudoVal	lassosum.MultiPRS	0.211	0.305	-0.093	2.47e-44	0.22	0.308	-0.088	1.11e-30
BMI	LDpred2.MultiPRS	lassosum.MultiPRS	0.305	0.305	0	0.955	0.303	0.308	-0.004	0.0762
BMI	pT+clump.10FCVal	lassosum.MultiPRS	0.248	0.305	-0.057	1.41e-17	0.245	0.308	-0.063	2.38e-27
BMI	lassosum.10FCVal	lassosum.MultiPRS	0.3	0.305	-0.004	0.504	0.3	0.308	-0.008	8.54e-06
BMI	LDpred2.10FCVal	lassosum.MultiPRS	0.305	0.305	0	0.974	0.302	0.308	-0.006	0.0264
BMI	SBayesR.PseudoVal	lassosum.MultiPRS	0.241	0.305	-0.063	1.9e-21	0.25	0.308	-0.058	3.34e-18
BMI	LDpred2.PseudoVal	lassosum.MultiPRS	0.237	0.305	-0.067	5.08e-24	0.243	0.308	-0.065	3.22e-21
BMI	SBLUP.Inf	lassosum.MultiPRS	0.292	0.305	-0.013	0.0572	0.287	0.308	-0.021	7.98e-10
BMI	pT+clump.MultiPRS	lassosum.MultiPRS	0.271	0.305	-0.034	2.07e-07	0.275	0.308	-0.033	1.45e-12
BMI	LDpred1.10FCVal	lassosum.MultiPRS	0.277	0.305	-0.028	1.79e-05	0.273	0.308	-0.035	7.43e-14
BMI	All.MultiPRS	lassosum.PseudoVal	0.308	0.211	0.096	1.02e-46	0.308	0.22	0.088	1.27e-30
BMI	LDpred1.MultiPRS	lassosum.PseudoVal	0.286	0.211	0.074	3.3e-28	0.282	0.22	0.062	1.5e-17
BMI	LDpred2.PseudoVal	lassosum.PseudoVal	0.237	0.211	0.026	3.92e-43	0.243	0.22	0.023	1.57e-09
BMI	DBSLMM.PseudoVal	lassosum.PseudoVal	0.283	0.211	0.071	3.32e-107	0.283	0.22	0.063	5.43e-22
BMI	LDpred1.Inf	lassosum.PseudoVal	0.272	0.211	0.061	1.5e-43	0.264	0.22	0.044	1.01e-06
BMI	LDpred2.Inf	lassosum.PseudoVal	0.293	0.211	0.081	2.19e-67	0.287	0.22	0.067	1.33e-12
BMI	lassosum.MultiPRS	lassosum.PseudoVal	0.305	0.211	0.093	2.47e-44	0.308	0.22	0.088	1.11e-30
BMI	LDpred1.10FCVal	lassosum.PseudoVal	0.277	0.211	0.065	1.19e-103	0.273	0.22	0.053	9.37e-18
BMI	lassosum.PseudoVal	lassosum.PseudoVal	0.211	0.211	0	1	0.22	0.22	0	1
BMI	LDpred2.MultiPRS	lassosum.PseudoVal	0.305	0.211	0.094	1.87e-44	0.303	0.22	0.083	2.87e-27
BMI	pT+clump.10FCVal	lassosum.PseudoVal	0.248	0.211	0.037	7e-14	0.245	0.22	0.025	0.0119
BMI	lassosum.10FCVal	lassosum.PseudoVal	0.3	0.211	0.089	2.14e-102	0.3	0.22	0.08	1.55e-21
BMI	LDpred2.10FCVal	lassosum.PseudoVal	0.305	0.211	0.093	9.34e-130	0.302	0.22	0.082	7.58e-26
BMI	SBayesR.PseudoVal	lassosum.PseudoVal	0.241	0.211	0.03	2.87e-35	0.25	0.22	0.03	8.21e-10
BMI	SBLUP.Inf	lassosum.PseudoVal	0.292	0.211	0.081	5.69e-67	0.287	0.22	0.067	2.09e-12
BMI	pT+clump.MultiPRS	lassosum.PseudoVal	0.271	0.211	0.059	3.17e-18	0.275	0.22	0.055	2.02e-12
BMI	All.MultiPRS	lassosum.10FCVal	0.308	0.3	0.007	0.273	0.308	0.3	0.008	0.000312
BMI	LDpred1.MultiPRS	lassosum.10FCVal	0.286	0.3	-0.015	0.0245	0.282	0.3	-0.018	1.45e-05
BMI	LDpred1.Inf	lassosum.10FCVal	0.272	0.3	-0.028	5.61e-41	0.264	0.3	-0.036	1.72e-17
BMI	LDpred2.Inf	lassosum.10FCVal	0.293	0.3	-0.008	3.61e-09	0.287	0.3	-0.013	1.83e-06
BMI	lassosum.MultiPRS	lassosum.10FCVal	0.305	0.3	0.004	0.504	0.308	0.3	0.008	8.54e-06
BMI	DBSLMM.PseudoVal	lassosum.10FCVal	0.283	0.3	-0.018	1.91e-14	0.283	0.3	-0.017	0.000277
BMI	lassosum.PseudoVal	lassosum.10FCVal	0.211	0.3	-0.089	2.14e-102	0.22	0.3	-0.08	1.55e-21
BMI	LDpred2.MultiPRS	lassosum.10FCVal	0.305	0.3	0.005	0.467	0.303	0.3	0.003	0.252
BMI	pT+clump.10FCVal	lassosum.10FCVal	0.248	0.3	-0.052	1.71e-69	0.245	0.3	-0.055	2.11e-20
BMI	lassosum.10FCVal	lassosum.10FCVal	0.3	0.3	0	1	0.3	0.3	0	1
BMI	LDpred2.10FCVal	lassosum.10FCVal	0.305	0.3	0.004	0.00109	0.302	0.3	0.002	0.429
BMI	SBayesR.PseudoVal	lassosum.10FCVal	0.241	0.3	-0.059	1.17e-57	0.25	0.3	-0.05	1.81e-11
BMI	LDpred2.PseudoVal	lassosum.10FCVal	0.237	0.3	-0.063	5.24e-63	0.243	0.3	-0.057	8.68e-14
BMI	SBLUP.Inf	lassosum.10FCVal	0.292	0.3	-0.008	5.76e-10	0.287	0.3	-0.013	2.68e-07
BMI	pT+clump.MultiPRS	lassosum.10FCVal	0.271	0.3	-0.03	6.31e-06	0.275	0.3	-0.025	9.8e-07
BMI	LDpred1.10FCVal	lassosum.10FCVal	0.277	0.3	-0.024	1.72e-24	0.273	0.3	-0.027	8.08e-09
BMI	DBSLMM.PseudoVal	LDpred1.MultiPRS	0.283	0.286	-0.003	0.659	0.283	0.282	0.001	0.864
BMI	LDpred2.MultiPRS	LDpred1.MultiPRS	0.305	0.286	0.02	0.00288	0.303	0.282	0.021	1.26e-08
BMI	pT+clump.10FCVal	LDpred1.MultiPRS	0.248	0.286	-0.038	1.97e-08	0.245	0.282	-0.037	9.2e-08
BMI	lassosum.10FCVal	LDpred1.MultiPRS	0.3	0.286	0.015	0.0245	0.3	0.282	0.018	1.45e-05
BMI	lassosum.PseudoVal	LDpred1.MultiPRS	0.211	0.286	-0.074	3.3e-28	0.22	0.282	-0.062	1.5e-17
BMI	All.MultiPRS	LDpred1.MultiPRS	0.308	0.286	0.022	0.000815	0.308	0.282	0.026	6.09e-12
BMI	LDpred1.MultiPRS	LDpred1.MultiPRS	0.286	0.286	0	1	0.282	0.282	0	1
BMI	LDpred2.PseudoVal	LDpred1.MultiPRS	0.237	0.286	-0.048	7.07e-13	0.243	0.282	-0.039	1.01e-09
BMI	SBLUP.Inf	LDpred1.MultiPRS	0.292	0.286	0.007	0.309	0.287	0.282	0.004	0.315
BMI	LDpred1.Inf	LDpred1.MultiPRS	0.272	0.286	-0.013	0.0478	0.264	0.282	-0.018	8.04e-11
BMI	LDpred2.Inf	LDpred1.MultiPRS	0.293	0.286	0.007	0.294	0.287	0.282	0.005	0.253
BMI	lassosum.MultiPRS	LDpred1.MultiPRS	0.305	0.286	0.019	0.00349	0.308	0.282	0.026	6.42e-10
BMI	LDpred1.10FCVal	LDpred1.MultiPRS	0.277	0.286	-0.009	0.171	0.273	0.282	-0.01	4.92e-05
BMI	pT+clump.MultiPRS	LDpred1.MultiPRS	0.271	0.286	-0.015	0.0234	0.275	0.282	-0.007	0.209
BMI	SBayesR.PseudoVal	LDpred1.MultiPRS	0.241	0.286	-0.044	4.57e-11	0.25	0.282	-0.032	8.25e-08
BMI	LDpred2.10FCVal	LDpred1.MultiPRS	0.305	0.286	0.019	0.00389	0.302	0.282	0.02	4.91e-08
BMI	All.MultiPRS	LDpred1.Inf	0.308	0.272	0.035	9.24e-08	0.308	0.264	0.045	3.12e-21
BMI	LDpred1.Inf	LDpred1.Inf	0.272	0.272	0	1	0.264	0.264	0	1
BMI	LDpred2.Inf	LDpred1.Inf	0.293	0.272	0.02	2.76e-26	0.287	0.264	0.023	1.46e-09
BMI	DBSLMM.PseudoVal	LDpred1.Inf	0.283	0.272	0.01	0.000197	0.283	0.264	0.019	0.000719
BMI	lassosum.PseudoVal	LDpred1.Inf	0.211	0.272	-0.061	1.5e-43	0.22	0.264	-0.044	1.01e-06
BMI	LDpred2.MultiPRS	LDpred1.Inf	0.305	0.272	0.033	6.6e-07	0.303	0.264	0.039	3.08e-18
BMI	pT+clump.10FCVal	LDpred1.Inf	0.248	0.272	-0.024	4.18e-12	0.245	0.264	-0.019	0.00804
BMI	lassosum.10FCVal	LDpred1.Inf	0.3	0.272	0.028	5.61e-41	0.3	0.264	0.036	1.72e-17
BMI	LDpred2.10FCVal	LDpred1.Inf	0.305	0.272	0.032	3.18e-53	0.302	0.264	0.038	5.11e-19
BMI	SBayesR.PseudoVal	LDpred1.Inf	0.241	0.272	-0.031	1.84e-15	0.25	0.264	-0.014	0.0783
BMI	LDpred1.MultiPRS	LDpred1.Inf	0.286	0.272	0.013	0.0478	0.282	0.264	0.018	8.04e-11
BMI	LDpred2.PseudoVal	LDpred1.Inf	0.237	0.272	-0.035	1.03e-17	0.243	0.264	-0.021	0.0122
BMI	SBLUP.Inf	LDpred1.Inf	0.292	0.272	0.02	2.88e-26	0.287	0.264	0.023	2.97e-09
BMI	pT+clump.MultiPRS	LDpred1.Inf	0.271	0.272	-0.002	0.775	0.275	0.264	0.011	0.0703
BMI	lassosum.MultiPRS	LDpred1.Inf	0.305	0.272	0.032	9.58e-07	0.308	0.264	0.044	4.32e-19
BMI	LDpred1.10FCVal	LDpred1.Inf	0.277	0.272	0.004	0.0337	0.273	0.264	0.009	0.0244
BMI	LDpred1.Inf	LDpred1.10FCVal	0.272	0.277	-0.004	0.0337	0.264	0.273	-0.009	0.0244
BMI	DBSLMM.PseudoVal	LDpred1.10FCVal	0.283	0.277	0.006	0.00364	0.283	0.273	0.01	0.017
BMI	lassosum.PseudoVal	LDpred1.10FCVal	0.211	0.277	-0.065	1.19e-103	0.22	0.273	-0.053	9.37e-18
BMI	LDpred2.MultiPRS	LDpred1.10FCVal	0.305	0.277	0.029	1.32e-05	0.303	0.273	0.031	4.66e-13
BMI	pT+clump.10FCVal	LDpred1.10FCVal	0.248	0.277	-0.028	1.51e-14	0.245	0.273	-0.028	0.000223
BMI	lassosum.10FCVal	LDpred1.10FCVal	0.3	0.277	0.024	1.72e-24	0.3	0.273	0.027	8.08e-09
BMI	LDpred2.10FCVal	LDpred1.10FCVal	0.305	0.277	0.028	2.51e-44	0.302	0.273	0.029	6.42e-13
BMI	All.MultiPRS	LDpred1.10FCVal	0.308	0.277	0.031	2.3e-06	0.308	0.273	0.036	8.4e-16
BMI	LDpred1.MultiPRS	LDpred1.10FCVal	0.286	0.277	0.009	0.171	0.282	0.273	0.01	4.92e-05
BMI	LDpred2.PseudoVal	LDpred1.10FCVal	0.237	0.277	-0.039	1.36e-43	0.243	0.273	-0.03	2.53e-07
BMI	SBLUP.Inf	LDpred1.10FCVal	0.292	0.277	0.016	2.08e-09	0.287	0.273	0.014	0.00942
BMI	pT+clump.MultiPRS	LDpred1.10FCVal	0.271	0.277	-0.006	0.371	0.275	0.273	0.003	0.663
BMI	LDpred2.Inf	LDpred1.10FCVal	0.293	0.277	0.016	1.24e-09	0.287	0.273	0.015	0.00663
BMI	lassosum.MultiPRS	LDpred1.10FCVal	0.305	0.277	0.028	1.79e-05	0.308	0.273	0.035	7.43e-14
BMI	LDpred1.10FCVal	LDpred1.10FCVal	0.277	0.277	0	1	0.273	0.273	0	1
BMI	SBayesR.PseudoVal	LDpred1.10FCVal	0.241	0.277	-0.035	3.92e-35	0.25	0.273	-0.023	7.29e-05
BMI	LDpred2.MultiPRS	LDpred2.MultiPRS	0.305	0.305	0	1	0.303	0.303	0	1
BMI	lassosum.PseudoVal	LDpred2.MultiPRS	0.211	0.305	-0.094	1.87e-44	0.22	0.303	-0.083	2.87e-27
BMI	All.MultiPRS	LDpred2.MultiPRS	0.308	0.305	0.002	0.000449	0.308	0.303	0.005	0.000192
BMI	LDpred1.MultiPRS	LDpred2.MultiPRS	0.286	0.305	-0.02	0.00288	0.282	0.303	-0.021	1.26e-08
BMI	DBSLMM.PseudoVal	LDpred2.MultiPRS	0.283	0.305	-0.023	0.000613	0.283	0.303	-0.02	5.43e-07
BMI	LDpred1.Inf	LDpred2.MultiPRS	0.272	0.305	-0.033	6.6e-07	0.264	0.303	-0.039	3.08e-18
BMI	LDpred2.Inf	LDpred2.MultiPRS	0.293	0.305	-0.013	0.0532	0.287	0.303	-0.016	1.8e-08
BMI	lassosum.MultiPRS	LDpred2.MultiPRS	0.305	0.305	0	0.955	0.308	0.303	0.004	0.0762
BMI	LDpred1.10FCVal	LDpred2.MultiPRS	0.277	0.305	-0.029	1.32e-05	0.273	0.303	-0.031	4.66e-13
BMI	pT+clump.MultiPRS	LDpred2.MultiPRS	0.271	0.305	-0.035	1.4e-07	0.275	0.303	-0.028	6.58e-09
BMI	SBayesR.PseudoVal	LDpred2.MultiPRS	0.241	0.305	-0.064	9.18e-22	0.25	0.303	-0.053	6.15e-17
BMI	pT+clump.10FCVal	LDpred2.MultiPRS	0.248	0.305	-0.057	6.83e-18	0.245	0.303	-0.058	1.19e-21
BMI	lassosum.10FCVal	LDpred2.MultiPRS	0.3	0.305	-0.005	0.467	0.3	0.303	-0.003	0.252
BMI	LDpred2.10FCVal	LDpred2.MultiPRS	0.305	0.305	-0.001	0.928	0.302	0.303	-0.001	0.268
BMI	LDpred2.PseudoVal	LDpred2.MultiPRS	0.237	0.305	-0.068	2.67e-24	0.243	0.303	-0.06	1.37e-20
BMI	SBLUP.Inf	LDpred2.MultiPRS	0.292	0.305	-0.013	0.0495	0.287	0.303	-0.017	2.75e-08
BMI	LDpred2.MultiPRS	LDpred2.10FCVal	0.305	0.305	0.001	0.928	0.303	0.302	0.001	0.268
BMI	pT+clump.10FCVal	LDpred2.10FCVal	0.248	0.305	-0.057	5.53e-78	0.245	0.302	-0.057	5.09e-21
BMI	lassosum.PseudoVal	LDpred2.10FCVal	0.211	0.305	-0.093	9.34e-130	0.22	0.302	-0.082	7.58e-26
BMI	All.MultiPRS	LDpred2.10FCVal	0.308	0.305	0.003	0.646	0.308	0.302	0.006	0.000317
BMI	LDpred1.MultiPRS	LDpred2.10FCVal	0.286	0.305	-0.019	0.00389	0.282	0.302	-0.02	4.91e-08
BMI	LDpred2.PseudoVal	LDpred2.10FCVal	0.237	0.305	-0.067	1.17e-91	0.243	0.302	-0.059	2.06e-18
BMI	DBSLMM.PseudoVal	LDpred2.10FCVal	0.283	0.305	-0.022	1.39e-29	0.283	0.302	-0.019	1.21e-06
BMI	LDpred1.Inf	LDpred2.10FCVal	0.272	0.305	-0.032	3.18e-53	0.264	0.302	-0.038	5.11e-19
BMI	LDpred2.Inf	LDpred2.10FCVal	0.293	0.305	-0.012	9.74e-23	0.287	0.302	-0.015	3.2e-09
BMI	lassosum.MultiPRS	LDpred2.10FCVal	0.305	0.305	0	0.974	0.308	0.302	0.006	0.0264
BMI	LDpred1.10FCVal	LDpred2.10FCVal	0.277	0.305	-0.028	2.51e-44	0.273	0.302	-0.029	6.42e-13
BMI	pT+clump.MultiPRS	LDpred2.10FCVal	0.271	0.305	-0.034	2.56e-07	0.275	0.302	-0.027	3.13e-08
BMI	SBayesR.PseudoVal	LDpred2.10FCVal	0.241	0.305	-0.063	9.47e-83	0.25	0.302	-0.052	4.22e-15
BMI	lassosum.10FCVal	LDpred2.10FCVal	0.3	0.305	-0.004	0.00109	0.3	0.302	-0.002	0.429
BMI	LDpred2.10FCVal	LDpred2.10FCVal	0.305	0.305	0	1	0.302	0.302	0	1
BMI	SBLUP.Inf	LDpred2.10FCVal	0.292	0.305	-0.012	1.37e-20	0.287	0.302	-0.016	8.32e-09
BMI	LDpred2.MultiPRS	LDpred2.PseudoVal	0.305	0.237	0.068	2.67e-24	0.303	0.243	0.06	1.37e-20
BMI	lassosum.PseudoVal	LDpred2.PseudoVal	0.211	0.237	-0.026	3.92e-43	0.22	0.243	-0.023	1.57e-09
BMI	All.MultiPRS	LDpred2.PseudoVal	0.308	0.237	0.07	5.88e-26	0.308	0.243	0.065	3.77e-23
BMI	LDpred1.MultiPRS	LDpred2.PseudoVal	0.286	0.237	0.048	7.07e-13	0.282	0.243	0.039	1.01e-09
BMI	DBSLMM.PseudoVal	LDpred2.PseudoVal	0.283	0.237	0.045	4.54e-56	0.283	0.243	0.04	5.39e-12
BMI	LDpred1.Inf	LDpred2.PseudoVal	0.272	0.237	0.035	1.03e-17	0.264	0.243	0.021	0.0122
BMI	LDpred2.Inf	LDpred2.PseudoVal	0.293	0.237	0.055	8.25e-40	0.287	0.243	0.044	1.9e-07
BMI	lassosum.MultiPRS	LDpred2.PseudoVal	0.305	0.237	0.067	5.08e-24	0.308	0.243	0.065	3.22e-21
BMI	LDpred1.10FCVal	LDpred2.PseudoVal	0.277	0.237	0.039	1.36e-43	0.273	0.243	0.03	2.53e-07
BMI	pT+clump.MultiPRS	LDpred2.PseudoVal	0.271	0.237	0.033	9.45e-07	0.275	0.243	0.032	9.74e-06
BMI	SBayesR.PseudoVal	LDpred2.PseudoVal	0.241	0.237	0.004	0.00668	0.25	0.243	0.007	0.0204
BMI	pT+clump.10FCVal	LDpred2.PseudoVal	0.248	0.237	0.011	0.0204	0.245	0.243	0.002	0.832
BMI	lassosum.10FCVal	LDpred2.PseudoVal	0.3	0.237	0.063	5.24e-63	0.3	0.243	0.057	8.68e-14
BMI	LDpred2.10FCVal	LDpred2.PseudoVal	0.305	0.237	0.067	1.17e-91	0.302	0.243	0.059	2.06e-18
BMI	LDpred2.PseudoVal	LDpred2.PseudoVal	0.237	0.237	0	1	0.243	0.243	0	1
BMI	SBLUP.Inf	LDpred2.PseudoVal	0.292	0.237	0.055	3.13e-39	0.287	0.243	0.044	3.08e-07
BMI	DBSLMM.PseudoVal	LDpred2.Inf	0.283	0.293	-0.01	8.13e-05	0.283	0.287	-0.004	0.405
BMI	LDpred2.MultiPRS	LDpred2.Inf	0.305	0.293	0.013	0.0532	0.303	0.287	0.016	1.8e-08
BMI	pT+clump.10FCVal	LDpred2.Inf	0.248	0.293	-0.045	5.82e-46	0.245	0.287	-0.042	1.29e-11
BMI	lassosum.10FCVal	LDpred2.Inf	0.3	0.293	0.008	3.61e-09	0.3	0.287	0.013	1.83e-06
BMI	lassosum.PseudoVal	LDpred2.Inf	0.211	0.293	-0.081	2.19e-67	0.22	0.287	-0.067	1.33e-12
BMI	All.MultiPRS	LDpred2.Inf	0.308	0.293	0.015	0.0214	0.308	0.287	0.021	1.94e-11
BMI	LDpred1.MultiPRS	LDpred2.Inf	0.286	0.293	-0.007	0.294	0.282	0.287	-0.005	0.253
BMI	LDpred2.PseudoVal	LDpred2.Inf	0.237	0.293	-0.055	8.25e-40	0.243	0.287	-0.044	1.9e-07
BMI	SBLUP.Inf	LDpred2.Inf	0.292	0.293	0	0.616	0.287	0.287	-0.001	0.462
BMI	LDpred1.Inf	LDpred2.Inf	0.272	0.293	-0.02	2.76e-26	0.264	0.287	-0.023	1.46e-09
BMI	LDpred2.Inf	LDpred2.Inf	0.293	0.293	0	1	0.287	0.287	0	1
BMI	lassosum.MultiPRS	LDpred2.Inf	0.305	0.293	0.012	0.0614	0.308	0.287	0.021	5.7e-09
BMI	LDpred1.10FCVal	LDpred2.Inf	0.277	0.293	-0.016	1.24e-09	0.273	0.287	-0.015	0.00663
BMI	pT+clump.MultiPRS	LDpred2.Inf	0.271	0.293	-0.022	0.000903	0.275	0.287	-0.012	0.0312
BMI	SBayesR.PseudoVal	LDpred2.Inf	0.241	0.293	-0.051	2.55e-36	0.25	0.287	-0.037	5.73e-06
BMI	LDpred2.10FCVal	LDpred2.Inf	0.305	0.293	0.012	9.74e-23	0.302	0.287	0.015	3.2e-09
BMI	All.MultiPRS	pT+clump.MultiPRS	0.308	0.271	0.037	1.76e-08	0.308	0.275	0.033	2.01e-12
BMI	LDpred1.MultiPRS	pT+clump.MultiPRS	0.286	0.271	0.015	0.0234	0.282	0.275	0.007	0.209
BMI	LDpred2.PseudoVal	pT+clump.MultiPRS	0.237	0.271	-0.033	9.45e-07	0.243	0.275	-0.032	9.74e-06
BMI	DBSLMM.PseudoVal	pT+clump.MultiPRS	0.283	0.271	0.012	0.0685	0.283	0.275	0.008	0.16
BMI	LDpred1.Inf	pT+clump.MultiPRS	0.272	0.271	0.002	0.775	0.264	0.275	-0.011	0.0703
BMI	LDpred2.Inf	pT+clump.MultiPRS	0.293	0.271	0.022	0.000903	0.287	0.275	0.012	0.0312
BMI	lassosum.MultiPRS	pT+clump.MultiPRS	0.305	0.271	0.034	2.07e-07	0.308	0.275	0.033	1.45e-12
BMI	LDpred1.10FCVal	pT+clump.MultiPRS	0.277	0.271	0.006	0.371	0.273	0.275	-0.003	0.663
BMI	lassosum.PseudoVal	pT+clump.MultiPRS	0.211	0.271	-0.059	3.17e-18	0.22	0.275	-0.055	2.02e-12
BMI	LDpred2.MultiPRS	pT+clump.MultiPRS	0.305	0.271	0.035	1.4e-07	0.303	0.275	0.028	6.58e-09
BMI	pT+clump.10FCVal	pT+clump.MultiPRS	0.248	0.271	-0.023	0.000786	0.245	0.275	-0.03	2.91e-14
BMI	lassosum.10FCVal	pT+clump.MultiPRS	0.3	0.271	0.03	6.31e-06	0.3	0.275	0.025	9.8e-07
BMI	LDpred2.10FCVal	pT+clump.MultiPRS	0.305	0.271	0.034	2.56e-07	0.302	0.275	0.027	3.13e-08
BMI	SBayesR.PseudoVal	pT+clump.MultiPRS	0.241	0.271	-0.029	1.61e-05	0.25	0.275	-0.025	0.000401
BMI	SBLUP.Inf	pT+clump.MultiPRS	0.292	0.271	0.022	0.00101	0.287	0.275	0.011	0.0364
BMI	pT+clump.MultiPRS	pT+clump.MultiPRS	0.271	0.271	0	1	0.275	0.275	0	1
BMI	lassosum.PseudoVal	pT+clump.10FCVal	0.211	0.248	-0.037	7e-14	0.22	0.245	-0.025	0.0119
BMI	All.MultiPRS	pT+clump.10FCVal	0.308	0.248	0.06	2.54e-19	0.308	0.245	0.063	1.79e-26
BMI	DBSLMM.PseudoVal	pT+clump.10FCVal	0.283	0.248	0.035	1.05e-21	0.283	0.245	0.038	2.53e-07
BMI	LDpred1.Inf	pT+clump.10FCVal	0.272	0.248	0.024	4.18e-12	0.264	0.245	0.019	0.00804
BMI	LDpred2.Inf	pT+clump.10FCVal	0.293	0.248	0.045	5.82e-46	0.287	0.245	0.042	1.29e-11
BMI	lassosum.MultiPRS	pT+clump.10FCVal	0.305	0.248	0.057	1.41e-17	0.308	0.245	0.063	2.38e-27
BMI	LDpred1.10FCVal	pT+clump.10FCVal	0.277	0.248	0.028	1.51e-14	0.273	0.245	0.028	0.000223
BMI	pT+clump.MultiPRS	pT+clump.10FCVal	0.271	0.248	0.023	0.000786	0.275	0.245	0.03	2.91e-14
BMI	LDpred2.MultiPRS	pT+clump.10FCVal	0.305	0.248	0.057	6.83e-18	0.303	0.245	0.058	1.19e-21
BMI	pT+clump.10FCVal	pT+clump.10FCVal	0.248	0.248	0	1	0.245	0.245	0	1
BMI	lassosum.10FCVal	pT+clump.10FCVal	0.3	0.248	0.052	1.71e-69	0.3	0.245	0.055	2.11e-20
BMI	LDpred2.10FCVal	pT+clump.10FCVal	0.305	0.248	0.057	5.53e-78	0.302	0.245	0.057	5.09e-21
BMI	SBayesR.PseudoVal	pT+clump.10FCVal	0.241	0.248	-0.007	0.141	0.25	0.245	0.005	0.58
BMI	LDpred1.MultiPRS	pT+clump.10FCVal	0.286	0.248	0.038	1.97e-08	0.282	0.245	0.037	9.2e-08
BMI	LDpred2.PseudoVal	pT+clump.10FCVal	0.237	0.248	-0.011	0.0204	0.243	0.245	-0.002	0.832
BMI	SBLUP.Inf	pT+clump.10FCVal	0.292	0.248	0.044	2.35e-47	0.287	0.245	0.042	1.02e-11
BMI	LDpred1.Inf	SBayesR.PseudoVal	0.272	0.241	0.031	1.84e-15	0.264	0.25	0.014	0.0783
BMI	DBSLMM.PseudoVal	SBayesR.PseudoVal	0.283	0.241	0.041	2.84e-48	0.283	0.25	0.033	6.28e-09
BMI	lassosum.PseudoVal	SBayesR.PseudoVal	0.211	0.241	-0.03	2.87e-35	0.22	0.25	-0.03	8.21e-10
BMI	LDpred2.MultiPRS	SBayesR.PseudoVal	0.305	0.241	0.064	9.18e-22	0.303	0.25	0.053	6.15e-17
BMI	pT+clump.10FCVal	SBayesR.PseudoVal	0.248	0.241	0.007	0.141	0.245	0.25	-0.005	0.58
BMI	lassosum.10FCVal	SBayesR.PseudoVal	0.3	0.241	0.059	1.17e-57	0.3	0.25	0.05	1.81e-11
BMI	LDpred2.10FCVal	SBayesR.PseudoVal	0.305	0.241	0.063	9.47e-83	0.302	0.25	0.052	4.22e-15
BMI	All.MultiPRS	SBayesR.PseudoVal	0.308	0.241	0.066	2.45e-23	0.308	0.25	0.058	6.71e-20
BMI	LDpred1.MultiPRS	SBayesR.PseudoVal	0.286	0.241	0.044	4.57e-11	0.282	0.25	0.032	8.25e-08
BMI	LDpred2.PseudoVal	SBayesR.PseudoVal	0.237	0.241	-0.004	0.00668	0.243	0.25	-0.007	0.0204
BMI	SBLUP.Inf	SBayesR.PseudoVal	0.292	0.241	0.051	6.07e-36	0.287	0.25	0.037	8.33e-06
BMI	pT+clump.MultiPRS	SBayesR.PseudoVal	0.271	0.241	0.029	1.61e-05	0.275	0.25	0.025	0.000401
BMI	LDpred2.Inf	SBayesR.PseudoVal	0.293	0.241	0.051	2.55e-36	0.287	0.25	0.037	5.73e-06
BMI	lassosum.MultiPRS	SBayesR.PseudoVal	0.305	0.241	0.063	1.9e-21	0.308	0.25	0.058	3.34e-18
BMI	LDpred1.10FCVal	SBayesR.PseudoVal	0.277	0.241	0.035	3.92e-35	0.273	0.25	0.023	7.29e-05
BMI	SBayesR.PseudoVal	SBayesR.PseudoVal	0.241	0.241	0	1	0.25	0.25	0	1
BMI	All.MultiPRS	SBLUP.Inf	0.308	0.292	0.015	0.0197	0.308	0.287	0.022	7.97e-12
BMI	LDpred1.Inf	SBLUP.Inf	0.272	0.292	-0.02	2.88e-26	0.264	0.287	-0.023	2.97e-09
BMI	LDpred2.Inf	SBLUP.Inf	0.293	0.292	0	0.616	0.287	0.287	0.001	0.462
BMI	DBSLMM.PseudoVal	SBLUP.Inf	0.283	0.292	-0.01	0.000107	0.283	0.287	-0.004	0.476
BMI	lassosum.PseudoVal	SBLUP.Inf	0.211	0.292	-0.081	5.69e-67	0.22	0.287	-0.067	2.09e-12
BMI	LDpred2.MultiPRS	SBLUP.Inf	0.305	0.292	0.013	0.0495	0.303	0.287	0.017	2.75e-08
BMI	pT+clump.10FCVal	SBLUP.Inf	0.248	0.292	-0.044	2.35e-47	0.245	0.287	-0.042	1.02e-11
BMI	lassosum.10FCVal	SBLUP.Inf	0.3	0.292	0.008	5.76e-10	0.3	0.287	0.013	2.68e-07
BMI	LDpred2.10FCVal	SBLUP.Inf	0.305	0.292	0.012	1.37e-20	0.302	0.287	0.016	8.32e-09
BMI	SBayesR.PseudoVal	SBLUP.Inf	0.241	0.292	-0.051	6.07e-36	0.25	0.287	-0.037	8.33e-06
BMI	LDpred1.MultiPRS	SBLUP.Inf	0.286	0.292	-0.007	0.309	0.282	0.287	-0.004	0.315
BMI	LDpred2.PseudoVal	SBLUP.Inf	0.237	0.292	-0.055	3.13e-39	0.243	0.287	-0.044	3.08e-07
BMI	SBLUP.Inf	SBLUP.Inf	0.292	0.292	0	1	0.287	0.287	0	1
BMI	pT+clump.MultiPRS	SBLUP.Inf	0.271	0.292	-0.022	0.00101	0.275	0.287	-0.011	0.0364
BMI	lassosum.MultiPRS	SBLUP.Inf	0.305	0.292	0.013	0.0572	0.308	0.287	0.021	7.98e-10
BMI	LDpred1.10FCVal	SBLUP.Inf	0.277	0.292	-0.016	2.08e-09	0.273	0.287	-0.014	0.00942
T2D	lassosum.PseudoVal	All.MultiPRS	0.203	0.243	-0.04	5.82e-09	0.214	0.242	-0.028	1.87e-06
T2D	All.MultiPRS	All.MultiPRS	0.243	0.243	0	1	0.242	0.242	0	1
T2D	DBSLMM.PseudoVal	All.MultiPRS	0.23	0.243	-0.013	0.06	0.232	0.242	-0.01	0.00736
T2D	LDpred1.Inf	All.MultiPRS	0.185	0.243	-0.057	4.33e-17	0.181	0.242	-0.061	8.14e-19
T2D	LDpred2.Inf	All.MultiPRS	0.189	0.243	-0.054	2.13e-15	0.185	0.242	-0.057	1.11e-17
T2D	lassosum.MultiPRS	All.MultiPRS	0.239	0.243	-0.004	0.583	0.243	0.242	0.001	0.594
T2D	LDpred1.10FCVal	All.MultiPRS	0.224	0.243	-0.019	0.00598	0.224	0.242	-0.018	3.29e-05
T2D	pT+clump.MultiPRS	All.MultiPRS	0.217	0.243	-0.025	0.000182	0.221	0.242	-0.021	1.67e-05
T2D	LDpred2.MultiPRS	All.MultiPRS	0.241	0.243	-0.002	0.781	0.243	0.242	0.001	0.713
T2D	pT+clump.10FCVal	All.MultiPRS	0.17	0.243	-0.073	2.7e-26	0.174	0.242	-0.068	2.06e-18
T2D	lassosum.10FCVal	All.MultiPRS	0.213	0.243	-0.03	1.04e-05	0.217	0.242	-0.025	1.69e-06
T2D	LDpred2.10FCVal	All.MultiPRS	0.237	0.243	-0.006	0.365	0.239	0.242	-0.003	0.319
T2D	SBayesR.PseudoVal	All.MultiPRS	0.236	0.243	-0.006	0.357	0.236	0.242	-0.006	0.0579
T2D	LDpred1.MultiPRS	All.MultiPRS	0.23	0.243	-0.012	0.069	0.234	0.242	-0.008	0.0331
T2D	LDpred2.PseudoVal	All.MultiPRS	0.227	0.243	-0.016	0.0211	0.229	0.242	-0.012	0.00279
T2D	SBLUP.Inf	All.MultiPRS	0.189	0.243	-0.054	1.82e-15	0.183	0.242	-0.059	2.92e-18
T2D	LDpred2.MultiPRS	DBSLMM.PseudoVal	0.241	0.23	0.011	0.107	0.243	0.232	0.011	0.000233
T2D	pT+clump.10FCVal	DBSLMM.PseudoVal	0.17	0.23	-0.06	6.44e-45	0.174	0.232	-0.057	7.63e-12
T2D	lassosum.PseudoVal	DBSLMM.PseudoVal	0.203	0.23	-0.027	3.47e-14	0.214	0.232	-0.018	0.00911
T2D	All.MultiPRS	DBSLMM.PseudoVal	0.243	0.23	0.013	0.06	0.242	0.232	0.01	0.00736
T2D	LDpred1.MultiPRS	DBSLMM.PseudoVal	0.23	0.23	0	0.957	0.234	0.232	0.002	0.596
T2D	LDpred2.PseudoVal	DBSLMM.PseudoVal	0.227	0.23	-0.003	0.277	0.229	0.232	-0.002	0.656
T2D	DBSLMM.PseudoVal	DBSLMM.PseudoVal	0.23	0.23	0	1	0.232	0.232	0	1
T2D	LDpred1.Inf	DBSLMM.PseudoVal	0.185	0.23	-0.045	2.65e-52	0.181	0.232	-0.051	1.44e-18
T2D	LDpred2.Inf	DBSLMM.PseudoVal	0.189	0.23	-0.041	5.45e-47	0.185	0.232	-0.047	9.65e-17
T2D	lassosum.MultiPRS	DBSLMM.PseudoVal	0.239	0.23	0.009	0.183	0.243	0.232	0.012	0.000399
T2D	LDpred1.10FCVal	DBSLMM.PseudoVal	0.224	0.23	-0.006	0.00248	0.224	0.232	-0.008	0.0352
T2D	pT+clump.MultiPRS	DBSLMM.PseudoVal	0.217	0.23	-0.013	0.064	0.221	0.232	-0.011	0.0298
T2D	SBayesR.PseudoVal	DBSLMM.PseudoVal	0.236	0.23	0.007	0.0011	0.236	0.232	0.004	0.301
T2D	lassosum.10FCVal	DBSLMM.PseudoVal	0.213	0.23	-0.017	4.22e-09	0.217	0.232	-0.015	0.00897
T2D	LDpred2.10FCVal	DBSLMM.PseudoVal	0.237	0.23	0.007	0.000302	0.239	0.232	0.007	0.0531
T2D	SBLUP.Inf	DBSLMM.PseudoVal	0.189	0.23	-0.041	3.08e-47	0.183	0.232	-0.048	1.53e-17
T2D	All.MultiPRS	lassosum.MultiPRS	0.243	0.239	0.004	0.583	0.242	0.243	-0.001	0.594
T2D	LDpred1.MultiPRS	lassosum.MultiPRS	0.23	0.239	-0.009	0.203	0.234	0.243	-0.009	0.0025
T2D	LDpred1.Inf	lassosum.MultiPRS	0.185	0.239	-0.054	4.1e-15	0.181	0.243	-0.062	9.28e-22
T2D	LDpred2.Inf	lassosum.MultiPRS	0.189	0.239	-0.05	1.49e-13	0.185	0.243	-0.059	1.37e-19
T2D	lassosum.MultiPRS	lassosum.MultiPRS	0.239	0.239	0	1	0.243	0.243	0	1
T2D	DBSLMM.PseudoVal	lassosum.MultiPRS	0.23	0.239	-0.009	0.183	0.232	0.243	-0.012	0.000399
T2D	lassosum.PseudoVal	lassosum.MultiPRS	0.203	0.239	-0.036	1.54e-07	0.214	0.243	-0.03	1.82e-08
T2D	LDpred2.MultiPRS	lassosum.MultiPRS	0.241	0.239	0.002	0.788	0.243	0.243	0	0.838
T2D	pT+clump.10FCVal	lassosum.MultiPRS	0.17	0.239	-0.069	1.07e-23	0.174	0.243	-0.069	4.63e-20
T2D	lassosum.10FCVal	lassosum.MultiPRS	0.213	0.239	-0.026	0.000118	0.217	0.243	-0.027	3.08e-09
T2D	LDpred2.10FCVal	lassosum.MultiPRS	0.237	0.239	-0.002	0.721	0.239	0.243	-0.005	0.0885
T2D	SBayesR.PseudoVal	lassosum.MultiPRS	0.236	0.239	-0.003	0.71	0.236	0.243	-0.008	0.00848
T2D	LDpred2.PseudoVal	lassosum.MultiPRS	0.227	0.239	-0.012	0.0791	0.229	0.243	-0.014	0.000503
T2D	SBLUP.Inf	lassosum.MultiPRS	0.189	0.239	-0.051	1.33e-13	0.183	0.243	-0.06	1.96e-20
T2D	pT+clump.MultiPRS	lassosum.MultiPRS	0.217	0.239	-0.022	0.0014	0.221	0.243	-0.022	7.21e-07
T2D	LDpred1.10FCVal	lassosum.MultiPRS	0.224	0.239	-0.015	0.028	0.224	0.243	-0.02	2.11e-07
T2D	All.MultiPRS	lassosum.PseudoVal	0.243	0.203	0.04	5.82e-09	0.242	0.214	0.028	1.87e-06
T2D	LDpred1.MultiPRS	lassosum.PseudoVal	0.23	0.203	0.027	6.44e-05	0.234	0.214	0.02	0.000344
T2D	LDpred2.PseudoVal	lassosum.PseudoVal	0.227	0.203	0.024	1.02e-27	0.229	0.214	0.016	0.000314
T2D	DBSLMM.PseudoVal	lassosum.PseudoVal	0.23	0.203	0.027	3.47e-14	0.232	0.214	0.018	0.00911
T2D	LDpred1.Inf	lassosum.PseudoVal	0.185	0.203	-0.018	0.000581	0.181	0.214	-0.032	0.00135
T2D	LDpred2.Inf	lassosum.PseudoVal	0.189	0.203	-0.014	0.00533	0.185	0.214	-0.029	0.00483
T2D	lassosum.MultiPRS	lassosum.PseudoVal	0.239	0.203	0.036	1.54e-07	0.243	0.214	0.03	1.82e-08
T2D	LDpred1.10FCVal	lassosum.PseudoVal	0.224	0.203	0.021	8.45e-09	0.224	0.214	0.01	0.158
T2D	lassosum.PseudoVal	lassosum.PseudoVal	0.203	0.203	0	1	0.214	0.214	0	1
T2D	LDpred2.MultiPRS	lassosum.PseudoVal	0.241	0.203	0.038	2.49e-08	0.243	0.214	0.029	2.6e-08
T2D	pT+clump.10FCVal	lassosum.PseudoVal	0.17	0.203	-0.033	3.11e-26	0.174	0.214	-0.039	3.26e-10
T2D	lassosum.10FCVal	lassosum.PseudoVal	0.213	0.203	0.01	0.00101	0.217	0.214	0.003	0.604
T2D	LDpred2.10FCVal	lassosum.PseudoVal	0.237	0.203	0.033	3.61e-35	0.239	0.214	0.025	2.79e-06
T2D	SBayesR.PseudoVal	lassosum.PseudoVal	0.236	0.203	0.033	3.89e-37	0.236	0.214	0.022	2.01e-05
T2D	SBLUP.Inf	lassosum.PseudoVal	0.189	0.203	-0.015	0.00499	0.183	0.214	-0.03	0.00328
T2D	pT+clump.MultiPRS	lassosum.PseudoVal	0.217	0.203	0.014	0.038	0.221	0.214	0.008	0.206
T2D	All.MultiPRS	lassosum.10FCVal	0.243	0.213	0.03	1.04e-05	0.242	0.217	0.025	1.69e-06
T2D	LDpred1.MultiPRS	lassosum.10FCVal	0.23	0.213	0.018	0.00979	0.234	0.217	0.017	2.43e-05
T2D	LDpred1.Inf	lassosum.10FCVal	0.185	0.213	-0.027	2.14e-15	0.181	0.217	-0.036	1.48e-07
T2D	LDpred2.Inf	lassosum.10FCVal	0.189	0.213	-0.024	2.83e-12	0.185	0.217	-0.032	2.44e-06
T2D	lassosum.MultiPRS	lassosum.10FCVal	0.239	0.213	0.026	0.000118	0.243	0.217	0.027	3.08e-09
T2D	DBSLMM.PseudoVal	lassosum.10FCVal	0.23	0.213	0.017	4.22e-09	0.232	0.217	0.015	0.00897
T2D	lassosum.PseudoVal	lassosum.10FCVal	0.203	0.213	-0.01	0.00101	0.214	0.217	-0.003	0.604
T2D	LDpred2.MultiPRS	lassosum.10FCVal	0.241	0.213	0.028	3.22e-05	0.243	0.217	0.026	2.69e-09
T2D	pT+clump.10FCVal	lassosum.10FCVal	0.17	0.213	-0.043	5.95e-23	0.174	0.217	-0.042	1.01e-06
T2D	lassosum.10FCVal	lassosum.10FCVal	0.213	0.213	0	1	0.217	0.217	0	1
T2D	LDpred2.10FCVal	lassosum.10FCVal	0.237	0.213	0.024	6.42e-38	0.239	0.217	0.022	1.74e-09
T2D	SBayesR.PseudoVal	lassosum.10FCVal	0.236	0.213	0.024	5.06e-26	0.236	0.217	0.019	1.67e-05
T2D	LDpred2.PseudoVal	lassosum.10FCVal	0.227	0.213	0.014	8.89e-11	0.229	0.217	0.013	0.00329
T2D	SBLUP.Inf	lassosum.10FCVal	0.189	0.213	-0.024	1.78e-12	0.183	0.217	-0.033	8.7e-07
T2D	pT+clump.MultiPRS	lassosum.10FCVal	0.217	0.213	0.005	0.5	0.221	0.217	0.005	0.47
T2D	LDpred1.10FCVal	lassosum.10FCVal	0.224	0.213	0.011	6.76e-07	0.224	0.217	0.007	0.114
T2D	DBSLMM.PseudoVal	LDpred1.MultiPRS	0.23	0.23	0	0.957	0.232	0.234	-0.002	0.596
T2D	LDpred2.MultiPRS	LDpred1.MultiPRS	0.241	0.23	0.01	0.118	0.243	0.234	0.009	0.000705
T2D	pT+clump.10FCVal	LDpred1.MultiPRS	0.17	0.23	-0.06	1.83e-18	0.174	0.234	-0.06	3.51e-13
T2D	lassosum.10FCVal	LDpred1.MultiPRS	0.213	0.23	-0.018	0.00979	0.217	0.234	-0.017	2.43e-05
T2D	lassosum.PseudoVal	LDpred1.MultiPRS	0.203	0.23	-0.027	6.44e-05	0.214	0.234	-0.02	0.000344
T2D	All.MultiPRS	LDpred1.MultiPRS	0.243	0.23	0.012	0.069	0.242	0.234	0.008	0.0331
T2D	LDpred1.MultiPRS	LDpred1.MultiPRS	0.23	0.23	0	1	0.234	0.234	0	1
T2D	LDpred2.PseudoVal	LDpred1.MultiPRS	0.227	0.23	-0.003	0.629	0.229	0.234	-0.004	0.273
T2D	SBLUP.Inf	LDpred1.MultiPRS	0.189	0.23	-0.042	1.04e-09	0.183	0.234	-0.05	4.23e-17
T2D	LDpred1.Inf	LDpred1.MultiPRS	0.185	0.23	-0.045	5.72e-11	0.181	0.234	-0.053	3.39e-20
T2D	LDpred2.Inf	LDpred1.MultiPRS	0.189	0.23	-0.042	1.15e-09	0.185	0.234	-0.049	2.63e-16
T2D	lassosum.MultiPRS	LDpred1.MultiPRS	0.239	0.23	0.009	0.203	0.243	0.234	0.009	0.0025
T2D	LDpred1.10FCVal	LDpred1.MultiPRS	0.224	0.23	-0.006	0.357	0.224	0.234	-0.01	1.12e-06
T2D	pT+clump.MultiPRS	LDpred1.MultiPRS	0.217	0.23	-0.013	0.055	0.221	0.234	-0.013	0.0121
T2D	SBayesR.PseudoVal	LDpred1.MultiPRS	0.236	0.23	0.006	0.367	0.236	0.234	0.002	0.514
T2D	LDpred2.10FCVal	LDpred1.MultiPRS	0.237	0.23	0.006	0.358	0.239	0.234	0.005	0.019
T2D	All.MultiPRS	LDpred1.Inf	0.243	0.185	0.057	4.33e-17	0.242	0.181	0.061	8.14e-19
T2D	LDpred1.Inf	LDpred1.Inf	0.185	0.185	0	1	0.181	0.181	0	1
T2D	LDpred2.Inf	LDpred1.Inf	0.189	0.185	0.003	0.00304	0.185	0.181	0.004	0.0852
T2D	DBSLMM.PseudoVal	LDpred1.Inf	0.23	0.185	0.045	2.65e-52	0.232	0.181	0.051	1.44e-18
T2D	lassosum.PseudoVal	LDpred1.Inf	0.203	0.185	0.018	0.000581	0.214	0.181	0.032	0.00135
T2D	LDpred2.MultiPRS	LDpred1.Inf	0.241	0.185	0.055	3.81e-16	0.243	0.181	0.062	1.89e-22
T2D	pT+clump.10FCVal	LDpred1.Inf	0.17	0.185	-0.015	0.00696	0.174	0.181	-0.007	0.551
T2D	lassosum.10FCVal	LDpred1.Inf	0.213	0.185	0.027	2.14e-15	0.217	0.181	0.036	1.48e-07
T2D	LDpred2.10FCVal	LDpred1.Inf	0.237	0.185	0.051	5.22e-64	0.239	0.181	0.058	2.3e-22
T2D	SBayesR.PseudoVal	LDpred1.Inf	0.236	0.185	0.051	2.02e-51	0.236	0.181	0.055	1.24e-16
T2D	LDpred1.MultiPRS	LDpred1.Inf	0.23	0.185	0.045	5.72e-11	0.234	0.181	0.053	3.39e-20
T2D	LDpred2.PseudoVal	LDpred1.Inf	0.227	0.185	0.042	3.17e-25	0.229	0.181	0.048	8.23e-10
T2D	SBLUP.Inf	LDpred1.Inf	0.189	0.185	0.003	0.00268	0.183	0.181	0.002	0.239
T2D	pT+clump.MultiPRS	LDpred1.Inf	0.217	0.185	0.032	3.23e-06	0.221	0.181	0.04	7.86e-07
T2D	lassosum.MultiPRS	LDpred1.Inf	0.239	0.185	0.054	4.1e-15	0.243	0.181	0.062	9.28e-22
T2D	LDpred1.10FCVal	LDpred1.Inf	0.224	0.185	0.039	4.57e-90	0.224	0.181	0.043	5.83e-30
T2D	LDpred1.Inf	LDpred1.10FCVal	0.185	0.224	-0.039	4.57e-90	0.181	0.224	-0.043	5.83e-30
T2D	DBSLMM.PseudoVal	LDpred1.10FCVal	0.23	0.224	0.006	0.00248	0.232	0.224	0.008	0.0352
T2D	lassosum.PseudoVal	LDpred1.10FCVal	0.203	0.224	-0.021	8.45e-09	0.214	0.224	-0.01	0.158
T2D	LDpred2.MultiPRS	LDpred1.10FCVal	0.241	0.224	0.017	0.013	0.243	0.224	0.019	2.14e-08
T2D	pT+clump.10FCVal	LDpred1.10FCVal	0.17	0.224	-0.054	1.56e-31	0.174	0.224	-0.049	7.56e-08
T2D	lassosum.10FCVal	LDpred1.10FCVal	0.213	0.224	-0.011	6.76e-07	0.217	0.224	-0.007	0.114
T2D	LDpred2.10FCVal	LDpred1.10FCVal	0.237	0.224	0.013	3.78e-18	0.239	0.224	0.015	1.01e-07
T2D	All.MultiPRS	LDpred1.10FCVal	0.243	0.224	0.019	0.00598	0.242	0.224	0.018	3.29e-05
T2D	LDpred1.MultiPRS	LDpred1.10FCVal	0.23	0.224	0.006	0.357	0.234	0.224	0.01	1.12e-06
T2D	LDpred2.PseudoVal	LDpred1.10FCVal	0.227	0.224	0.003	0.253	0.229	0.224	0.006	0.267
T2D	SBLUP.Inf	LDpred1.10FCVal	0.189	0.224	-0.036	1.08e-60	0.183	0.224	-0.04	8.61e-22
T2D	pT+clump.MultiPRS	LDpred1.10FCVal	0.217	0.224	-0.007	0.322	0.221	0.224	-0.003	0.662
T2D	LDpred2.Inf	LDpred1.10FCVal	0.189	0.224	-0.035	1e-59	0.185	0.224	-0.039	2.16e-20
T2D	lassosum.MultiPRS	LDpred1.10FCVal	0.239	0.224	0.015	0.028	0.243	0.224	0.02	2.11e-07
T2D	LDpred1.10FCVal	LDpred1.10FCVal	0.224	0.224	0	1	0.224	0.224	0	1
T2D	SBayesR.PseudoVal	LDpred1.10FCVal	0.236	0.224	0.012	1.42e-10	0.236	0.224	0.012	0.00139
T2D	LDpred2.MultiPRS	LDpred2.MultiPRS	0.241	0.241	0	1	0.243	0.243	0	1
T2D	lassosum.PseudoVal	LDpred2.MultiPRS	0.203	0.241	-0.038	2.49e-08	0.214	0.243	-0.029	2.6e-08
T2D	All.MultiPRS	LDpred2.MultiPRS	0.243	0.241	0.002	0.781	0.242	0.243	-0.001	0.713
T2D	LDpred1.MultiPRS	LDpred2.MultiPRS	0.23	0.241	-0.01	0.118	0.234	0.243	-0.009	0.000705
T2D	DBSLMM.PseudoVal	LDpred2.MultiPRS	0.23	0.241	-0.011	0.107	0.232	0.243	-0.011	0.000233
T2D	LDpred1.Inf	LDpred2.MultiPRS	0.185	0.241	-0.055	3.81e-16	0.181	0.243	-0.062	1.89e-22
T2D	LDpred2.Inf	LDpred2.MultiPRS	0.189	0.241	-0.052	1.51e-14	0.185	0.243	-0.058	1.41e-20
T2D	lassosum.MultiPRS	LDpred2.MultiPRS	0.239	0.241	-0.002	0.788	0.243	0.243	0	0.838
T2D	LDpred1.10FCVal	LDpred2.MultiPRS	0.224	0.241	-0.017	0.013	0.224	0.243	-0.019	2.14e-08
T2D	pT+clump.MultiPRS	LDpred2.MultiPRS	0.217	0.241	-0.024	0.000553	0.221	0.243	-0.022	8.74e-07
T2D	SBayesR.PseudoVal	LDpred2.MultiPRS	0.236	0.241	-0.004	0.517	0.236	0.243	-0.007	0.000831
T2D	pT+clump.10FCVal	LDpred2.MultiPRS	0.17	0.241	-0.071	3.09e-25	0.174	0.243	-0.069	1.09e-20
T2D	lassosum.10FCVal	LDpred2.MultiPRS	0.213	0.241	-0.028	3.22e-05	0.217	0.243	-0.026	2.69e-09
T2D	LDpred2.10FCVal	LDpred2.MultiPRS	0.237	0.241	-0.004	0.527	0.239	0.243	-0.004	0.0119
T2D	LDpred2.PseudoVal	LDpred2.MultiPRS	0.227	0.241	-0.014	0.0408	0.229	0.243	-0.013	1.49e-05
T2D	SBLUP.Inf	LDpred2.MultiPRS	0.189	0.241	-0.052	1.35e-14	0.183	0.243	-0.059	4.66e-21
T2D	LDpred2.MultiPRS	LDpred2.10FCVal	0.241	0.237	0.004	0.527	0.243	0.239	0.004	0.0119
T2D	pT+clump.10FCVal	LDpred2.10FCVal	0.17	0.237	-0.066	5.34e-65	0.174	0.239	-0.064	1.3e-16
T2D	lassosum.PseudoVal	LDpred2.10FCVal	0.203	0.237	-0.033	3.61e-35	0.214	0.239	-0.025	2.79e-06
T2D	All.MultiPRS	LDpred2.10FCVal	0.243	0.237	0.006	0.365	0.242	0.239	0.003	0.319
T2D	LDpred1.MultiPRS	LDpred2.10FCVal	0.23	0.237	-0.006	0.358	0.234	0.239	-0.005	0.019
T2D	LDpred2.PseudoVal	LDpred2.10FCVal	0.227	0.237	-0.01	3.84e-10	0.229	0.239	-0.009	0.00201
T2D	DBSLMM.PseudoVal	LDpred2.10FCVal	0.23	0.237	-0.007	0.000302	0.232	0.239	-0.007	0.0531
T2D	LDpred1.Inf	LDpred2.10FCVal	0.185	0.237	-0.051	5.22e-64	0.181	0.239	-0.058	2.3e-22
T2D	LDpred2.Inf	LDpred2.10FCVal	0.189	0.237	-0.048	7.18e-58	0.185	0.239	-0.054	2.15e-20
T2D	lassosum.MultiPRS	LDpred2.10FCVal	0.239	0.237	0.002	0.721	0.243	0.239	0.005	0.0885
T2D	LDpred1.10FCVal	LDpred2.10FCVal	0.224	0.237	-0.013	3.78e-18	0.224	0.239	-0.015	1.01e-07
T2D	pT+clump.MultiPRS	LDpred2.10FCVal	0.217	0.237	-0.019	0.00468	0.221	0.239	-0.018	0.000273
T2D	SBayesR.PseudoVal	LDpred2.10FCVal	0.236	0.237	0	0.93	0.236	0.239	-0.003	0.201
T2D	lassosum.10FCVal	LDpred2.10FCVal	0.213	0.237	-0.024	6.42e-38	0.217	0.239	-0.022	1.74e-09
T2D	LDpred2.10FCVal	LDpred2.10FCVal	0.237	0.237	0	1	0.239	0.239	0	1
T2D	SBLUP.Inf	LDpred2.10FCVal	0.189	0.237	-0.048	2.29e-57	0.183	0.239	-0.055	5.49e-21
T2D	LDpred2.MultiPRS	LDpred2.PseudoVal	0.241	0.227	0.014	0.0408	0.243	0.229	0.013	1.49e-05
T2D	lassosum.PseudoVal	LDpred2.PseudoVal	0.203	0.227	-0.024	1.02e-27	0.214	0.229	-0.016	0.000314
T2D	All.MultiPRS	LDpred2.PseudoVal	0.243	0.227	0.016	0.0211	0.242	0.229	0.012	0.00279
T2D	LDpred1.MultiPRS	LDpred2.PseudoVal	0.23	0.227	0.003	0.629	0.234	0.229	0.004	0.273
T2D	DBSLMM.PseudoVal	LDpred2.PseudoVal	0.23	0.227	0.003	0.277	0.232	0.229	0.002	0.656
T2D	LDpred1.Inf	LDpred2.PseudoVal	0.185	0.227	-0.042	3.17e-25	0.181	0.229	-0.048	8.23e-10
T2D	LDpred2.Inf	LDpred2.PseudoVal	0.189	0.227	-0.038	8.77e-22	0.185	0.229	-0.045	1.2e-08
T2D	lassosum.MultiPRS	LDpred2.PseudoVal	0.239	0.227	0.012	0.0791	0.243	0.229	0.014	0.000503
T2D	LDpred1.10FCVal	LDpred2.PseudoVal	0.224	0.227	-0.003	0.253	0.224	0.229	-0.006	0.267
T2D	pT+clump.MultiPRS	LDpred2.PseudoVal	0.217	0.227	-0.01	0.154	0.221	0.229	-0.008	0.116
T2D	SBayesR.PseudoVal	LDpred2.PseudoVal	0.236	0.227	0.009	1.42e-11	0.236	0.229	0.006	0.0219
T2D	pT+clump.10FCVal	LDpred2.PseudoVal	0.17	0.227	-0.057	5.05e-67	0.174	0.229	-0.055	5.9e-17
T2D	lassosum.10FCVal	LDpred2.PseudoVal	0.213	0.227	-0.014	8.89e-11	0.217	0.229	-0.013	0.00329
T2D	LDpred2.10FCVal	LDpred2.PseudoVal	0.237	0.227	0.01	3.84e-10	0.239	0.229	0.009	0.00201
T2D	LDpred2.PseudoVal	LDpred2.PseudoVal	0.227	0.227	0	1	0.229	0.229	0	1
T2D	SBLUP.Inf	LDpred2.PseudoVal	0.189	0.227	-0.039	9.37e-22	0.183	0.229	-0.046	5.36e-09
T2D	DBSLMM.PseudoVal	LDpred2.Inf	0.23	0.189	0.041	5.45e-47	0.232	0.185	0.047	9.65e-17
T2D	LDpred2.MultiPRS	LDpred2.Inf	0.241	0.189	0.052	1.51e-14	0.243	0.185	0.058	1.41e-20
T2D	pT+clump.10FCVal	LDpred2.Inf	0.17	0.189	-0.019	0.0012	0.174	0.185	-0.01	0.363
T2D	lassosum.10FCVal	LDpred2.Inf	0.213	0.189	0.024	2.83e-12	0.217	0.185	0.032	2.44e-06
T2D	lassosum.PseudoVal	LDpred2.Inf	0.203	0.189	0.014	0.00533	0.214	0.185	0.029	0.00483
T2D	All.MultiPRS	LDpred2.Inf	0.243	0.189	0.054	2.13e-15	0.242	0.185	0.057	1.11e-17
T2D	LDpred1.MultiPRS	LDpred2.Inf	0.23	0.189	0.042	1.15e-09	0.234	0.185	0.049	2.63e-16
T2D	LDpred2.PseudoVal	LDpred2.Inf	0.227	0.189	0.038	8.77e-22	0.229	0.185	0.045	1.2e-08
T2D	SBLUP.Inf	LDpred2.Inf	0.189	0.189	0	0.793	0.183	0.185	-0.001	0.128
T2D	LDpred1.Inf	LDpred2.Inf	0.185	0.189	-0.003	0.00304	0.181	0.185	-0.004	0.0852
T2D	LDpred2.Inf	LDpred2.Inf	0.189	0.189	0	1	0.185	0.185	0	1
T2D	lassosum.MultiPRS	LDpred2.Inf	0.239	0.189	0.05	1.49e-13	0.243	0.185	0.059	1.37e-19
T2D	LDpred1.10FCVal	LDpred2.Inf	0.224	0.189	0.035	1e-59	0.224	0.185	0.039	2.16e-20
T2D	pT+clump.MultiPRS	LDpred2.Inf	0.217	0.189	0.029	2.79e-05	0.221	0.185	0.037	7.1e-06
T2D	SBayesR.PseudoVal	LDpred2.Inf	0.236	0.189	0.048	2.26e-44	0.236	0.185	0.051	1.92e-14
T2D	LDpred2.10FCVal	LDpred2.Inf	0.237	0.189	0.048	7.18e-58	0.239	0.185	0.054	2.15e-20
T2D	All.MultiPRS	pT+clump.MultiPRS	0.243	0.217	0.025	0.000182	0.242	0.221	0.021	1.67e-05
T2D	LDpred1.MultiPRS	pT+clump.MultiPRS	0.23	0.217	0.013	0.055	0.234	0.221	0.013	0.0121
T2D	LDpred2.PseudoVal	pT+clump.MultiPRS	0.227	0.217	0.01	0.154	0.229	0.221	0.008	0.116
T2D	DBSLMM.PseudoVal	pT+clump.MultiPRS	0.23	0.217	0.013	0.064	0.232	0.221	0.011	0.0298
T2D	LDpred1.Inf	pT+clump.MultiPRS	0.185	0.217	-0.032	3.23e-06	0.181	0.221	-0.04	7.86e-07
T2D	LDpred2.Inf	pT+clump.MultiPRS	0.189	0.217	-0.029	2.79e-05	0.185	0.221	-0.037	7.1e-06
T2D	lassosum.MultiPRS	pT+clump.MultiPRS	0.239	0.217	0.022	0.0014	0.243	0.221	0.022	7.21e-07
T2D	LDpred1.10FCVal	pT+clump.MultiPRS	0.224	0.217	0.007	0.322	0.224	0.221	0.003	0.662
T2D	lassosum.PseudoVal	pT+clump.MultiPRS	0.203	0.217	-0.014	0.038	0.214	0.221	-0.008	0.206
T2D	LDpred2.MultiPRS	pT+clump.MultiPRS	0.241	0.217	0.024	0.000553	0.243	0.221	0.022	8.74e-07
T2D	pT+clump.10FCVal	pT+clump.MultiPRS	0.17	0.217	-0.047	8.48e-12	0.174	0.221	-0.047	4.13e-13
T2D	lassosum.10FCVal	pT+clump.MultiPRS	0.213	0.217	-0.005	0.5	0.217	0.221	-0.005	0.47
T2D	LDpred2.10FCVal	pT+clump.MultiPRS	0.237	0.217	0.019	0.00468	0.239	0.221	0.018	0.000273
T2D	SBayesR.PseudoVal	pT+clump.MultiPRS	0.236	0.217	0.019	0.00496	0.236	0.221	0.015	0.00184
T2D	SBLUP.Inf	pT+clump.MultiPRS	0.189	0.217	-0.029	2.6e-05	0.183	0.221	-0.038	3.43e-06
T2D	pT+clump.MultiPRS	pT+clump.MultiPRS	0.217	0.217	0	1	0.221	0.221	0	1
T2D	lassosum.PseudoVal	pT+clump.10FCVal	0.203	0.17	0.033	3.11e-26	0.214	0.174	0.039	3.26e-10
T2D	All.MultiPRS	pT+clump.10FCVal	0.243	0.17	0.073	2.7e-26	0.242	0.174	0.068	2.06e-18
T2D	DBSLMM.PseudoVal	pT+clump.10FCVal	0.23	0.17	0.06	6.44e-45	0.232	0.174	0.057	7.63e-12
T2D	LDpred1.Inf	pT+clump.10FCVal	0.185	0.17	0.015	0.00696	0.181	0.174	0.007	0.551
T2D	LDpred2.Inf	pT+clump.10FCVal	0.189	0.17	0.019	0.0012	0.185	0.174	0.01	0.363
T2D	lassosum.MultiPRS	pT+clump.10FCVal	0.239	0.17	0.069	1.07e-23	0.243	0.174	0.069	4.63e-20
T2D	LDpred1.10FCVal	pT+clump.10FCVal	0.224	0.17	0.054	1.56e-31	0.224	0.174	0.049	7.56e-08
T2D	pT+clump.MultiPRS	pT+clump.10FCVal	0.217	0.17	0.047	8.48e-12	0.221	0.174	0.047	4.13e-13
T2D	LDpred2.MultiPRS	pT+clump.10FCVal	0.241	0.17	0.071	3.09e-25	0.243	0.174	0.069	1.09e-20
T2D	pT+clump.10FCVal	pT+clump.10FCVal	0.17	0.17	0	1	0.174	0.174	0	1
T2D	lassosum.10FCVal	pT+clump.10FCVal	0.213	0.17	0.043	5.95e-23	0.217	0.174	0.042	1.01e-06
T2D	LDpred2.10FCVal	pT+clump.10FCVal	0.237	0.17	0.066	5.34e-65	0.239	0.174	0.064	1.3e-16
T2D	SBayesR.PseudoVal	pT+clump.10FCVal	0.236	0.17	0.066	2.78e-74	0.236	0.174	0.061	2.7e-17
T2D	LDpred1.MultiPRS	pT+clump.10FCVal	0.23	0.17	0.06	1.83e-18	0.234	0.174	0.06	3.51e-13
T2D	LDpred2.PseudoVal	pT+clump.10FCVal	0.227	0.17	0.057	5.05e-67	0.229	0.174	0.055	5.9e-17
T2D	SBLUP.Inf	pT+clump.10FCVal	0.189	0.17	0.018	0.00127	0.183	0.174	0.009	0.424
T2D	LDpred1.Inf	SBayesR.PseudoVal	0.185	0.236	-0.051	2.02e-51	0.181	0.236	-0.055	1.24e-16
T2D	DBSLMM.PseudoVal	SBayesR.PseudoVal	0.23	0.236	-0.007	0.0011	0.232	0.236	-0.004	0.301
T2D	lassosum.PseudoVal	SBayesR.PseudoVal	0.203	0.236	-0.033	3.89e-37	0.214	0.236	-0.022	2.01e-05
T2D	LDpred2.MultiPRS	SBayesR.PseudoVal	0.241	0.236	0.004	0.517	0.243	0.236	0.007	0.000831
T2D	pT+clump.10FCVal	SBayesR.PseudoVal	0.17	0.236	-0.066	2.78e-74	0.174	0.236	-0.061	2.7e-17
T2D	lassosum.10FCVal	SBayesR.PseudoVal	0.213	0.236	-0.024	5.06e-26	0.217	0.236	-0.019	1.67e-05
T2D	LDpred2.10FCVal	SBayesR.PseudoVal	0.237	0.236	0	0.93	0.239	0.236	0.003	0.201
T2D	All.MultiPRS	SBayesR.PseudoVal	0.243	0.236	0.006	0.357	0.242	0.236	0.006	0.0579
T2D	LDpred1.MultiPRS	SBayesR.PseudoVal	0.23	0.236	-0.006	0.367	0.234	0.236	-0.002	0.514
T2D	LDpred2.PseudoVal	SBayesR.PseudoVal	0.227	0.236	-0.009	1.42e-11	0.229	0.236	-0.006	0.0219
T2D	SBLUP.Inf	SBayesR.PseudoVal	0.189	0.236	-0.048	2.02e-44	0.183	0.236	-0.052	5.16e-15
T2D	pT+clump.MultiPRS	SBayesR.PseudoVal	0.217	0.236	-0.019	0.00496	0.221	0.236	-0.015	0.00184
T2D	LDpred2.Inf	SBayesR.PseudoVal	0.189	0.236	-0.048	2.26e-44	0.185	0.236	-0.051	1.92e-14
T2D	lassosum.MultiPRS	SBayesR.PseudoVal	0.239	0.236	0.003	0.71	0.243	0.236	0.008	0.00848
T2D	LDpred1.10FCVal	SBayesR.PseudoVal	0.224	0.236	-0.012	1.42e-10	0.224	0.236	-0.012	0.00139
T2D	SBayesR.PseudoVal	SBayesR.PseudoVal	0.236	0.236	0	1	0.236	0.236	0	1
T2D	All.MultiPRS	SBLUP.Inf	0.243	0.189	0.054	1.82e-15	0.242	0.183	0.059	2.92e-18
T2D	LDpred1.Inf	SBLUP.Inf	0.185	0.189	-0.003	0.00268	0.181	0.183	-0.002	0.239
T2D	LDpred2.Inf	SBLUP.Inf	0.189	0.189	0	0.793	0.185	0.183	0.001	0.128
T2D	DBSLMM.PseudoVal	SBLUP.Inf	0.23	0.189	0.041	3.08e-47	0.232	0.183	0.048	1.53e-17
T2D	lassosum.PseudoVal	SBLUP.Inf	0.203	0.189	0.015	0.00499	0.214	0.183	0.03	0.00328
T2D	LDpred2.MultiPRS	SBLUP.Inf	0.241	0.189	0.052	1.35e-14	0.243	0.183	0.059	4.66e-21
T2D	pT+clump.10FCVal	SBLUP.Inf	0.17	0.189	-0.018	0.00127	0.174	0.183	-0.009	0.424
T2D	lassosum.10FCVal	SBLUP.Inf	0.213	0.189	0.024	1.78e-12	0.217	0.183	0.033	8.7e-07
T2D	LDpred2.10FCVal	SBLUP.Inf	0.237	0.189	0.048	2.29e-57	0.239	0.183	0.055	5.49e-21
T2D	SBayesR.PseudoVal	SBLUP.Inf	0.236	0.189	0.048	2.02e-44	0.236	0.183	0.052	5.16e-15
T2D	LDpred1.MultiPRS	SBLUP.Inf	0.23	0.189	0.042	1.04e-09	0.234	0.183	0.05	4.23e-17
T2D	LDpred2.PseudoVal	SBLUP.Inf	0.227	0.189	0.039	9.37e-22	0.229	0.183	0.046	5.36e-09
T2D	SBLUP.Inf	SBLUP.Inf	0.189	0.189	0	1	0.183	0.183	0	1
T2D	pT+clump.MultiPRS	SBLUP.Inf	0.217	0.189	0.029	2.6e-05	0.221	0.183	0.038	3.43e-06
T2D	lassosum.MultiPRS	SBLUP.Inf	0.239	0.189	0.051	1.33e-13	0.243	0.183	0.06	1.96e-20
T2D	LDpred1.10FCVal	SBLUP.Inf	0.224	0.189	0.036	1.08e-60	0.224	0.183	0.04	8.61e-22
CAD	lassosum.PseudoVal	All.MultiPRS	0.162	0.19	-0.028	1.84e-05	0.16	0.189	-0.03	3.91e-08
CAD	All.MultiPRS	All.MultiPRS	0.19	0.19	0	1	0.189	0.189	0	1
CAD	DBSLMM.PseudoVal	All.MultiPRS	0.169	0.19	-0.021	0.00131	0.163	0.189	-0.027	5.79e-08
CAD	LDpred1.Inf	All.MultiPRS	0.147	0.19	-0.043	1.02e-10	0.148	0.189	-0.042	6.41e-10
CAD	LDpred2.Inf	All.MultiPRS	0.161	0.19	-0.029	7.72e-06	0.157	0.189	-0.033	8.81e-09
CAD	lassosum.MultiPRS	All.MultiPRS	0.187	0.19	-0.004	0.59	0.182	0.189	-0.008	0.000751
CAD	LDpred1.10FCVal	All.MultiPRS	0.172	0.19	-0.019	0.00453	0.171	0.189	-0.018	5.44e-05
CAD	pT+clump.MultiPRS	All.MultiPRS	0.17	0.19	-0.02	0.0036	0.166	0.189	-0.024	4.5e-07
CAD	LDpred2.MultiPRS	All.MultiPRS	0.19	0.19	-0.001	0.93	0.188	0.189	-0.001	0.505
CAD	pT+clump.10FCVal	All.MultiPRS	0.139	0.19	-0.052	8.34e-15	0.126	0.189	-0.063	7.79e-18
CAD	lassosum.10FCVal	All.MultiPRS	0.174	0.19	-0.016	0.0154	0.171	0.189	-0.019	8.48e-06
CAD	LDpred2.10FCVal	All.MultiPRS	0.187	0.19	-0.003	0.602	0.184	0.189	-0.005	0.0223
CAD	SBayesR.PseudoVal	All.MultiPRS	0.164	0.19	-0.026	5.85e-05	0.17	0.189	-0.019	0.000294
CAD	LDpred1.MultiPRS	All.MultiPRS	0.173	0.19	-0.018	0.0102	0.173	0.189	-0.017	0.000144
CAD	LDpred2.PseudoVal	All.MultiPRS	0.052	0.19	-0.138	1.89e-90	0.06	0.189	-0.13	9.45e-28
CAD	SBLUP.Inf	All.MultiPRS	0.161	0.19	-0.03	6.73e-06	0.156	0.189	-0.033	3.43e-09
CAD	LDpred2.MultiPRS	DBSLMM.PseudoVal	0.19	0.169	0.02	0.00303	0.188	0.163	0.025	8.1e-07
CAD	pT+clump.10FCVal	DBSLMM.PseudoVal	0.139	0.169	-0.031	2.73e-11	0.126	0.163	-0.036	6.89e-05
CAD	lassosum.PseudoVal	DBSLMM.PseudoVal	0.162	0.169	-0.007	0.031	0.16	0.163	-0.003	0.613
CAD	All.MultiPRS	DBSLMM.PseudoVal	0.19	0.169	0.021	0.00131	0.189	0.163	0.027	5.79e-08
CAD	LDpred1.MultiPRS	DBSLMM.PseudoVal	0.173	0.169	0.003	0.628	0.173	0.163	0.01	0.0789
CAD	LDpred2.PseudoVal	DBSLMM.PseudoVal	0.052	0.169	-0.117	1.05e-81	0.06	0.163	-0.103	6.58e-17
CAD	DBSLMM.PseudoVal	DBSLMM.PseudoVal	0.169	0.169	0	1	0.163	0.163	0	1
CAD	LDpred1.Inf	DBSLMM.PseudoVal	0.147	0.169	-0.022	2.5e-07	0.148	0.163	-0.015	0.0754
CAD	LDpred2.Inf	DBSLMM.PseudoVal	0.161	0.169	-0.008	0.0355	0.157	0.163	-0.006	0.459
CAD	lassosum.MultiPRS	DBSLMM.PseudoVal	0.187	0.169	0.017	0.012	0.182	0.163	0.019	0.000849
CAD	LDpred1.10FCVal	DBSLMM.PseudoVal	0.172	0.169	0.002	0.38	0.171	0.163	0.008	0.133
CAD	pT+clump.MultiPRS	DBSLMM.PseudoVal	0.17	0.169	0.001	0.892	0.166	0.163	0.003	0.615
CAD	SBayesR.PseudoVal	DBSLMM.PseudoVal	0.164	0.169	-0.005	0.0349	0.17	0.163	0.007	0.166
CAD	lassosum.10FCVal	DBSLMM.PseudoVal	0.174	0.169	0.005	0.151	0.171	0.163	0.008	0.291
CAD	LDpred2.10FCVal	DBSLMM.PseudoVal	0.187	0.169	0.018	1.17e-11	0.184	0.163	0.021	5.78e-05
CAD	SBLUP.Inf	DBSLMM.PseudoVal	0.161	0.169	-0.009	0.0297	0.156	0.163	-0.007	0.388
CAD	All.MultiPRS	lassosum.MultiPRS	0.19	0.187	0.004	0.59	0.189	0.182	0.008	0.000751
CAD	LDpred1.MultiPRS	lassosum.MultiPRS	0.173	0.187	-0.014	0.0412	0.173	0.182	-0.009	0.0562
CAD	LDpred1.Inf	lassosum.MultiPRS	0.147	0.187	-0.039	1.45e-08	0.148	0.182	-0.034	5.03e-07
CAD	LDpred2.Inf	lassosum.MultiPRS	0.161	0.187	-0.026	0.000191	0.157	0.182	-0.025	1.16e-05
CAD	lassosum.MultiPRS	lassosum.MultiPRS	0.187	0.187	0	1	0.182	0.182	0	1
CAD	DBSLMM.PseudoVal	lassosum.MultiPRS	0.169	0.187	-0.017	0.012	0.163	0.182	-0.019	0.000849
CAD	lassosum.PseudoVal	lassosum.MultiPRS	0.162	0.187	-0.024	0.000412	0.16	0.182	-0.022	1.35e-05
CAD	LDpred2.MultiPRS	lassosum.MultiPRS	0.19	0.187	0.003	0.653	0.188	0.182	0.007	0.0193
CAD	pT+clump.10FCVal	lassosum.MultiPRS	0.139	0.187	-0.048	5.13e-12	0.126	0.182	-0.055	1.76e-13
CAD	lassosum.10FCVal	lassosum.MultiPRS	0.174	0.187	-0.012	0.0779	0.171	0.182	-0.011	0.00116
CAD	LDpred2.10FCVal	lassosum.MultiPRS	0.187	0.187	0	0.965	0.184	0.182	0.002	0.428
CAD	SBayesR.PseudoVal	lassosum.MultiPRS	0.164	0.187	-0.023	0.00102	0.17	0.182	-0.012	0.0436
CAD	LDpred2.PseudoVal	lassosum.MultiPRS	0.052	0.187	-0.135	2.19e-82	0.06	0.182	-0.122	4.64e-23
CAD	SBLUP.Inf	lassosum.MultiPRS	0.161	0.187	-0.026	0.00017	0.156	0.182	-0.026	4.54e-06
CAD	pT+clump.MultiPRS	lassosum.MultiPRS	0.17	0.187	-0.016	0.0174	0.166	0.182	-0.016	0.00148
CAD	LDpred1.10FCVal	lassosum.MultiPRS	0.172	0.187	-0.015	0.0309	0.171	0.182	-0.01	0.0296
CAD	All.MultiPRS	lassosum.PseudoVal	0.19	0.162	0.028	1.84e-05	0.189	0.16	0.03	3.91e-08
CAD	LDpred1.MultiPRS	lassosum.PseudoVal	0.173	0.162	0.01	0.133	0.173	0.16	0.013	0.0196
CAD	LDpred2.PseudoVal	lassosum.PseudoVal	0.052	0.162	-0.11	2.8e-70	0.06	0.16	-0.1	1.07e-15
CAD	DBSLMM.PseudoVal	lassosum.PseudoVal	0.169	0.162	0.007	0.031	0.163	0.16	0.003	0.613
CAD	LDpred1.Inf	lassosum.PseudoVal	0.147	0.162	-0.015	0.00176	0.148	0.16	-0.012	0.216
CAD	LDpred2.Inf	lassosum.PseudoVal	0.161	0.162	-0.001	0.773	0.157	0.16	-0.003	0.776
CAD	lassosum.MultiPRS	lassosum.PseudoVal	0.187	0.162	0.024	0.000412	0.182	0.16	0.022	1.35e-05
CAD	LDpred1.10FCVal	lassosum.PseudoVal	0.172	0.162	0.01	0.000563	0.171	0.16	0.012	0.0317
CAD	lassosum.PseudoVal	lassosum.PseudoVal	0.162	0.162	0	1	0.16	0.16	0	1
CAD	LDpred2.MultiPRS	lassosum.PseudoVal	0.19	0.162	0.028	6.6e-05	0.188	0.16	0.029	3.29e-08
CAD	pT+clump.10FCVal	lassosum.PseudoVal	0.139	0.162	-0.023	5.06e-12	0.126	0.16	-0.033	1.17e-06
CAD	lassosum.10FCVal	lassosum.PseudoVal	0.174	0.162	0.012	0.000175	0.171	0.16	0.011	0.0949
CAD	LDpred2.10FCVal	lassosum.PseudoVal	0.187	0.162	0.025	1.34e-17	0.184	0.16	0.024	2.54e-05
CAD	SBayesR.PseudoVal	lassosum.PseudoVal	0.164	0.162	0.002	0.493	0.17	0.16	0.01	0.0358
CAD	SBLUP.Inf	lassosum.PseudoVal	0.161	0.162	-0.002	0.738	0.156	0.16	-0.004	0.701
CAD	pT+clump.MultiPRS	lassosum.PseudoVal	0.17	0.162	0.008	0.249	0.166	0.16	0.006	0.314
CAD	All.MultiPRS	lassosum.10FCVal	0.19	0.174	0.016	0.0154	0.189	0.171	0.019	8.48e-06
CAD	LDpred1.MultiPRS	lassosum.10FCVal	0.173	0.174	-0.002	0.785	0.173	0.171	0.002	0.681
CAD	LDpred1.Inf	lassosum.10FCVal	0.147	0.174	-0.027	1.52e-18	0.148	0.171	-0.023	0.00021
CAD	LDpred2.Inf	lassosum.10FCVal	0.161	0.174	-0.014	9.99e-09	0.157	0.171	-0.014	0.00391
CAD	lassosum.MultiPRS	lassosum.10FCVal	0.187	0.174	0.012	0.0779	0.182	0.171	0.011	0.00116
CAD	DBSLMM.PseudoVal	lassosum.10FCVal	0.169	0.174	-0.005	0.151	0.163	0.171	-0.008	0.291
CAD	lassosum.PseudoVal	lassosum.10FCVal	0.162	0.174	-0.012	0.000175	0.16	0.171	-0.011	0.0949
CAD	LDpred2.MultiPRS	lassosum.10FCVal	0.19	0.174	0.015	0.0268	0.188	0.171	0.018	8.01e-06
CAD	pT+clump.10FCVal	lassosum.10FCVal	0.139	0.174	-0.036	5.49e-22	0.126	0.171	-0.044	2.29e-09
CAD	lassosum.10FCVal	lassosum.10FCVal	0.174	0.174	0	1	0.171	0.171	0	1
CAD	LDpred2.10FCVal	lassosum.10FCVal	0.187	0.174	0.012	2.99e-12	0.184	0.171	0.013	0.000168
CAD	SBayesR.PseudoVal	lassosum.10FCVal	0.164	0.174	-0.011	0.00467	0.17	0.171	-0.001	0.932
CAD	LDpred2.PseudoVal	lassosum.10FCVal	0.052	0.174	-0.122	6.34e-90	0.06	0.171	-0.111	8.09e-20
CAD	SBLUP.Inf	lassosum.10FCVal	0.161	0.174	-0.014	4.45e-09	0.156	0.171	-0.015	0.00192
CAD	pT+clump.MultiPRS	lassosum.10FCVal	0.17	0.174	-0.004	0.535	0.166	0.171	-0.005	0.449
CAD	LDpred1.10FCVal	lassosum.10FCVal	0.172	0.174	-0.003	0.355	0.171	0.171	0.001	0.902
CAD	DBSLMM.PseudoVal	LDpred1.MultiPRS	0.169	0.173	-0.003	0.628	0.163	0.173	-0.01	0.0789
CAD	LDpred2.MultiPRS	LDpred1.MultiPRS	0.19	0.173	0.017	0.013	0.188	0.173	0.015	0.000152
CAD	pT+clump.10FCVal	LDpred1.MultiPRS	0.139	0.173	-0.034	1.06e-06	0.126	0.173	-0.046	9.11e-09
CAD	lassosum.10FCVal	LDpred1.MultiPRS	0.174	0.173	0.002	0.785	0.171	0.173	-0.002	0.681
CAD	lassosum.PseudoVal	LDpred1.MultiPRS	0.162	0.173	-0.01	0.133	0.16	0.173	-0.013	0.0196
CAD	All.MultiPRS	LDpred1.MultiPRS	0.19	0.173	0.018	0.0102	0.189	0.173	0.017	0.000144
CAD	LDpred1.MultiPRS	LDpred1.MultiPRS	0.173	0.173	0	1	0.173	0.173	0	1
CAD	LDpred2.PseudoVal	LDpred1.MultiPRS	0.052	0.173	-0.121	9.77e-67	0.06	0.173	-0.113	3.87e-20
CAD	SBLUP.Inf	LDpred1.MultiPRS	0.161	0.173	-0.012	0.084	0.156	0.173	-0.017	0.0117
CAD	LDpred1.Inf	LDpred1.MultiPRS	0.147	0.173	-0.025	0.000269	0.148	0.173	-0.025	5.3e-06
CAD	LDpred2.Inf	LDpred1.MultiPRS	0.161	0.173	-0.012	0.0891	0.157	0.173	-0.016	0.0187
CAD	lassosum.MultiPRS	LDpred1.MultiPRS	0.187	0.173	0.014	0.0412	0.182	0.173	0.009	0.0562
CAD	LDpred1.10FCVal	LDpred1.MultiPRS	0.172	0.173	-0.001	0.9	0.171	0.173	-0.002	0.0911
CAD	pT+clump.MultiPRS	LDpred1.MultiPRS	0.17	0.173	-0.002	0.729	0.166	0.173	-0.007	0.248
CAD	SBayesR.PseudoVal	LDpred1.MultiPRS	0.164	0.173	-0.009	0.208	0.17	0.173	-0.003	0.554
CAD	LDpred2.10FCVal	LDpred1.MultiPRS	0.187	0.173	0.014	0.0369	0.184	0.173	0.011	0.00692
CAD	All.MultiPRS	LDpred1.Inf	0.19	0.147	0.043	1.02e-10	0.189	0.148	0.042	6.41e-10
CAD	LDpred1.Inf	LDpred1.Inf	0.147	0.147	0	1	0.148	0.148	0	1
CAD	LDpred2.Inf	LDpred1.Inf	0.161	0.147	0.013	4.92e-09	0.157	0.148	0.009	0.0481
CAD	DBSLMM.PseudoVal	LDpred1.Inf	0.169	0.147	0.022	2.5e-07	0.163	0.148	0.015	0.0754
CAD	lassosum.PseudoVal	LDpred1.Inf	0.162	0.147	0.015	0.00176	0.16	0.148	0.012	0.216
CAD	LDpred2.MultiPRS	LDpred1.Inf	0.19	0.147	0.042	9.71e-10	0.188	0.148	0.04	4.12e-10
CAD	pT+clump.10FCVal	LDpred1.Inf	0.139	0.147	-0.009	0.0658	0.126	0.148	-0.021	0.0225
CAD	lassosum.10FCVal	LDpred1.Inf	0.174	0.147	0.027	1.52e-18	0.171	0.148	0.023	0.00021
CAD	LDpred2.10FCVal	LDpred1.Inf	0.187	0.147	0.04	1.62e-40	0.184	0.148	0.036	8.85e-10
CAD	SBayesR.PseudoVal	LDpred1.Inf	0.164	0.147	0.017	0.000238	0.17	0.148	0.022	0.0136
CAD	LDpred1.MultiPRS	LDpred1.Inf	0.173	0.147	0.025	0.000269	0.173	0.148	0.025	5.3e-06
CAD	LDpred2.PseudoVal	LDpred1.Inf	0.052	0.147	-0.095	1.55e-52	0.06	0.148	-0.088	1.73e-12
CAD	SBLUP.Inf	LDpred1.Inf	0.161	0.147	0.013	4.83e-09	0.156	0.148	0.008	0.0719
CAD	pT+clump.MultiPRS	LDpred1.Inf	0.17	0.147	0.023	0.00101	0.166	0.148	0.018	0.0249
CAD	lassosum.MultiPRS	LDpred1.Inf	0.187	0.147	0.039	1.45e-08	0.182	0.148	0.034	5.03e-07
CAD	LDpred1.10FCVal	LDpred1.Inf	0.172	0.147	0.024	3.18e-15	0.171	0.148	0.023	0.000149
CAD	LDpred1.Inf	LDpred1.10FCVal	0.147	0.172	-0.024	3.18e-15	0.148	0.171	-0.023	0.000149
CAD	DBSLMM.PseudoVal	LDpred1.10FCVal	0.169	0.172	-0.002	0.38	0.163	0.171	-0.008	0.133
CAD	lassosum.PseudoVal	LDpred1.10FCVal	0.162	0.172	-0.01	0.000563	0.16	0.171	-0.012	0.0317
CAD	LDpred2.MultiPRS	LDpred1.10FCVal	0.19	0.172	0.018	0.00895	0.188	0.171	0.017	5.89e-05
CAD	pT+clump.10FCVal	LDpred1.10FCVal	0.139	0.172	-0.033	4.7e-16	0.126	0.171	-0.045	3.09e-08
CAD	lassosum.10FCVal	LDpred1.10FCVal	0.174	0.172	0.003	0.355	0.171	0.171	-0.001	0.902
CAD	LDpred2.10FCVal	LDpred1.10FCVal	0.187	0.172	0.015	4.6e-12	0.184	0.171	0.013	0.00367
CAD	All.MultiPRS	LDpred1.10FCVal	0.19	0.172	0.019	0.00453	0.189	0.171	0.018	5.44e-05
CAD	LDpred1.MultiPRS	LDpred1.10FCVal	0.173	0.172	0.001	0.9	0.173	0.171	0.002	0.0911
CAD	LDpred2.PseudoVal	LDpred1.10FCVal	0.052	0.172	-0.12	6.93e-83	0.06	0.171	-0.112	2.11e-19
CAD	SBLUP.Inf	LDpred1.10FCVal	0.161	0.172	-0.011	0.00207	0.156	0.171	-0.015	0.0339
CAD	pT+clump.MultiPRS	LDpred1.10FCVal	0.17	0.172	-0.002	0.824	0.166	0.171	-0.005	0.374
CAD	LDpred2.Inf	LDpred1.10FCVal	0.161	0.172	-0.011	0.00284	0.157	0.171	-0.014	0.049
CAD	lassosum.MultiPRS	LDpred1.10FCVal	0.187	0.172	0.015	0.0309	0.182	0.171	0.01	0.0296
CAD	LDpred1.10FCVal	LDpred1.10FCVal	0.172	0.172	0	1	0.171	0.171	0	1
CAD	SBayesR.PseudoVal	LDpred1.10FCVal	0.164	0.172	-0.008	0.00106	0.17	0.171	-0.001	0.773
CAD	LDpred2.MultiPRS	LDpred2.MultiPRS	0.19	0.19	0	1	0.188	0.188	0	1
CAD	lassosum.PseudoVal	LDpred2.MultiPRS	0.162	0.19	-0.028	6.6e-05	0.16	0.188	-0.029	3.29e-08
CAD	All.MultiPRS	LDpred2.MultiPRS	0.19	0.19	0.001	0.93	0.189	0.188	0.001	0.505
CAD	LDpred1.MultiPRS	LDpred2.MultiPRS	0.173	0.19	-0.017	0.013	0.173	0.188	-0.015	0.000152
CAD	DBSLMM.PseudoVal	LDpred2.MultiPRS	0.169	0.19	-0.02	0.00303	0.163	0.188	-0.025	8.1e-07
CAD	LDpred1.Inf	LDpred2.MultiPRS	0.147	0.19	-0.042	9.71e-10	0.148	0.188	-0.04	4.12e-10
CAD	LDpred2.Inf	LDpred2.MultiPRS	0.161	0.19	-0.029	3.03e-05	0.157	0.188	-0.031	2.95e-09
CAD	lassosum.MultiPRS	LDpred2.MultiPRS	0.187	0.19	-0.003	0.653	0.182	0.188	-0.007	0.0193
CAD	LDpred1.10FCVal	LDpred2.MultiPRS	0.172	0.19	-0.018	0.00895	0.171	0.188	-0.017	5.89e-05
CAD	pT+clump.MultiPRS	LDpred2.MultiPRS	0.17	0.19	-0.02	0.00461	0.166	0.188	-0.022	7.91e-06
CAD	SBayesR.PseudoVal	LDpred2.MultiPRS	0.164	0.19	-0.026	0.000178	0.17	0.188	-0.018	0.000537
CAD	pT+clump.10FCVal	LDpred2.MultiPRS	0.139	0.19	-0.051	1.65e-13	0.126	0.188	-0.062	6.16e-18
CAD	lassosum.10FCVal	LDpred2.MultiPRS	0.174	0.19	-0.015	0.0268	0.171	0.188	-0.018	8.01e-06
CAD	LDpred2.10FCVal	LDpred2.MultiPRS	0.187	0.19	-0.003	0.685	0.184	0.188	-0.004	0.00213
CAD	LDpred2.PseudoVal	LDpred2.MultiPRS	0.052	0.19	-0.138	7.34e-87	0.06	0.188	-0.129	1.75e-27
CAD	SBLUP.Inf	LDpred2.MultiPRS	0.161	0.19	-0.029	2.66e-05	0.156	0.188	-0.032	9.35e-10
CAD	LDpred2.MultiPRS	LDpred2.10FCVal	0.19	0.187	0.003	0.685	0.188	0.184	0.004	0.00213
CAD	pT+clump.10FCVal	LDpred2.10FCVal	0.139	0.187	-0.048	2.2e-38	0.126	0.184	-0.058	7.14e-15
CAD	lassosum.PseudoVal	LDpred2.10FCVal	0.162	0.187	-0.025	1.34e-17	0.16	0.184	-0.024	2.54e-05
CAD	All.MultiPRS	LDpred2.10FCVal	0.19	0.187	0.003	0.602	0.189	0.184	0.005	0.0223
CAD	LDpred1.MultiPRS	LDpred2.10FCVal	0.173	0.187	-0.014	0.0369	0.173	0.184	-0.011	0.00692
CAD	LDpred2.PseudoVal	LDpred2.10FCVal	0.052	0.187	-0.135	2.92e-117	0.06	0.184	-0.124	3.62e-26
CAD	DBSLMM.PseudoVal	LDpred2.10FCVal	0.169	0.187	-0.018	1.17e-11	0.163	0.184	-0.021	5.78e-05
CAD	LDpred1.Inf	LDpred2.10FCVal	0.147	0.187	-0.04	1.62e-40	0.148	0.184	-0.036	8.85e-10
CAD	LDpred2.Inf	LDpred2.10FCVal	0.161	0.187	-0.026	2.29e-31	0.157	0.184	-0.027	1.93e-09
CAD	lassosum.MultiPRS	LDpred2.10FCVal	0.187	0.187	0	0.965	0.182	0.184	-0.002	0.428
CAD	LDpred1.10FCVal	LDpred2.10FCVal	0.172	0.187	-0.015	4.6e-12	0.171	0.184	-0.013	0.00367
CAD	pT+clump.MultiPRS	LDpred2.10FCVal	0.17	0.187	-0.017	0.015	0.166	0.184	-0.018	0.000499
CAD	SBayesR.PseudoVal	LDpred2.10FCVal	0.164	0.187	-0.023	8.35e-16	0.17	0.184	-0.014	0.0147
CAD	lassosum.10FCVal	LDpred2.10FCVal	0.174	0.187	-0.012	2.99e-12	0.171	0.184	-0.013	0.000168
CAD	LDpred2.10FCVal	LDpred2.10FCVal	0.187	0.187	0	1	0.184	0.184	0	1
CAD	SBLUP.Inf	LDpred2.10FCVal	0.161	0.187	-0.026	4.48e-32	0.156	0.184	-0.028	4.55e-10
CAD	LDpred2.MultiPRS	LDpred2.PseudoVal	0.19	0.052	0.138	7.34e-87	0.188	0.06	0.129	1.75e-27
CAD	lassosum.PseudoVal	LDpred2.PseudoVal	0.162	0.052	0.11	2.8e-70	0.16	0.06	0.1	1.07e-15
CAD	All.MultiPRS	LDpred2.PseudoVal	0.19	0.052	0.138	1.89e-90	0.189	0.06	0.13	9.45e-28
CAD	LDpred1.MultiPRS	LDpred2.PseudoVal	0.173	0.052	0.121	9.77e-67	0.173	0.06	0.113	3.87e-20
CAD	DBSLMM.PseudoVal	LDpred2.PseudoVal	0.169	0.052	0.117	1.05e-81	0.163	0.06	0.103	6.58e-17
CAD	LDpred1.Inf	LDpred2.PseudoVal	0.147	0.052	0.095	1.55e-52	0.148	0.06	0.088	1.73e-12
CAD	LDpred2.Inf	LDpred2.PseudoVal	0.161	0.052	0.109	8.61e-70	0.157	0.06	0.097	3.76e-15
CAD	lassosum.MultiPRS	LDpred2.PseudoVal	0.187	0.052	0.135	2.19e-82	0.182	0.06	0.122	4.64e-23
CAD	LDpred1.10FCVal	LDpred2.PseudoVal	0.172	0.052	0.12	6.93e-83	0.171	0.06	0.112	2.11e-19
CAD	pT+clump.MultiPRS	LDpred2.PseudoVal	0.17	0.052	0.118	3.02e-64	0.166	0.06	0.106	1.72e-19
CAD	SBayesR.PseudoVal	LDpred2.PseudoVal	0.164	0.052	0.112	8.19e-77	0.17	0.06	0.11	7.78e-20
CAD	pT+clump.10FCVal	LDpred2.PseudoVal	0.139	0.052	0.087	3.89e-49	0.126	0.06	0.067	1.49e-08
CAD	lassosum.10FCVal	LDpred2.PseudoVal	0.174	0.052	0.122	6.34e-90	0.171	0.06	0.111	8.09e-20
CAD	LDpred2.10FCVal	LDpred2.PseudoVal	0.187	0.052	0.135	2.92e-117	0.184	0.06	0.124	3.62e-26
CAD	LDpred2.PseudoVal	LDpred2.PseudoVal	0.052	0.052	0	1	0.06	0.06	0	1
CAD	SBLUP.Inf	LDpred2.PseudoVal	0.161	0.052	0.109	2.79e-68	0.156	0.06	0.096	1.28e-14
CAD	DBSLMM.PseudoVal	LDpred2.Inf	0.169	0.161	0.008	0.0355	0.163	0.157	0.006	0.459
CAD	LDpred2.MultiPRS	LDpred2.Inf	0.19	0.161	0.029	3.03e-05	0.188	0.157	0.031	2.95e-09
CAD	pT+clump.10FCVal	LDpred2.Inf	0.139	0.161	-0.022	9.96e-07	0.126	0.157	-0.03	0.000751
CAD	lassosum.10FCVal	LDpred2.Inf	0.174	0.161	0.014	9.99e-09	0.171	0.157	0.014	0.00391
CAD	lassosum.PseudoVal	LDpred2.Inf	0.162	0.161	0.001	0.773	0.16	0.157	0.003	0.776
CAD	All.MultiPRS	LDpred2.Inf	0.19	0.161	0.029	7.72e-06	0.189	0.157	0.033	8.81e-09
CAD	LDpred1.MultiPRS	LDpred2.Inf	0.173	0.161	0.012	0.0891	0.173	0.157	0.016	0.0187
CAD	LDpred2.PseudoVal	LDpred2.Inf	0.052	0.161	-0.109	8.61e-70	0.06	0.157	-0.097	3.76e-15
CAD	SBLUP.Inf	LDpred2.Inf	0.161	0.161	0	0.643	0.156	0.157	-0.001	0.291
CAD	LDpred1.Inf	LDpred2.Inf	0.147	0.161	-0.013	4.92e-09	0.148	0.157	-0.009	0.0481
CAD	LDpred2.Inf	LDpred2.Inf	0.161	0.161	0	1	0.157	0.157	0	1
CAD	lassosum.MultiPRS	LDpred2.Inf	0.187	0.161	0.026	0.000191	0.182	0.157	0.025	1.16e-05
CAD	LDpred1.10FCVal	LDpred2.Inf	0.172	0.161	0.011	0.00284	0.171	0.157	0.014	0.049
CAD	pT+clump.MultiPRS	LDpred2.Inf	0.17	0.161	0.009	0.177	0.166	0.157	0.009	0.23
CAD	SBayesR.PseudoVal	LDpred2.Inf	0.164	0.161	0.003	0.507	0.17	0.157	0.013	0.156
CAD	LDpred2.10FCVal	LDpred2.Inf	0.187	0.161	0.026	2.29e-31	0.184	0.157	0.027	1.93e-09
CAD	All.MultiPRS	pT+clump.MultiPRS	0.19	0.17	0.02	0.0036	0.189	0.166	0.024	4.5e-07
CAD	LDpred1.MultiPRS	pT+clump.MultiPRS	0.173	0.17	0.002	0.729	0.173	0.166	0.007	0.248
CAD	LDpred2.PseudoVal	pT+clump.MultiPRS	0.052	0.17	-0.118	3.02e-64	0.06	0.166	-0.106	1.72e-19
CAD	DBSLMM.PseudoVal	pT+clump.MultiPRS	0.169	0.17	-0.001	0.892	0.163	0.166	-0.003	0.615
CAD	LDpred1.Inf	pT+clump.MultiPRS	0.147	0.17	-0.023	0.00101	0.148	0.166	-0.018	0.0249
CAD	LDpred2.Inf	pT+clump.MultiPRS	0.161	0.17	-0.009	0.177	0.157	0.166	-0.009	0.23
CAD	lassosum.MultiPRS	pT+clump.MultiPRS	0.187	0.17	0.016	0.0174	0.182	0.166	0.016	0.00148
CAD	LDpred1.10FCVal	pT+clump.MultiPRS	0.172	0.17	0.002	0.824	0.171	0.166	0.005	0.374
CAD	lassosum.PseudoVal	pT+clump.MultiPRS	0.162	0.17	-0.008	0.249	0.16	0.166	-0.006	0.314
CAD	LDpred2.MultiPRS	pT+clump.MultiPRS	0.19	0.17	0.02	0.00461	0.188	0.166	0.022	7.91e-06
CAD	pT+clump.10FCVal	pT+clump.MultiPRS	0.139	0.17	-0.031	6.11e-06	0.126	0.166	-0.039	9.07e-11
CAD	lassosum.10FCVal	pT+clump.MultiPRS	0.174	0.17	0.004	0.535	0.171	0.166	0.005	0.449
CAD	LDpred2.10FCVal	pT+clump.MultiPRS	0.187	0.17	0.017	0.015	0.184	0.166	0.018	0.000499
CAD	SBayesR.PseudoVal	pT+clump.MultiPRS	0.164	0.17	-0.006	0.363	0.17	0.166	0.004	0.53
CAD	SBLUP.Inf	pT+clump.MultiPRS	0.161	0.17	-0.01	0.168	0.156	0.166	-0.01	0.181
CAD	pT+clump.MultiPRS	pT+clump.MultiPRS	0.17	0.17	0	1	0.166	0.166	0	1
CAD	lassosum.PseudoVal	pT+clump.10FCVal	0.162	0.139	0.023	5.06e-12	0.16	0.126	0.033	1.17e-06
CAD	All.MultiPRS	pT+clump.10FCVal	0.19	0.139	0.052	8.34e-15	0.189	0.126	0.063	7.79e-18
CAD	DBSLMM.PseudoVal	pT+clump.10FCVal	0.169	0.139	0.031	2.73e-11	0.163	0.126	0.036	6.89e-05
CAD	LDpred1.Inf	pT+clump.10FCVal	0.147	0.139	0.009	0.0658	0.148	0.126	0.021	0.0225
CAD	LDpred2.Inf	pT+clump.10FCVal	0.161	0.139	0.022	9.96e-07	0.157	0.126	0.03	0.000751
CAD	lassosum.MultiPRS	pT+clump.10FCVal	0.187	0.139	0.048	5.13e-12	0.182	0.126	0.055	1.76e-13
CAD	LDpred1.10FCVal	pT+clump.10FCVal	0.172	0.139	0.033	4.7e-16	0.171	0.126	0.045	3.09e-08
CAD	pT+clump.MultiPRS	pT+clump.10FCVal	0.17	0.139	0.031	6.11e-06	0.166	0.126	0.039	9.07e-11
CAD	LDpred2.MultiPRS	pT+clump.10FCVal	0.19	0.139	0.051	1.65e-13	0.188	0.126	0.062	6.16e-18
CAD	pT+clump.10FCVal	pT+clump.10FCVal	0.139	0.139	0	1	0.126	0.126	0	1
CAD	lassosum.10FCVal	pT+clump.10FCVal	0.174	0.139	0.036	5.49e-22	0.171	0.126	0.044	2.29e-09
CAD	LDpred2.10FCVal	pT+clump.10FCVal	0.187	0.139	0.048	2.2e-38	0.184	0.126	0.058	7.14e-15
CAD	SBayesR.PseudoVal	pT+clump.10FCVal	0.164	0.139	0.025	6.34e-09	0.17	0.126	0.044	5.28e-07
CAD	LDpred1.MultiPRS	pT+clump.10FCVal	0.173	0.139	0.034	1.06e-06	0.173	0.126	0.046	9.11e-09
CAD	LDpred2.PseudoVal	pT+clump.10FCVal	0.052	0.139	-0.087	3.89e-49	0.06	0.126	-0.067	1.49e-08
CAD	SBLUP.Inf	pT+clump.10FCVal	0.161	0.139	0.022	1.02e-06	0.156	0.126	0.03	0.000966
CAD	LDpred1.Inf	SBayesR.PseudoVal	0.147	0.164	-0.017	0.000238	0.148	0.17	-0.022	0.0136
CAD	DBSLMM.PseudoVal	SBayesR.PseudoVal	0.169	0.164	0.005	0.0349	0.163	0.17	-0.007	0.166
CAD	lassosum.PseudoVal	SBayesR.PseudoVal	0.162	0.164	-0.002	0.493	0.16	0.17	-0.01	0.0358
CAD	LDpred2.MultiPRS	SBayesR.PseudoVal	0.19	0.164	0.026	0.000178	0.188	0.17	0.018	0.000537
CAD	pT+clump.10FCVal	SBayesR.PseudoVal	0.139	0.164	-0.025	6.34e-09	0.126	0.17	-0.044	5.28e-07
CAD	lassosum.10FCVal	SBayesR.PseudoVal	0.174	0.164	0.011	0.00467	0.171	0.17	0.001	0.932
CAD	LDpred2.10FCVal	SBayesR.PseudoVal	0.187	0.164	0.023	8.35e-16	0.184	0.17	0.014	0.0147
CAD	All.MultiPRS	SBayesR.PseudoVal	0.19	0.164	0.026	5.85e-05	0.189	0.17	0.019	0.000294
CAD	LDpred1.MultiPRS	SBayesR.PseudoVal	0.173	0.164	0.009	0.208	0.173	0.17	0.003	0.554
CAD	LDpred2.PseudoVal	SBayesR.PseudoVal	0.052	0.164	-0.112	8.19e-77	0.06	0.17	-0.11	7.78e-20
CAD	SBLUP.Inf	SBayesR.PseudoVal	0.161	0.164	-0.003	0.477	0.156	0.17	-0.014	0.126
CAD	pT+clump.MultiPRS	SBayesR.PseudoVal	0.17	0.164	0.006	0.363	0.166	0.17	-0.004	0.53
CAD	LDpred2.Inf	SBayesR.PseudoVal	0.161	0.164	-0.003	0.507	0.157	0.17	-0.013	0.156
CAD	lassosum.MultiPRS	SBayesR.PseudoVal	0.187	0.164	0.023	0.00102	0.182	0.17	0.012	0.0436
CAD	LDpred1.10FCVal	SBayesR.PseudoVal	0.172	0.164	0.008	0.00106	0.171	0.17	0.001	0.773
CAD	SBayesR.PseudoVal	SBayesR.PseudoVal	0.164	0.164	0	1	0.17	0.17	0	1
CAD	All.MultiPRS	SBLUP.Inf	0.19	0.161	0.03	6.73e-06	0.189	0.156	0.033	3.43e-09
CAD	LDpred1.Inf	SBLUP.Inf	0.147	0.161	-0.013	4.83e-09	0.148	0.156	-0.008	0.0719
CAD	LDpred2.Inf	SBLUP.Inf	0.161	0.161	0	0.643	0.157	0.156	0.001	0.291
CAD	DBSLMM.PseudoVal	SBLUP.Inf	0.169	0.161	0.009	0.0297	0.163	0.156	0.007	0.388
CAD	lassosum.PseudoVal	SBLUP.Inf	0.162	0.161	0.002	0.738	0.16	0.156	0.004	0.701
CAD	LDpred2.MultiPRS	SBLUP.Inf	0.19	0.161	0.029	2.66e-05	0.188	0.156	0.032	9.35e-10
CAD	pT+clump.10FCVal	SBLUP.Inf	0.139	0.161	-0.022	1.02e-06	0.126	0.156	-0.03	0.000966
CAD	lassosum.10FCVal	SBLUP.Inf	0.174	0.161	0.014	4.45e-09	0.171	0.156	0.015	0.00192
CAD	LDpred2.10FCVal	SBLUP.Inf	0.187	0.161	0.026	4.48e-32	0.184	0.156	0.028	4.55e-10
CAD	SBayesR.PseudoVal	SBLUP.Inf	0.164	0.161	0.003	0.477	0.17	0.156	0.014	0.126
CAD	LDpred1.MultiPRS	SBLUP.Inf	0.173	0.161	0.012	0.084	0.173	0.156	0.017	0.0117
CAD	LDpred2.PseudoVal	SBLUP.Inf	0.052	0.161	-0.109	2.79e-68	0.06	0.156	-0.096	1.28e-14
CAD	SBLUP.Inf	SBLUP.Inf	0.161	0.161	0	1	0.156	0.156	0	1
CAD	pT+clump.MultiPRS	SBLUP.Inf	0.17	0.161	0.01	0.168	0.166	0.156	0.01	0.181
CAD	lassosum.MultiPRS	SBLUP.Inf	0.187	0.161	0.026	0.00017	0.182	0.156	0.026	4.54e-06
CAD	LDpred1.10FCVal	SBLUP.Inf	0.172	0.161	0.011	0.00207	0.171	0.156	0.015	0.0339
IBD	lassosum.PseudoVal	All.MultiPRS	0.133	0.146	-0.013	0.0605	0.14	0.152	-0.012	0.00436
IBD	All.MultiPRS	All.MultiPRS	0.146	0.146	0	1	0.152	0.152	0	1
IBD	DBSLMM.PseudoVal	All.MultiPRS	0.13	0.146	-0.016	0.0187	0.136	0.152	-0.016	0.000691
IBD	LDpred1.Inf	All.MultiPRS	0.098	0.146	-0.048	8.57e-12	0.103	0.152	-0.049	4.15e-10
IBD	LDpred2.Inf	All.MultiPRS	0.096	0.146	-0.05	8.73e-13	0.1	0.152	-0.052	8.29e-11
IBD	lassosum.MultiPRS	All.MultiPRS	0.144	0.146	-0.003	0.0209	0.148	0.152	-0.004	0.0723
IBD	LDpred1.10FCVal	All.MultiPRS	0.129	0.146	-0.017	0.0147	0.137	0.152	-0.015	0.00238
IBD	pT+clump.MultiPRS	All.MultiPRS	0.127	0.146	-0.019	0.00714	0.136	0.152	-0.016	0.000979
IBD	LDpred2.MultiPRS	All.MultiPRS	0.143	0.146	-0.004	0.00023	0.15	0.152	-0.002	0.402
IBD	pT+clump.10FCVal	All.MultiPRS	0.111	0.146	-0.035	4.48e-07	0.109	0.152	-0.043	1.8e-10
IBD	lassosum.10FCVal	All.MultiPRS	0.134	0.146	-0.012	0.0834	0.14	0.152	-0.011	0.00629
IBD	LDpred2.10FCVal	All.MultiPRS	0.143	0.146	-0.003	0.641	0.149	0.152	-0.003	0.276
IBD	SBayesR.PseudoVal	All.MultiPRS	0.128	0.146	-0.019	0.00754	0.143	0.152	-0.009	0.0634
IBD	LDpred1.MultiPRS	All.MultiPRS	0.13	0.146	-0.016	3.11e-12	0.138	0.152	-0.014	0.00274
IBD	LDpred2.PseudoVal	All.MultiPRS	0.14	0.146	-0.006	0.367	0.145	0.152	-0.007	0.0211
IBD	SBLUP.Inf	All.MultiPRS	0.097	0.146	-0.049	2.97e-12	0.102	0.152	-0.05	2.75e-10
IBD	LDpred2.MultiPRS	DBSLMM.PseudoVal	0.143	0.13	0.013	0.0662	0.15	0.136	0.014	0.00222
IBD	pT+clump.10FCVal	DBSLMM.PseudoVal	0.111	0.13	-0.019	2.68e-07	0.109	0.136	-0.027	0.000173
IBD	lassosum.PseudoVal	DBSLMM.PseudoVal	0.133	0.13	0.003	0.254	0.14	0.136	0.004	0.521
IBD	All.MultiPRS	DBSLMM.PseudoVal	0.146	0.13	0.016	0.0187	0.152	0.136	0.016	0.000691
IBD	LDpred1.MultiPRS	DBSLMM.PseudoVal	0.13	0.13	0	0.965	0.138	0.136	0.002	0.686
IBD	LDpred2.PseudoVal	DBSLMM.PseudoVal	0.14	0.13	0.01	0.000282	0.145	0.136	0.01	0.0869
IBD	DBSLMM.PseudoVal	DBSLMM.PseudoVal	0.13	0.13	0	1	0.136	0.136	0	1
IBD	LDpred1.Inf	DBSLMM.PseudoVal	0.098	0.13	-0.031	2.52e-13	0.103	0.136	-0.033	0.000132
IBD	LDpred2.Inf	DBSLMM.PseudoVal	0.096	0.13	-0.034	1.38e-14	0.1	0.136	-0.036	4.87e-05
IBD	lassosum.MultiPRS	DBSLMM.PseudoVal	0.144	0.13	0.014	0.0477	0.148	0.136	0.012	0.0208
IBD	LDpred1.10FCVal	DBSLMM.PseudoVal	0.129	0.13	-0.001	0.84	0.137	0.136	0.001	0.845
IBD	pT+clump.MultiPRS	DBSLMM.PseudoVal	0.127	0.13	-0.002	0.741	0.136	0.136	0	0.97
IBD	SBayesR.PseudoVal	DBSLMM.PseudoVal	0.128	0.13	-0.002	0.459	0.143	0.136	0.008	0.205
IBD	lassosum.10FCVal	DBSLMM.PseudoVal	0.134	0.13	0.004	0.185	0.14	0.136	0.005	0.48
IBD	LDpred2.10FCVal	DBSLMM.PseudoVal	0.143	0.13	0.013	3.34e-07	0.149	0.136	0.013	0.00922
IBD	SBLUP.Inf	DBSLMM.PseudoVal	0.097	0.13	-0.033	1.41e-13	0.102	0.136	-0.034	0.000124
IBD	All.MultiPRS	lassosum.MultiPRS	0.146	0.144	0.003	0.0209	0.152	0.148	0.004	0.0723
IBD	LDpred1.MultiPRS	lassosum.MultiPRS	0.13	0.144	-0.014	3.12e-08	0.138	0.148	-0.01	0.0454
IBD	LDpred1.Inf	lassosum.MultiPRS	0.098	0.144	-0.045	1.03e-10	0.103	0.148	-0.045	1.04e-08
IBD	LDpred2.Inf	lassosum.MultiPRS	0.096	0.144	-0.048	1.18e-11	0.1	0.148	-0.048	2.35e-09
IBD	lassosum.MultiPRS	lassosum.MultiPRS	0.144	0.144	0	1	0.148	0.148	0	1
IBD	DBSLMM.PseudoVal	lassosum.MultiPRS	0.13	0.144	-0.014	0.0477	0.136	0.148	-0.012	0.0208
IBD	lassosum.PseudoVal	lassosum.MultiPRS	0.133	0.144	-0.01	0.133	0.14	0.148	-0.008	0.0265
IBD	LDpred2.MultiPRS	lassosum.MultiPRS	0.143	0.144	-0.001	0.557	0.15	0.148	0.002	0.455
IBD	pT+clump.10FCVal	lassosum.MultiPRS	0.111	0.144	-0.033	2.95e-06	0.109	0.148	-0.039	5.45e-08
IBD	lassosum.10FCVal	lassosum.MultiPRS	0.134	0.144	-0.009	0.175	0.14	0.148	-0.007	0.0294
IBD	LDpred2.10FCVal	lassosum.MultiPRS	0.143	0.144	-0.001	0.927	0.149	0.148	0.001	0.678
IBD	SBayesR.PseudoVal	lassosum.MultiPRS	0.128	0.144	-0.016	0.0215	0.143	0.148	-0.004	0.378
IBD	LDpred2.PseudoVal	lassosum.MultiPRS	0.14	0.144	-0.004	0.598	0.145	0.148	-0.002	0.549
IBD	SBLUP.Inf	lassosum.MultiPRS	0.097	0.144	-0.046	3.76e-11	0.102	0.148	-0.046	6.21e-09
IBD	pT+clump.MultiPRS	lassosum.MultiPRS	0.127	0.144	-0.016	0.0206	0.136	0.148	-0.012	0.0219
IBD	LDpred1.10FCVal	lassosum.MultiPRS	0.129	0.144	-0.014	0.0386	0.137	0.148	-0.011	0.0326
IBD	All.MultiPRS	lassosum.PseudoVal	0.146	0.133	0.013	0.0605	0.152	0.14	0.012	0.00436
IBD	LDpred1.MultiPRS	lassosum.PseudoVal	0.13	0.133	-0.003	0.661	0.138	0.14	-0.001	0.825
IBD	LDpred2.PseudoVal	lassosum.PseudoVal	0.14	0.133	0.007	0.000266	0.145	0.14	0.006	0.122
IBD	DBSLMM.PseudoVal	lassosum.PseudoVal	0.13	0.133	-0.003	0.254	0.136	0.14	-0.004	0.521
IBD	LDpred1.Inf	lassosum.PseudoVal	0.098	0.133	-0.035	1.92e-12	0.103	0.14	-0.037	0.000194
IBD	LDpred2.Inf	lassosum.PseudoVal	0.096	0.133	-0.037	3.13e-13	0.1	0.14	-0.039	9.86e-05
IBD	lassosum.MultiPRS	lassosum.PseudoVal	0.144	0.133	0.01	0.133	0.148	0.14	0.008	0.0265
IBD	LDpred1.10FCVal	lassosum.PseudoVal	0.129	0.133	-0.004	0.245	0.137	0.14	-0.003	0.702
IBD	lassosum.PseudoVal	lassosum.PseudoVal	0.133	0.133	0	1	0.14	0.14	0	1
IBD	LDpred2.MultiPRS	lassosum.PseudoVal	0.143	0.133	0.01	0.174	0.15	0.14	0.011	0.00821
IBD	pT+clump.10FCVal	lassosum.PseudoVal	0.111	0.133	-0.022	2.09e-11	0.109	0.14	-0.031	2.25e-06
IBD	lassosum.10FCVal	lassosum.PseudoVal	0.134	0.133	0.001	0.589	0.14	0.14	0.001	0.809
IBD	LDpred2.10FCVal	lassosum.PseudoVal	0.143	0.133	0.01	6.59e-06	0.149	0.14	0.01	0.026
IBD	SBayesR.PseudoVal	lassosum.PseudoVal	0.128	0.133	-0.006	0.0333	0.143	0.14	0.004	0.466
IBD	SBLUP.Inf	lassosum.PseudoVal	0.097	0.133	-0.036	1.77e-12	0.102	0.14	-0.037	0.000207
IBD	pT+clump.MultiPRS	lassosum.PseudoVal	0.127	0.133	-0.006	0.417	0.136	0.14	-0.004	0.545
IBD	All.MultiPRS	lassosum.10FCVal	0.146	0.134	0.012	0.0834	0.152	0.14	0.011	0.00629
IBD	LDpred1.MultiPRS	lassosum.10FCVal	0.13	0.134	-0.004	0.561	0.138	0.14	-0.002	0.672
IBD	LDpred1.Inf	lassosum.10FCVal	0.098	0.134	-0.036	2.06e-17	0.103	0.14	-0.037	8.33e-06
IBD	LDpred2.Inf	lassosum.10FCVal	0.096	0.134	-0.038	5.63e-19	0.1	0.14	-0.04	2.32e-06
IBD	lassosum.MultiPRS	lassosum.10FCVal	0.144	0.134	0.009	0.175	0.148	0.14	0.007	0.0294
IBD	DBSLMM.PseudoVal	lassosum.10FCVal	0.13	0.134	-0.004	0.185	0.136	0.14	-0.005	0.48
IBD	lassosum.PseudoVal	lassosum.10FCVal	0.133	0.134	-0.001	0.589	0.14	0.14	-0.001	0.809
IBD	LDpred2.MultiPRS	lassosum.10FCVal	0.143	0.134	0.008	0.224	0.15	0.14	0.01	0.018
IBD	pT+clump.10FCVal	lassosum.10FCVal	0.111	0.134	-0.023	6.2e-09	0.109	0.14	-0.032	5.42e-05
IBD	lassosum.10FCVal	lassosum.10FCVal	0.134	0.134	0	1	0.14	0.14	0	1
IBD	LDpred2.10FCVal	lassosum.10FCVal	0.143	0.134	0.009	2.9e-06	0.149	0.14	0.009	0.0212
IBD	SBayesR.PseudoVal	lassosum.10FCVal	0.128	0.134	-0.007	0.0211	0.143	0.14	0.003	0.616
IBD	LDpred2.PseudoVal	lassosum.10FCVal	0.14	0.134	0.006	0.00974	0.145	0.14	0.005	0.278
IBD	SBLUP.Inf	lassosum.10FCVal	0.097	0.134	-0.037	4.93e-18	0.102	0.14	-0.038	6.02e-06
IBD	pT+clump.MultiPRS	lassosum.10FCVal	0.127	0.134	-0.007	0.339	0.136	0.14	-0.004	0.432
IBD	LDpred1.10FCVal	lassosum.10FCVal	0.129	0.134	-0.005	0.0823	0.137	0.14	-0.003	0.542
IBD	DBSLMM.PseudoVal	LDpred1.MultiPRS	0.13	0.13	0	0.965	0.136	0.138	-0.002	0.686
IBD	LDpred2.MultiPRS	LDpred1.MultiPRS	0.143	0.13	0.013	8.8e-09	0.15	0.138	0.012	0.0051
IBD	pT+clump.10FCVal	LDpred1.MultiPRS	0.111	0.13	-0.019	0.00627	0.109	0.138	-0.03	0.000359
IBD	lassosum.10FCVal	LDpred1.MultiPRS	0.134	0.13	0.004	0.561	0.14	0.138	0.002	0.672
IBD	lassosum.PseudoVal	LDpred1.MultiPRS	0.133	0.13	0.003	0.661	0.14	0.138	0.001	0.825
IBD	All.MultiPRS	LDpred1.MultiPRS	0.146	0.13	0.016	3.11e-12	0.152	0.138	0.014	0.00274
IBD	LDpred1.MultiPRS	LDpred1.MultiPRS	0.13	0.13	0	1	0.138	0.138	0	1
IBD	LDpred2.PseudoVal	LDpred1.MultiPRS	0.14	0.13	0.01	0.157	0.145	0.138	0.007	0.201
IBD	SBLUP.Inf	LDpred1.MultiPRS	0.097	0.13	-0.033	2.98e-06	0.102	0.138	-0.036	1.27e-09
IBD	LDpred1.Inf	LDpred1.MultiPRS	0.098	0.13	-0.032	6.2e-06	0.103	0.138	-0.035	5.33e-12
IBD	LDpred2.Inf	LDpred1.MultiPRS	0.096	0.13	-0.034	1.29e-06	0.1	0.138	-0.038	1.94e-10
IBD	lassosum.MultiPRS	LDpred1.MultiPRS	0.144	0.13	0.014	3.12e-08	0.148	0.138	0.01	0.0454
IBD	LDpred1.10FCVal	LDpred1.MultiPRS	0.129	0.13	-0.001	0.896	0.137	0.138	-0.001	0.456
IBD	pT+clump.MultiPRS	LDpred1.MultiPRS	0.127	0.13	-0.003	0.708	0.136	0.138	-0.002	0.707
IBD	SBayesR.PseudoVal	LDpred1.MultiPRS	0.128	0.13	-0.002	0.721	0.143	0.138	0.005	0.338
IBD	LDpred2.10FCVal	LDpred1.MultiPRS	0.143	0.13	0.013	0.0646	0.149	0.138	0.011	0.00492
IBD	All.MultiPRS	LDpred1.Inf	0.146	0.098	0.048	8.57e-12	0.152	0.103	0.049	4.15e-10
IBD	LDpred1.Inf	LDpred1.Inf	0.098	0.098	0	1	0.103	0.103	0	1
IBD	LDpred2.Inf	LDpred1.Inf	0.096	0.098	-0.002	0.14	0.1	0.103	-0.003	0.379
IBD	DBSLMM.PseudoVal	LDpred1.Inf	0.13	0.098	0.031	2.52e-13	0.136	0.103	0.033	0.000132
IBD	lassosum.PseudoVal	LDpred1.Inf	0.133	0.098	0.035	1.92e-12	0.14	0.103	0.037	0.000194
IBD	LDpred2.MultiPRS	LDpred1.Inf	0.143	0.098	0.044	2.75e-10	0.15	0.103	0.047	2.87e-09
IBD	pT+clump.10FCVal	LDpred1.Inf	0.111	0.098	0.013	0.0199	0.109	0.103	0.006	0.603
IBD	lassosum.10FCVal	LDpred1.Inf	0.134	0.098	0.036	2.06e-17	0.14	0.103	0.037	8.33e-06
IBD	LDpred2.10FCVal	LDpred1.Inf	0.143	0.098	0.045	7.19e-33	0.149	0.103	0.046	6.7e-10
IBD	SBayesR.PseudoVal	LDpred1.Inf	0.128	0.098	0.029	6.35e-12	0.143	0.103	0.04	2.28e-06
IBD	LDpred1.MultiPRS	LDpred1.Inf	0.13	0.098	0.032	6.2e-06	0.138	0.103	0.035	5.33e-12
IBD	LDpred2.PseudoVal	LDpred1.Inf	0.14	0.098	0.042	9.5e-20	0.145	0.103	0.042	3.57e-06
IBD	SBLUP.Inf	LDpred1.Inf	0.097	0.098	-0.001	0.492	0.102	0.103	-0.001	0.784
IBD	pT+clump.MultiPRS	LDpred1.Inf	0.127	0.098	0.029	3.14e-05	0.136	0.103	0.033	5.55e-05
IBD	lassosum.MultiPRS	LDpred1.Inf	0.144	0.098	0.045	1.03e-10	0.148	0.103	0.045	1.04e-08
IBD	LDpred1.10FCVal	LDpred1.Inf	0.129	0.098	0.031	9.32e-46	0.137	0.103	0.034	3.86e-15
IBD	LDpred1.Inf	LDpred1.10FCVal	0.098	0.129	-0.031	9.32e-46	0.103	0.137	-0.034	3.86e-15
IBD	DBSLMM.PseudoVal	LDpred1.10FCVal	0.13	0.129	0.001	0.84	0.136	0.137	-0.001	0.845
IBD	lassosum.PseudoVal	LDpred1.10FCVal	0.133	0.129	0.004	0.245	0.14	0.137	0.003	0.702
IBD	LDpred2.MultiPRS	LDpred1.10FCVal	0.143	0.129	0.013	0.0542	0.15	0.137	0.013	0.00477
IBD	pT+clump.10FCVal	LDpred1.10FCVal	0.111	0.129	-0.018	3.4e-05	0.109	0.137	-0.028	0.00104
IBD	lassosum.10FCVal	LDpred1.10FCVal	0.134	0.129	0.005	0.0823	0.14	0.137	0.003	0.542
IBD	LDpred2.10FCVal	LDpred1.10FCVal	0.143	0.129	0.014	9.42e-11	0.149	0.137	0.012	0.00399
IBD	All.MultiPRS	LDpred1.10FCVal	0.146	0.129	0.017	0.0147	0.152	0.137	0.015	0.00238
IBD	LDpred1.MultiPRS	LDpred1.10FCVal	0.13	0.129	0.001	0.896	0.138	0.137	0.001	0.456
IBD	LDpred2.PseudoVal	LDpred1.10FCVal	0.14	0.129	0.011	0.000425	0.145	0.137	0.008	0.169
IBD	SBLUP.Inf	LDpred1.10FCVal	0.097	0.129	-0.032	2.01e-32	0.102	0.137	-0.035	6.36e-11
IBD	pT+clump.MultiPRS	LDpred1.10FCVal	0.127	0.129	-0.002	0.808	0.136	0.137	-0.001	0.872
IBD	LDpred2.Inf	LDpred1.10FCVal	0.096	0.129	-0.033	1.12e-34	0.1	0.137	-0.037	6.92e-12
IBD	lassosum.MultiPRS	LDpred1.10FCVal	0.144	0.129	0.014	0.0386	0.148	0.137	0.011	0.0326
IBD	LDpred1.10FCVal	LDpred1.10FCVal	0.129	0.129	0	1	0.137	0.137	0	1
IBD	SBayesR.PseudoVal	LDpred1.10FCVal	0.128	0.129	-0.002	0.575	0.143	0.137	0.006	0.263
IBD	LDpred2.MultiPRS	LDpred2.MultiPRS	0.143	0.143	0	1	0.15	0.15	0	1
IBD	lassosum.PseudoVal	LDpred2.MultiPRS	0.133	0.143	-0.01	0.174	0.14	0.15	-0.011	0.00821
IBD	All.MultiPRS	LDpred2.MultiPRS	0.146	0.143	0.004	0.00023	0.152	0.15	0.002	0.402
IBD	LDpred1.MultiPRS	LDpred2.MultiPRS	0.13	0.143	-0.013	8.8e-09	0.138	0.15	-0.012	0.0051
IBD	DBSLMM.PseudoVal	LDpred2.MultiPRS	0.13	0.143	-0.013	0.0662	0.136	0.15	-0.014	0.00222
IBD	LDpred1.Inf	LDpred2.MultiPRS	0.098	0.143	-0.044	2.75e-10	0.103	0.15	-0.047	2.87e-09
IBD	LDpred2.Inf	LDpred2.MultiPRS	0.096	0.143	-0.047	3.28e-11	0.1	0.15	-0.05	4.79e-10
IBD	lassosum.MultiPRS	LDpred2.MultiPRS	0.144	0.143	0.001	0.557	0.148	0.15	-0.002	0.455
IBD	LDpred1.10FCVal	LDpred2.MultiPRS	0.129	0.143	-0.013	0.0542	0.137	0.15	-0.013	0.00477
IBD	pT+clump.MultiPRS	LDpred2.MultiPRS	0.127	0.143	-0.015	0.0296	0.136	0.15	-0.014	0.00614
IBD	SBayesR.PseudoVal	LDpred2.MultiPRS	0.128	0.143	-0.015	0.0312	0.143	0.15	-0.007	0.0969
IBD	pT+clump.10FCVal	LDpred2.MultiPRS	0.111	0.143	-0.032	5.89e-06	0.109	0.15	-0.042	1.01e-09
IBD	lassosum.10FCVal	LDpred2.MultiPRS	0.134	0.143	-0.008	0.224	0.14	0.15	-0.01	0.018
IBD	LDpred2.10FCVal	LDpred2.MultiPRS	0.143	0.143	0	0.961	0.149	0.15	-0.001	0.447
IBD	LDpred2.PseudoVal	LDpred2.MultiPRS	0.14	0.143	-0.003	0.699	0.145	0.15	-0.005	0.0109
IBD	SBLUP.Inf	LDpred2.MultiPRS	0.097	0.143	-0.045	1.02e-10	0.102	0.15	-0.048	2.15e-09
IBD	LDpred2.MultiPRS	LDpred2.10FCVal	0.143	0.143	0	0.961	0.15	0.149	0.001	0.447
IBD	pT+clump.10FCVal	LDpred2.10FCVal	0.111	0.143	-0.032	5.93e-18	0.109	0.149	-0.041	2.4e-08
IBD	lassosum.PseudoVal	LDpred2.10FCVal	0.133	0.143	-0.01	6.59e-06	0.14	0.149	-0.01	0.026
IBD	All.MultiPRS	LDpred2.10FCVal	0.146	0.143	0.003	0.641	0.152	0.149	0.003	0.276
IBD	LDpred1.MultiPRS	LDpred2.10FCVal	0.13	0.143	-0.013	0.0646	0.138	0.149	-0.011	0.00492
IBD	LDpred2.PseudoVal	LDpred2.10FCVal	0.14	0.143	-0.003	0.0201	0.145	0.149	-0.004	0.135
IBD	DBSLMM.PseudoVal	LDpred2.10FCVal	0.13	0.143	-0.013	3.34e-07	0.136	0.149	-0.013	0.00922
IBD	LDpred1.Inf	LDpred2.10FCVal	0.098	0.143	-0.045	7.19e-33	0.103	0.149	-0.046	6.7e-10
IBD	LDpred2.Inf	LDpred2.10FCVal	0.096	0.143	-0.047	6.3e-36	0.1	0.149	-0.049	6.16e-11
IBD	lassosum.MultiPRS	LDpred2.10FCVal	0.144	0.143	0.001	0.927	0.148	0.149	-0.001	0.678
IBD	LDpred1.10FCVal	LDpred2.10FCVal	0.129	0.143	-0.014	9.42e-11	0.137	0.149	-0.012	0.00399
IBD	pT+clump.MultiPRS	LDpred2.10FCVal	0.127	0.143	-0.016	0.0264	0.136	0.149	-0.013	0.0125
IBD	SBayesR.PseudoVal	LDpred2.10FCVal	0.128	0.143	-0.015	3.45e-11	0.143	0.149	-0.006	0.205
IBD	lassosum.10FCVal	LDpred2.10FCVal	0.134	0.143	-0.009	2.9e-06	0.14	0.149	-0.009	0.0212
IBD	LDpred2.10FCVal	LDpred2.10FCVal	0.143	0.143	0	1	0.149	0.149	0	1
IBD	SBLUP.Inf	LDpred2.10FCVal	0.097	0.143	-0.046	4.63e-34	0.102	0.149	-0.047	3.33e-10
IBD	LDpred2.MultiPRS	LDpred2.PseudoVal	0.143	0.14	0.003	0.699	0.15	0.145	0.005	0.0109
IBD	lassosum.PseudoVal	LDpred2.PseudoVal	0.133	0.14	-0.007	0.000266	0.14	0.145	-0.006	0.122
IBD	All.MultiPRS	LDpred2.PseudoVal	0.146	0.14	0.006	0.367	0.152	0.145	0.007	0.0211
IBD	LDpred1.MultiPRS	LDpred2.PseudoVal	0.13	0.14	-0.01	0.157	0.138	0.145	-0.007	0.201
IBD	DBSLMM.PseudoVal	LDpred2.PseudoVal	0.13	0.14	-0.01	0.000282	0.136	0.145	-0.01	0.0869
IBD	LDpred1.Inf	LDpred2.PseudoVal	0.098	0.14	-0.042	9.5e-20	0.103	0.145	-0.042	3.57e-06
IBD	LDpred2.Inf	LDpred2.PseudoVal	0.096	0.14	-0.044	3.83e-21	0.1	0.145	-0.045	1.12e-06
IBD	lassosum.MultiPRS	LDpred2.PseudoVal	0.144	0.14	0.004	0.598	0.148	0.145	0.002	0.549
IBD	LDpred1.10FCVal	LDpred2.PseudoVal	0.129	0.14	-0.011	0.000425	0.137	0.145	-0.008	0.169
IBD	pT+clump.MultiPRS	LDpred2.PseudoVal	0.127	0.14	-0.012	0.074	0.136	0.145	-0.009	0.108
IBD	SBayesR.PseudoVal	LDpred2.PseudoVal	0.128	0.14	-0.012	1.01e-07	0.143	0.145	-0.002	0.66
IBD	pT+clump.10FCVal	LDpred2.PseudoVal	0.111	0.14	-0.029	2.26e-18	0.109	0.145	-0.037	2.09e-08
IBD	lassosum.10FCVal	LDpred2.PseudoVal	0.134	0.14	-0.006	0.00974	0.14	0.145	-0.005	0.278
IBD	LDpred2.10FCVal	LDpred2.PseudoVal	0.143	0.14	0.003	0.0201	0.149	0.145	0.004	0.135
IBD	LDpred2.PseudoVal	LDpred2.PseudoVal	0.14	0.14	0	1	0.145	0.145	0	1
IBD	SBLUP.Inf	LDpred2.PseudoVal	0.097	0.14	-0.043	5.17e-20	0.102	0.145	-0.043	3.15e-06
IBD	DBSLMM.PseudoVal	LDpred2.Inf	0.13	0.096	0.034	1.38e-14	0.136	0.1	0.036	4.87e-05
IBD	LDpred2.MultiPRS	LDpred2.Inf	0.143	0.096	0.047	3.28e-11	0.15	0.1	0.05	4.79e-10
IBD	pT+clump.10FCVal	LDpred2.Inf	0.111	0.096	0.015	0.00814	0.109	0.1	0.008	0.456
IBD	lassosum.10FCVal	LDpred2.Inf	0.134	0.096	0.038	5.63e-19	0.14	0.1	0.04	2.32e-06
IBD	lassosum.PseudoVal	LDpred2.Inf	0.133	0.096	0.037	3.13e-13	0.14	0.1	0.039	9.86e-05
IBD	All.MultiPRS	LDpred2.Inf	0.146	0.096	0.05	8.73e-13	0.152	0.1	0.052	8.29e-11
IBD	LDpred1.MultiPRS	LDpred2.Inf	0.13	0.096	0.034	1.29e-06	0.138	0.1	0.038	1.94e-10
IBD	LDpred2.PseudoVal	LDpred2.Inf	0.14	0.096	0.044	3.83e-21	0.145	0.1	0.045	1.12e-06
IBD	SBLUP.Inf	LDpred2.Inf	0.097	0.096	0.001	0.0123	0.102	0.1	0.002	0.0505
IBD	LDpred1.Inf	LDpred2.Inf	0.098	0.096	0.002	0.14	0.103	0.1	0.003	0.379
IBD	LDpred2.Inf	LDpred2.Inf	0.096	0.096	0	1	0.1	0.1	0	1
IBD	lassosum.MultiPRS	LDpred2.Inf	0.144	0.096	0.048	1.18e-11	0.148	0.1	0.048	2.35e-09
IBD	LDpred1.10FCVal	LDpred2.Inf	0.129	0.096	0.033	1.12e-34	0.137	0.1	0.037	6.92e-12
IBD	pT+clump.MultiPRS	LDpred2.Inf	0.127	0.096	0.031	7.12e-06	0.136	0.1	0.036	2.73e-05
IBD	SBayesR.PseudoVal	LDpred2.Inf	0.128	0.096	0.032	1.95e-12	0.143	0.1	0.043	1.71e-06
IBD	LDpred2.10FCVal	LDpred2.Inf	0.143	0.096	0.047	6.3e-36	0.149	0.1	0.049	6.16e-11
IBD	All.MultiPRS	pT+clump.MultiPRS	0.146	0.127	0.019	0.00714	0.152	0.136	0.016	0.000979
IBD	LDpred1.MultiPRS	pT+clump.MultiPRS	0.13	0.127	0.003	0.708	0.138	0.136	0.002	0.707
IBD	LDpred2.PseudoVal	pT+clump.MultiPRS	0.14	0.127	0.012	0.074	0.145	0.136	0.009	0.108
IBD	DBSLMM.PseudoVal	pT+clump.MultiPRS	0.13	0.127	0.002	0.741	0.136	0.136	0	0.97
IBD	LDpred1.Inf	pT+clump.MultiPRS	0.098	0.127	-0.029	3.14e-05	0.103	0.136	-0.033	5.55e-05
IBD	LDpred2.Inf	pT+clump.MultiPRS	0.096	0.127	-0.031	7.12e-06	0.1	0.136	-0.036	2.73e-05
IBD	lassosum.MultiPRS	pT+clump.MultiPRS	0.144	0.127	0.016	0.0206	0.148	0.136	0.012	0.0219
IBD	LDpred1.10FCVal	pT+clump.MultiPRS	0.129	0.127	0.002	0.808	0.137	0.136	0.001	0.872
IBD	lassosum.PseudoVal	pT+clump.MultiPRS	0.133	0.127	0.006	0.417	0.14	0.136	0.004	0.545
IBD	LDpred2.MultiPRS	pT+clump.MultiPRS	0.143	0.127	0.015	0.0296	0.15	0.136	0.014	0.00614
IBD	pT+clump.10FCVal	pT+clump.MultiPRS	0.111	0.127	-0.017	0.0184	0.109	0.136	-0.027	1.36e-07
IBD	lassosum.10FCVal	pT+clump.MultiPRS	0.134	0.127	0.007	0.339	0.14	0.136	0.004	0.432
IBD	LDpred2.10FCVal	pT+clump.MultiPRS	0.143	0.127	0.016	0.0264	0.149	0.136	0.013	0.0125
IBD	SBayesR.PseudoVal	pT+clump.MultiPRS	0.128	0.127	0	0.986	0.143	0.136	0.007	0.252
IBD	SBLUP.Inf	pT+clump.MultiPRS	0.097	0.127	-0.03	1.57e-05	0.102	0.136	-0.034	6.41e-05
IBD	pT+clump.MultiPRS	pT+clump.MultiPRS	0.127	0.127	0	1	0.136	0.136	0	1
IBD	lassosum.PseudoVal	pT+clump.10FCVal	0.133	0.111	0.022	2.09e-11	0.14	0.109	0.031	2.25e-06
IBD	All.MultiPRS	pT+clump.10FCVal	0.146	0.111	0.035	4.48e-07	0.152	0.109	0.043	1.8e-10
IBD	DBSLMM.PseudoVal	pT+clump.10FCVal	0.13	0.111	0.019	2.68e-07	0.136	0.109	0.027	0.000173
IBD	LDpred1.Inf	pT+clump.10FCVal	0.098	0.111	-0.013	0.0199	0.103	0.109	-0.006	0.603
IBD	LDpred2.Inf	pT+clump.10FCVal	0.096	0.111	-0.015	0.00814	0.1	0.109	-0.008	0.456
IBD	lassosum.MultiPRS	pT+clump.10FCVal	0.144	0.111	0.033	2.95e-06	0.148	0.109	0.039	5.45e-08
IBD	LDpred1.10FCVal	pT+clump.10FCVal	0.129	0.111	0.018	3.4e-05	0.137	0.109	0.028	0.00104
IBD	pT+clump.MultiPRS	pT+clump.10FCVal	0.127	0.111	0.017	0.0184	0.136	0.109	0.027	1.36e-07
IBD	LDpred2.MultiPRS	pT+clump.10FCVal	0.143	0.111	0.032	5.89e-06	0.15	0.109	0.042	1.01e-09
IBD	pT+clump.10FCVal	pT+clump.10FCVal	0.111	0.111	0	1	0.109	0.109	0	1
IBD	lassosum.10FCVal	pT+clump.10FCVal	0.134	0.111	0.023	6.2e-09	0.14	0.109	0.032	5.42e-05
IBD	LDpred2.10FCVal	pT+clump.10FCVal	0.143	0.111	0.032	5.93e-18	0.149	0.109	0.041	2.4e-08
IBD	SBayesR.PseudoVal	pT+clump.10FCVal	0.128	0.111	0.017	8.7e-06	0.143	0.109	0.035	2.07e-06
IBD	LDpred1.MultiPRS	pT+clump.10FCVal	0.13	0.111	0.019	0.00627	0.138	0.109	0.03	0.000359
IBD	LDpred2.PseudoVal	pT+clump.10FCVal	0.14	0.111	0.029	2.26e-18	0.145	0.109	0.037	2.09e-08
IBD	SBLUP.Inf	pT+clump.10FCVal	0.097	0.111	-0.014	0.0154	0.102	0.109	-0.006	0.565
IBD	LDpred1.Inf	SBayesR.PseudoVal	0.098	0.128	-0.029	6.35e-12	0.103	0.143	-0.04	2.28e-06
IBD	DBSLMM.PseudoVal	SBayesR.PseudoVal	0.13	0.128	0.002	0.459	0.136	0.143	-0.008	0.205
IBD	lassosum.PseudoVal	SBayesR.PseudoVal	0.133	0.128	0.006	0.0333	0.14	0.143	-0.004	0.466
IBD	LDpred2.MultiPRS	SBayesR.PseudoVal	0.143	0.128	0.015	0.0312	0.15	0.143	0.007	0.0969
IBD	pT+clump.10FCVal	SBayesR.PseudoVal	0.111	0.128	-0.017	8.7e-06	0.109	0.143	-0.035	2.07e-06
IBD	lassosum.10FCVal	SBayesR.PseudoVal	0.134	0.128	0.007	0.0211	0.14	0.143	-0.003	0.616
IBD	LDpred2.10FCVal	SBayesR.PseudoVal	0.143	0.128	0.015	3.45e-11	0.149	0.143	0.006	0.205
IBD	All.MultiPRS	SBayesR.PseudoVal	0.146	0.128	0.019	0.00754	0.152	0.143	0.009	0.0634
IBD	LDpred1.MultiPRS	SBayesR.PseudoVal	0.13	0.128	0.002	0.721	0.138	0.143	-0.005	0.338
IBD	LDpred2.PseudoVal	SBayesR.PseudoVal	0.14	0.128	0.012	1.01e-07	0.145	0.143	0.002	0.66
IBD	SBLUP.Inf	SBayesR.PseudoVal	0.097	0.128	-0.03	1.54e-11	0.102	0.143	-0.041	4.96e-06
IBD	pT+clump.MultiPRS	SBayesR.PseudoVal	0.127	0.128	0	0.986	0.136	0.143	-0.007	0.252
IBD	LDpred2.Inf	SBayesR.PseudoVal	0.096	0.128	-0.032	1.95e-12	0.1	0.143	-0.043	1.71e-06
IBD	lassosum.MultiPRS	SBayesR.PseudoVal	0.144	0.128	0.016	0.0215	0.148	0.143	0.004	0.378
IBD	LDpred1.10FCVal	SBayesR.PseudoVal	0.129	0.128	0.002	0.575	0.137	0.143	-0.006	0.263
IBD	SBayesR.PseudoVal	SBayesR.PseudoVal	0.128	0.128	0	1	0.143	0.143	0	1
IBD	All.MultiPRS	SBLUP.Inf	0.146	0.097	0.049	2.97e-12	0.152	0.102	0.05	2.75e-10
IBD	LDpred1.Inf	SBLUP.Inf	0.098	0.097	0.001	0.492	0.103	0.102	0.001	0.784
IBD	LDpred2.Inf	SBLUP.Inf	0.096	0.097	-0.001	0.0123	0.1	0.102	-0.002	0.0505
IBD	DBSLMM.PseudoVal	SBLUP.Inf	0.13	0.097	0.033	1.41e-13	0.136	0.102	0.034	0.000124
IBD	lassosum.PseudoVal	SBLUP.Inf	0.133	0.097	0.036	1.77e-12	0.14	0.102	0.037	0.000207
IBD	LDpred2.MultiPRS	SBLUP.Inf	0.143	0.097	0.045	1.02e-10	0.15	0.102	0.048	2.15e-09
IBD	pT+clump.10FCVal	SBLUP.Inf	0.111	0.097	0.014	0.0154	0.109	0.102	0.006	0.565
IBD	lassosum.10FCVal	SBLUP.Inf	0.134	0.097	0.037	4.93e-18	0.14	0.102	0.038	6.02e-06
IBD	LDpred2.10FCVal	SBLUP.Inf	0.143	0.097	0.046	4.63e-34	0.149	0.102	0.047	3.33e-10
IBD	SBayesR.PseudoVal	SBLUP.Inf	0.128	0.097	0.03	1.54e-11	0.143	0.102	0.041	4.96e-06
IBD	LDpred1.MultiPRS	SBLUP.Inf	0.13	0.097	0.033	2.98e-06	0.138	0.102	0.036	1.27e-09
IBD	LDpred2.PseudoVal	SBLUP.Inf	0.14	0.097	0.043	5.17e-20	0.145	0.102	0.043	3.15e-06
IBD	SBLUP.Inf	SBLUP.Inf	0.097	0.097	0	1	0.102	0.102	0	1
IBD	pT+clump.MultiPRS	SBLUP.Inf	0.127	0.097	0.03	1.57e-05	0.136	0.102	0.034	6.41e-05
IBD	lassosum.MultiPRS	SBLUP.Inf	0.144	0.097	0.046	3.76e-11	0.148	0.102	0.046	6.21e-09
IBD	LDpred1.10FCVal	SBLUP.Inf	0.129	0.097	0.032	2.01e-32	0.137	0.102	0.035	6.36e-11
MultiScler	lassosum.PseudoVal	All.MultiPRS	0.103	0.135	-0.032	5.21e-06	0.102	0.121	-0.019	0.00554
MultiScler	All.MultiPRS	All.MultiPRS	0.135	0.135	0	1	0.121	0.121	0	1
MultiScler	DBSLMM.PseudoVal	All.MultiPRS	0.091	0.135	-0.044	3.53e-10	0.088	0.121	-0.033	6.81e-05
MultiScler	LDpred1.Inf	All.MultiPRS	0.09	0.135	-0.046	6.81e-11	0.078	0.121	-0.042	4.17e-07
MultiScler	LDpred2.Inf	All.MultiPRS	0.094	0.135	-0.041	3.76e-09	0.076	0.121	-0.044	5.44e-07
MultiScler	lassosum.MultiPRS	All.MultiPRS	0.128	0.135	-0.008	0.000156	0.119	0.121	-0.002	0.577
MultiScler	LDpred1.10FCVal	All.MultiPRS	0.107	0.135	-0.028	6.59e-05	0.096	0.121	-0.025	0.000108
MultiScler	pT+clump.MultiPRS	All.MultiPRS	0.114	0.135	-0.021	0.00261	0.108	0.121	-0.012	0.0232
MultiScler	LDpred2.MultiPRS	All.MultiPRS	0.133	0.135	-0.003	0.00133	0.119	0.121	-0.002	0.287
MultiScler	pT+clump.10FCVal	All.MultiPRS	0.09	0.135	-0.045	1.18e-10	0.092	0.121	-0.029	0.000411
MultiScler	lassosum.10FCVal	All.MultiPRS	0.115	0.135	-0.02	0.00413	0.097	0.121	-0.024	0.000142
MultiScler	LDpred2.10FCVal	All.MultiPRS	0.12	0.135	-0.015	0.0318	0.108	0.121	-0.013	0.00384
MultiScler	SBayesR.PseudoVal	All.MultiPRS	0.102	0.135	-0.034	1.27e-06	0.083	0.121	-0.038	5.56e-07
MultiScler	LDpred1.MultiPRS	All.MultiPRS	0.112	0.135	-0.023	1.42e-13	0.096	0.121	-0.025	4.26e-05
MultiScler	LDpred2.PseudoVal	All.MultiPRS	0.119	0.135	-0.017	0.0174	0.11	0.121	-0.01	0.0128
MultiScler	SBLUP.Inf	All.MultiPRS	0.094	0.135	-0.042	3.21e-09	0.076	0.121	-0.045	3.67e-07
MultiScler	LDpred2.MultiPRS	DBSLMM.PseudoVal	0.133	0.091	0.041	3.65e-09	0.119	0.088	0.031	7.58e-05
MultiScler	pT+clump.10FCVal	DBSLMM.PseudoVal	0.09	0.091	-0.001	0.736	0.092	0.088	0.004	0.567
MultiScler	lassosum.PseudoVal	DBSLMM.PseudoVal	0.103	0.091	0.012	2.28e-07	0.102	0.088	0.014	0.00317
MultiScler	All.MultiPRS	DBSLMM.PseudoVal	0.135	0.091	0.044	3.53e-10	0.121	0.088	0.033	6.81e-05
MultiScler	LDpred1.MultiPRS	DBSLMM.PseudoVal	0.112	0.091	0.021	0.00285	0.096	0.088	0.008	0.309
MultiScler	LDpred2.PseudoVal	DBSLMM.PseudoVal	0.119	0.091	0.027	2.92e-11	0.11	0.088	0.022	0.00723
MultiScler	DBSLMM.PseudoVal	DBSLMM.PseudoVal	0.091	0.091	0	1	0.088	0.088	0	1
MultiScler	LDpred1.Inf	DBSLMM.PseudoVal	0.09	0.091	-0.002	0.73	0.078	0.088	-0.01	0.36
MultiScler	LDpred2.Inf	DBSLMM.PseudoVal	0.094	0.091	0.003	0.674	0.076	0.088	-0.012	0.357
MultiScler	lassosum.MultiPRS	DBSLMM.PseudoVal	0.128	0.091	0.036	2.09e-07	0.119	0.088	0.03	6.93e-05
MultiScler	LDpred1.10FCVal	DBSLMM.PseudoVal	0.107	0.091	0.016	1.47e-05	0.096	0.088	0.007	0.311
MultiScler	pT+clump.MultiPRS	DBSLMM.PseudoVal	0.114	0.091	0.023	0.00101	0.108	0.088	0.02	0.0181
MultiScler	SBayesR.PseudoVal	DBSLMM.PseudoVal	0.102	0.091	0.01	0.102	0.083	0.088	-0.005	0.688
MultiScler	lassosum.10FCVal	DBSLMM.PseudoVal	0.115	0.091	0.024	7.66e-07	0.097	0.088	0.009	0.377
MultiScler	LDpred2.10FCVal	DBSLMM.PseudoVal	0.12	0.091	0.029	5e-27	0.108	0.088	0.02	0.000335
MultiScler	SBLUP.Inf	DBSLMM.PseudoVal	0.094	0.091	0.002	0.696	0.076	0.088	-0.012	0.328
MultiScler	All.MultiPRS	lassosum.MultiPRS	0.135	0.128	0.008	0.000156	0.121	0.119	0.002	0.577
MultiScler	LDpred1.MultiPRS	lassosum.MultiPRS	0.112	0.128	-0.015	1.86e-07	0.096	0.119	-0.023	0.00011
MultiScler	LDpred1.Inf	lassosum.MultiPRS	0.09	0.128	-0.038	5.29e-08	0.078	0.119	-0.04	1.39e-07
MultiScler	LDpred2.Inf	lassosum.MultiPRS	0.094	0.128	-0.034	1.56e-06	0.076	0.119	-0.042	2.91e-07
MultiScler	lassosum.MultiPRS	lassosum.MultiPRS	0.128	0.128	0	1	0.119	0.119	0	1
MultiScler	DBSLMM.PseudoVal	lassosum.MultiPRS	0.091	0.128	-0.036	2.09e-07	0.088	0.119	-0.03	6.93e-05
MultiScler	lassosum.PseudoVal	lassosum.MultiPRS	0.103	0.128	-0.024	0.000513	0.102	0.119	-0.016	0.00139
MultiScler	LDpred2.MultiPRS	lassosum.MultiPRS	0.133	0.128	0.005	0.0198	0.119	0.119	0.001	0.905
MultiScler	pT+clump.10FCVal	lassosum.MultiPRS	0.09	0.128	-0.038	8.61e-08	0.092	0.119	-0.027	0.00325
MultiScler	lassosum.10FCVal	lassosum.MultiPRS	0.115	0.128	-0.012	0.0749	0.097	0.119	-0.022	1.66e-06
MultiScler	LDpred2.10FCVal	lassosum.MultiPRS	0.12	0.128	-0.007	0.289	0.108	0.119	-0.011	0.0545
MultiScler	SBayesR.PseudoVal	lassosum.MultiPRS	0.102	0.128	-0.026	0.000175	0.083	0.119	-0.036	2.18e-05
MultiScler	LDpred2.PseudoVal	lassosum.MultiPRS	0.119	0.128	-0.009	0.197	0.11	0.119	-0.008	0.148
MultiScler	SBLUP.Inf	lassosum.MultiPRS	0.094	0.128	-0.034	1.36e-06	0.076	0.119	-0.043	1.85e-07
MultiScler	pT+clump.MultiPRS	lassosum.MultiPRS	0.114	0.128	-0.013	0.055	0.108	0.119	-0.01	0.075
MultiScler	LDpred1.10FCVal	lassosum.MultiPRS	0.107	0.128	-0.02	0.00365	0.096	0.119	-0.023	5.29e-05
MultiScler	All.MultiPRS	lassosum.PseudoVal	0.135	0.103	0.032	5.21e-06	0.121	0.102	0.019	0.00554
MultiScler	LDpred1.MultiPRS	lassosum.PseudoVal	0.112	0.103	0.009	0.206	0.096	0.102	-0.007	0.304
MultiScler	LDpred2.PseudoVal	lassosum.PseudoVal	0.119	0.103	0.015	1.16e-06	0.11	0.102	0.008	0.184
MultiScler	DBSLMM.PseudoVal	lassosum.PseudoVal	0.091	0.103	-0.012	2.28e-07	0.088	0.102	-0.014	0.00317
MultiScler	LDpred1.Inf	lassosum.PseudoVal	0.09	0.103	-0.014	0.00381	0.078	0.102	-0.024	0.0132
MultiScler	LDpred2.Inf	lassosum.PseudoVal	0.094	0.103	-0.009	0.0986	0.076	0.102	-0.026	0.0248
MultiScler	lassosum.MultiPRS	lassosum.PseudoVal	0.128	0.103	0.024	0.000513	0.119	0.102	0.016	0.00139
MultiScler	LDpred1.10FCVal	lassosum.PseudoVal	0.107	0.103	0.004	0.218	0.096	0.102	-0.007	0.289
MultiScler	lassosum.PseudoVal	lassosum.PseudoVal	0.103	0.103	0	1	0.102	0.102	0	1
MultiScler	LDpred2.MultiPRS	lassosum.PseudoVal	0.133	0.103	0.029	2.89e-05	0.119	0.102	0.017	0.009
MultiScler	pT+clump.10FCVal	lassosum.PseudoVal	0.09	0.103	-0.013	0.00121	0.092	0.102	-0.01	0.221
MultiScler	lassosum.10FCVal	lassosum.PseudoVal	0.115	0.103	0.012	0.00206	0.097	0.102	-0.006	0.457
MultiScler	LDpred2.10FCVal	lassosum.PseudoVal	0.12	0.103	0.017	1.14e-13	0.108	0.102	0.006	0.221
MultiScler	SBayesR.PseudoVal	lassosum.PseudoVal	0.102	0.103	-0.002	0.73	0.083	0.102	-0.019	0.0851
MultiScler	SBLUP.Inf	lassosum.PseudoVal	0.094	0.103	-0.01	0.0921	0.076	0.102	-0.027	0.0211
MultiScler	pT+clump.MultiPRS	lassosum.PseudoVal	0.114	0.103	0.011	0.12	0.108	0.102	0.006	0.428
MultiScler	All.MultiPRS	lassosum.10FCVal	0.135	0.115	0.02	0.00413	0.121	0.097	0.024	0.000142
MultiScler	LDpred1.MultiPRS	lassosum.10FCVal	0.112	0.115	-0.003	0.677	0.096	0.097	-0.001	0.9
MultiScler	LDpred1.Inf	lassosum.10FCVal	0.09	0.115	-0.026	1.6e-12	0.078	0.097	-0.018	0.0138
MultiScler	LDpred2.Inf	lassosum.10FCVal	0.094	0.115	-0.021	1.49e-09	0.076	0.097	-0.02	0.00482
MultiScler	lassosum.MultiPRS	lassosum.10FCVal	0.128	0.115	0.012	0.0749	0.119	0.097	0.022	1.66e-06
MultiScler	DBSLMM.PseudoVal	lassosum.10FCVal	0.091	0.115	-0.024	7.66e-07	0.088	0.097	-0.009	0.377
MultiScler	lassosum.PseudoVal	lassosum.10FCVal	0.103	0.115	-0.012	0.00206	0.102	0.097	0.006	0.457
MultiScler	LDpred2.MultiPRS	lassosum.10FCVal	0.133	0.115	0.017	0.0127	0.119	0.097	0.022	0.000735
MultiScler	pT+clump.10FCVal	lassosum.10FCVal	0.09	0.115	-0.025	3.52e-06	0.092	0.097	-0.005	0.67
MultiScler	lassosum.10FCVal	lassosum.10FCVal	0.115	0.115	0	1	0.097	0.097	0	1
MultiScler	LDpred2.10FCVal	lassosum.10FCVal	0.12	0.115	0.005	0.228	0.108	0.097	0.011	0.176
MultiScler	SBayesR.PseudoVal	lassosum.10FCVal	0.102	0.115	-0.014	0.00199	0.083	0.097	-0.014	0.126
MultiScler	LDpred2.PseudoVal	lassosum.10FCVal	0.119	0.115	0.003	0.386	0.11	0.097	0.014	0.0802
MultiScler	SBLUP.Inf	lassosum.10FCVal	0.094	0.115	-0.021	1.23e-09	0.076	0.097	-0.021	0.00362
MultiScler	pT+clump.MultiPRS	lassosum.10FCVal	0.114	0.115	-0.001	0.894	0.108	0.097	0.012	0.0964
MultiScler	LDpred1.10FCVal	lassosum.10FCVal	0.107	0.115	-0.008	0.0187	0.096	0.097	-0.001	0.878
MultiScler	DBSLMM.PseudoVal	LDpred1.MultiPRS	0.091	0.112	-0.021	0.00285	0.088	0.096	-0.008	0.309
MultiScler	LDpred2.MultiPRS	LDpred1.MultiPRS	0.133	0.112	0.02	9.21e-11	0.119	0.096	0.023	0.000153
MultiScler	pT+clump.10FCVal	LDpred1.MultiPRS	0.09	0.112	-0.022	0.00166	0.092	0.096	-0.004	0.697
MultiScler	lassosum.10FCVal	LDpred1.MultiPRS	0.115	0.112	0.003	0.677	0.097	0.096	0.001	0.9
MultiScler	lassosum.PseudoVal	LDpred1.MultiPRS	0.103	0.112	-0.009	0.206	0.102	0.096	0.007	0.304
MultiScler	All.MultiPRS	LDpred1.MultiPRS	0.135	0.112	0.023	1.42e-13	0.121	0.096	0.025	4.26e-05
MultiScler	LDpred1.MultiPRS	LDpred1.MultiPRS	0.112	0.112	0	1	0.096	0.096	0	1
MultiScler	LDpred2.PseudoVal	LDpred1.MultiPRS	0.119	0.112	0.006	0.36	0.11	0.096	0.015	0.0473
MultiScler	SBLUP.Inf	LDpred1.MultiPRS	0.094	0.112	-0.019	0.00826	0.076	0.096	-0.02	0.0361
MultiScler	LDpred1.Inf	LDpred1.MultiPRS	0.09	0.112	-0.023	0.00118	0.078	0.096	-0.017	0.00387
MultiScler	LDpred2.Inf	LDpred1.MultiPRS	0.094	0.112	-0.018	0.00894	0.076	0.096	-0.019	0.0431
MultiScler	lassosum.MultiPRS	LDpred1.MultiPRS	0.128	0.112	0.015	1.86e-07	0.119	0.096	0.023	0.00011
MultiScler	LDpred1.10FCVal	LDpred1.MultiPRS	0.107	0.112	-0.005	0.478	0.096	0.096	0	0.963
MultiScler	pT+clump.MultiPRS	LDpred1.MultiPRS	0.114	0.112	0.002	0.776	0.108	0.096	0.013	0.114
MultiScler	SBayesR.PseudoVal	LDpred1.MultiPRS	0.102	0.112	-0.011	0.123	0.083	0.096	-0.013	0.215
MultiScler	LDpred2.10FCVal	LDpred1.MultiPRS	0.12	0.112	0.008	0.255	0.108	0.096	0.012	0.0607
MultiScler	All.MultiPRS	LDpred1.Inf	0.135	0.09	0.046	6.81e-11	0.121	0.078	0.042	4.17e-07
MultiScler	LDpred1.Inf	LDpred1.Inf	0.09	0.09	0	1	0.078	0.078	0	1
MultiScler	LDpred2.Inf	LDpred1.Inf	0.094	0.09	0.004	0.206	0.076	0.078	-0.002	0.782
MultiScler	DBSLMM.PseudoVal	LDpred1.Inf	0.091	0.09	0.002	0.73	0.088	0.078	0.01	0.36
MultiScler	lassosum.PseudoVal	LDpred1.Inf	0.103	0.09	0.014	0.00381	0.102	0.078	0.024	0.0132
MultiScler	LDpred2.MultiPRS	LDpred1.Inf	0.133	0.09	0.043	7.69e-10	0.119	0.078	0.041	9.66e-07
MultiScler	pT+clump.10FCVal	LDpred1.Inf	0.09	0.09	0.001	0.904	0.092	0.078	0.014	0.252
MultiScler	lassosum.10FCVal	LDpred1.Inf	0.115	0.09	0.026	1.6e-12	0.097	0.078	0.018	0.0138
MultiScler	LDpred2.10FCVal	LDpred1.Inf	0.12	0.09	0.031	3.46e-10	0.108	0.078	0.029	0.00269
MultiScler	SBayesR.PseudoVal	LDpred1.Inf	0.102	0.09	0.012	0.012	0.083	0.078	0.005	0.627
MultiScler	LDpred1.MultiPRS	LDpred1.Inf	0.112	0.09	0.023	0.00118	0.096	0.078	0.017	0.00387
MultiScler	LDpred2.PseudoVal	LDpred1.Inf	0.119	0.09	0.029	4.03e-09	0.11	0.078	0.032	0.00118
MultiScler	SBLUP.Inf	LDpred1.Inf	0.094	0.09	0.004	0.227	0.076	0.078	-0.003	0.706
MultiScler	pT+clump.MultiPRS	LDpred1.Inf	0.114	0.09	0.025	0.000391	0.108	0.078	0.03	0.00129
MultiScler	lassosum.MultiPRS	LDpred1.Inf	0.128	0.09	0.038	5.29e-08	0.119	0.078	0.04	1.39e-07
MultiScler	LDpred1.10FCVal	LDpred1.Inf	0.107	0.09	0.018	2.12e-13	0.096	0.078	0.017	0.000469
MultiScler	LDpred1.Inf	LDpred1.10FCVal	0.09	0.107	-0.018	2.12e-13	0.078	0.096	-0.017	0.000469
MultiScler	DBSLMM.PseudoVal	LDpred1.10FCVal	0.091	0.107	-0.016	1.47e-05	0.088	0.096	-0.007	0.311
MultiScler	lassosum.PseudoVal	LDpred1.10FCVal	0.103	0.107	-0.004	0.218	0.102	0.096	0.007	0.289
MultiScler	LDpred2.MultiPRS	LDpred1.10FCVal	0.133	0.107	0.025	0.000298	0.119	0.096	0.023	0.000182
MultiScler	pT+clump.10FCVal	LDpred1.10FCVal	0.09	0.107	-0.017	0.000398	0.092	0.096	-0.004	0.713
MultiScler	lassosum.10FCVal	LDpred1.10FCVal	0.115	0.107	0.008	0.0187	0.097	0.096	0.001	0.878
MultiScler	LDpred2.10FCVal	LDpred1.10FCVal	0.12	0.107	0.013	0.000108	0.108	0.096	0.012	0.0661
MultiScler	All.MultiPRS	LDpred1.10FCVal	0.135	0.107	0.028	6.59e-05	0.121	0.096	0.025	0.000108
MultiScler	LDpred1.MultiPRS	LDpred1.10FCVal	0.112	0.107	0.005	0.478	0.096	0.096	0	0.963
MultiScler	LDpred2.PseudoVal	LDpred1.10FCVal	0.119	0.107	0.011	0.0039	0.11	0.096	0.015	0.0569
MultiScler	SBLUP.Inf	LDpred1.10FCVal	0.094	0.107	-0.014	0.00286	0.076	0.096	-0.02	0.0301
MultiScler	pT+clump.MultiPRS	LDpred1.10FCVal	0.114	0.107	0.007	0.318	0.108	0.096	0.013	0.113
MultiScler	LDpred2.Inf	LDpred1.10FCVal	0.094	0.107	-0.013	0.00324	0.076	0.096	-0.019	0.0363
MultiScler	lassosum.MultiPRS	LDpred1.10FCVal	0.128	0.107	0.02	0.00365	0.119	0.096	0.023	5.29e-05
MultiScler	LDpred1.10FCVal	LDpred1.10FCVal	0.107	0.107	0	1	0.096	0.096	0	1
MultiScler	SBayesR.PseudoVal	LDpred1.10FCVal	0.102	0.107	-0.006	0.261	0.083	0.096	-0.013	0.226
MultiScler	LDpred2.MultiPRS	LDpred2.MultiPRS	0.133	0.133	0	1	0.119	0.119	0	1
MultiScler	lassosum.PseudoVal	LDpred2.MultiPRS	0.103	0.133	-0.029	2.89e-05	0.102	0.119	-0.017	0.009
MultiScler	All.MultiPRS	LDpred2.MultiPRS	0.135	0.133	0.003	0.00133	0.121	0.119	0.002	0.287
MultiScler	LDpred1.MultiPRS	LDpred2.MultiPRS	0.112	0.133	-0.02	9.21e-11	0.096	0.119	-0.023	0.000153
MultiScler	DBSLMM.PseudoVal	LDpred2.MultiPRS	0.091	0.133	-0.041	3.65e-09	0.088	0.119	-0.031	7.58e-05
MultiScler	LDpred1.Inf	LDpred2.MultiPRS	0.09	0.133	-0.043	7.69e-10	0.078	0.119	-0.041	9.66e-07
MultiScler	LDpred2.Inf	LDpred2.MultiPRS	0.094	0.133	-0.039	3.35e-08	0.076	0.119	-0.043	1.12e-06
MultiScler	lassosum.MultiPRS	LDpred2.MultiPRS	0.128	0.133	-0.005	0.0198	0.119	0.119	-0.001	0.905
MultiScler	LDpred1.10FCVal	LDpred2.MultiPRS	0.107	0.133	-0.025	0.000298	0.096	0.119	-0.023	0.000182
MultiScler	pT+clump.MultiPRS	LDpred2.MultiPRS	0.114	0.133	-0.018	0.00843	0.108	0.119	-0.011	0.0666
MultiScler	SBayesR.PseudoVal	LDpred2.MultiPRS	0.102	0.133	-0.031	7.85e-06	0.083	0.119	-0.036	9.1e-06
MultiScler	pT+clump.10FCVal	LDpred2.MultiPRS	0.09	0.133	-0.042	1.33e-09	0.092	0.119	-0.027	0.00083
MultiScler	lassosum.10FCVal	LDpred2.MultiPRS	0.115	0.133	-0.017	0.0127	0.097	0.119	-0.022	0.000735
MultiScler	LDpred2.10FCVal	LDpred2.MultiPRS	0.12	0.133	-0.012	0.0764	0.108	0.119	-0.011	0.00546
MultiScler	LDpred2.PseudoVal	LDpred2.MultiPRS	0.119	0.133	-0.014	0.0453	0.11	0.119	-0.009	0.035
MultiScler	SBLUP.Inf	LDpred2.MultiPRS	0.094	0.133	-0.039	2.88e-08	0.076	0.119	-0.043	7.51e-07
MultiScler	LDpred2.MultiPRS	LDpred2.10FCVal	0.133	0.12	0.012	0.0764	0.119	0.108	0.011	0.00546
MultiScler	pT+clump.10FCVal	LDpred2.10FCVal	0.09	0.12	-0.03	2.31e-19	0.092	0.108	-0.016	0.0238
MultiScler	lassosum.PseudoVal	LDpred2.10FCVal	0.103	0.12	-0.017	1.14e-13	0.102	0.108	-0.006	0.221
MultiScler	All.MultiPRS	LDpred2.10FCVal	0.135	0.12	0.015	0.0318	0.121	0.108	0.013	0.00384
MultiScler	LDpred1.MultiPRS	LDpred2.10FCVal	0.112	0.12	-0.008	0.255	0.096	0.108	-0.012	0.0607
MultiScler	LDpred2.PseudoVal	LDpred2.10FCVal	0.119	0.12	-0.002	0.487	0.11	0.108	0.003	0.547
MultiScler	DBSLMM.PseudoVal	LDpred2.10FCVal	0.091	0.12	-0.029	5e-27	0.088	0.108	-0.02	0.000335
MultiScler	LDpred1.Inf	LDpred2.10FCVal	0.09	0.12	-0.031	3.46e-10	0.078	0.108	-0.029	0.00269
MultiScler	LDpred2.Inf	LDpred2.10FCVal	0.094	0.12	-0.026	3.16e-06	0.076	0.108	-0.031	0.00576
MultiScler	lassosum.MultiPRS	LDpred2.10FCVal	0.128	0.12	0.007	0.289	0.119	0.108	0.011	0.0545
MultiScler	LDpred1.10FCVal	LDpred2.10FCVal	0.107	0.12	-0.013	0.000108	0.096	0.108	-0.012	0.0661
MultiScler	pT+clump.MultiPRS	LDpred2.10FCVal	0.114	0.12	-0.006	0.39	0.108	0.108	0.001	0.932
MultiScler	SBayesR.PseudoVal	LDpred2.10FCVal	0.102	0.12	-0.019	0.000203	0.083	0.108	-0.025	0.0149
MultiScler	lassosum.10FCVal	LDpred2.10FCVal	0.115	0.12	-0.005	0.228	0.097	0.108	-0.011	0.176
MultiScler	LDpred2.10FCVal	LDpred2.10FCVal	0.12	0.12	0	1	0.108	0.108	0	1
MultiScler	SBLUP.Inf	LDpred2.10FCVal	0.094	0.12	-0.027	2.71e-06	0.076	0.108	-0.032	0.00475
MultiScler	LDpred2.MultiPRS	LDpred2.PseudoVal	0.133	0.119	0.014	0.0453	0.119	0.11	0.009	0.035
MultiScler	lassosum.PseudoVal	LDpred2.PseudoVal	0.103	0.119	-0.015	1.16e-06	0.102	0.11	-0.008	0.184
MultiScler	All.MultiPRS	LDpred2.PseudoVal	0.135	0.119	0.017	0.0174	0.121	0.11	0.01	0.0128
MultiScler	LDpred1.MultiPRS	LDpred2.PseudoVal	0.112	0.119	-0.006	0.36	0.096	0.11	-0.015	0.0473
MultiScler	DBSLMM.PseudoVal	LDpred2.PseudoVal	0.091	0.119	-0.027	2.92e-11	0.088	0.11	-0.022	0.00723
MultiScler	LDpred1.Inf	LDpred2.PseudoVal	0.09	0.119	-0.029	4.03e-09	0.078	0.11	-0.032	0.00118
MultiScler	LDpred2.Inf	LDpred2.PseudoVal	0.094	0.119	-0.025	3.44e-06	0.076	0.11	-0.034	0.00143
MultiScler	lassosum.MultiPRS	LDpred2.PseudoVal	0.128	0.119	0.009	0.197	0.119	0.11	0.008	0.148
MultiScler	LDpred1.10FCVal	LDpred2.PseudoVal	0.107	0.119	-0.011	0.0039	0.096	0.11	-0.015	0.0569
MultiScler	pT+clump.MultiPRS	LDpred2.PseudoVal	0.114	0.119	-0.004	0.527	0.108	0.11	-0.002	0.755
MultiScler	SBayesR.PseudoVal	LDpred2.PseudoVal	0.102	0.119	-0.017	1.85e-05	0.083	0.11	-0.027	0.000694
MultiScler	pT+clump.10FCVal	LDpred2.PseudoVal	0.09	0.119	-0.029	2.28e-12	0.092	0.11	-0.019	0.0296
MultiScler	lassosum.10FCVal	LDpred2.PseudoVal	0.115	0.119	-0.003	0.386	0.097	0.11	-0.014	0.0802
MultiScler	LDpred2.10FCVal	LDpred2.PseudoVal	0.12	0.119	0.002	0.487	0.108	0.11	-0.003	0.547
MultiScler	LDpred2.PseudoVal	LDpred2.PseudoVal	0.119	0.119	0	1	0.11	0.11	0	1
MultiScler	SBLUP.Inf	LDpred2.PseudoVal	0.094	0.119	-0.025	2.96e-06	0.076	0.11	-0.035	0.00114
MultiScler	DBSLMM.PseudoVal	LDpred2.Inf	0.091	0.094	-0.003	0.674	0.088	0.076	0.012	0.357
MultiScler	LDpred2.MultiPRS	LDpred2.Inf	0.133	0.094	0.039	3.35e-08	0.119	0.076	0.043	1.12e-06
MultiScler	pT+clump.10FCVal	LDpred2.Inf	0.09	0.094	-0.004	0.553	0.092	0.076	0.016	0.228
MultiScler	lassosum.10FCVal	LDpred2.Inf	0.115	0.094	0.021	1.49e-09	0.097	0.076	0.02	0.00482
MultiScler	lassosum.PseudoVal	LDpred2.Inf	0.103	0.094	0.009	0.0986	0.102	0.076	0.026	0.0248
MultiScler	All.MultiPRS	LDpred2.Inf	0.135	0.094	0.041	3.76e-09	0.121	0.076	0.044	5.44e-07
MultiScler	LDpred1.MultiPRS	LDpred2.Inf	0.112	0.094	0.018	0.00894	0.096	0.076	0.019	0.0431
MultiScler	LDpred2.PseudoVal	LDpred2.Inf	0.119	0.094	0.025	3.44e-06	0.11	0.076	0.034	0.00143
MultiScler	SBLUP.Inf	LDpred2.Inf	0.094	0.094	0	0.195	0.076	0.076	-0.001	0.0148
MultiScler	LDpred1.Inf	LDpred2.Inf	0.09	0.094	-0.004	0.206	0.078	0.076	0.002	0.782
MultiScler	LDpred2.Inf	LDpred2.Inf	0.094	0.094	0	1	0.076	0.076	0	1
MultiScler	lassosum.MultiPRS	LDpred2.Inf	0.128	0.094	0.034	1.56e-06	0.119	0.076	0.042	2.91e-07
MultiScler	LDpred1.10FCVal	LDpred2.Inf	0.107	0.094	0.013	0.00324	0.096	0.076	0.019	0.0363
MultiScler	pT+clump.MultiPRS	LDpred2.Inf	0.114	0.094	0.02	0.00368	0.108	0.076	0.032	0.000682
MultiScler	SBayesR.PseudoVal	LDpred2.Inf	0.102	0.094	0.008	0.0838	0.083	0.076	0.007	0.448
MultiScler	LDpred2.10FCVal	LDpred2.Inf	0.12	0.094	0.026	3.16e-06	0.108	0.076	0.031	0.00576
MultiScler	All.MultiPRS	pT+clump.MultiPRS	0.135	0.114	0.021	0.00261	0.121	0.108	0.012	0.0232
MultiScler	LDpred1.MultiPRS	pT+clump.MultiPRS	0.112	0.114	-0.002	0.776	0.096	0.108	-0.013	0.114
MultiScler	LDpred2.PseudoVal	pT+clump.MultiPRS	0.119	0.114	0.004	0.527	0.11	0.108	0.002	0.755
MultiScler	DBSLMM.PseudoVal	pT+clump.MultiPRS	0.091	0.114	-0.023	0.00101	0.088	0.108	-0.02	0.0181
MultiScler	LDpred1.Inf	pT+clump.MultiPRS	0.09	0.114	-0.025	0.000391	0.078	0.108	-0.03	0.00129
MultiScler	LDpred2.Inf	pT+clump.MultiPRS	0.094	0.114	-0.02	0.00368	0.076	0.108	-0.032	0.000682
MultiScler	lassosum.MultiPRS	pT+clump.MultiPRS	0.128	0.114	0.013	0.055	0.119	0.108	0.01	0.075
MultiScler	LDpred1.10FCVal	pT+clump.MultiPRS	0.107	0.114	-0.007	0.318	0.096	0.108	-0.013	0.113
MultiScler	lassosum.PseudoVal	pT+clump.MultiPRS	0.103	0.114	-0.011	0.12	0.102	0.108	-0.006	0.428
MultiScler	LDpred2.MultiPRS	pT+clump.MultiPRS	0.133	0.114	0.018	0.00843	0.119	0.108	0.011	0.0666
MultiScler	pT+clump.10FCVal	pT+clump.MultiPRS	0.09	0.114	-0.024	0.000558	0.092	0.108	-0.016	0.0145
MultiScler	lassosum.10FCVal	pT+clump.MultiPRS	0.115	0.114	0.001	0.894	0.097	0.108	-0.012	0.0964
MultiScler	LDpred2.10FCVal	pT+clump.MultiPRS	0.12	0.114	0.006	0.39	0.108	0.108	-0.001	0.932
MultiScler	SBayesR.PseudoVal	pT+clump.MultiPRS	0.102	0.114	-0.013	0.0684	0.083	0.108	-0.025	0.00142
[truncated: 819 more rows]
