# Supplementary material for: Evaluation of polygenic prediction methodology within a reference-standardized framework
Source: PLoS Genet. 2021 May 4;17(5):e1009021. doi: 10.1371/journal.pgen.1009021 (PMC8121285; doi:10.1371/journal.pgen.1009021)
Supplement: S16 Table — (XLSX) [file pgen.1009021.s029.xlsx]

## Sheet: S16
Difference between methods in TEDS with 1KG reference
Phenotype	Model 1 Test	Model 2 Test	Model 1 CrossVal R	Model 2 CrossVal R	CrossVal R Diff	CrossVal R Diff P	Model 1 IndepVal R	Model 2 IndepVal R	IndepVal R Diff	IndepVal R Diff P
Height21	LDpred2.PseudoVal	All.MultiPRS	0.378	0.447	-0.068	0.000206	0.394	0.443	-0.049	0.000986
Height21	pT+clump.10FCVal	All.MultiPRS	0.387	0.447	-0.059	0.00138	0.353	0.443	-0.089	1.34e-09
Height21	LDpred2.MultiPRS	All.MultiPRS	0.44	0.447	-0.006	0.722	0.432	0.443	-0.011	0.153
Height21	PRScs.PseudoVal	All.MultiPRS	0.436	0.447	-0.011	0.535	0.435	0.443	-0.008	0.26
Height21	LDpred1.Inf	All.MultiPRS	0.378	0.447	-0.069	0.000185	0.39	0.443	-0.053	0.000298
Height21	PRScs.MultiPRS	All.MultiPRS	0.435	0.447	-0.012	0.00117	0.437	0.443	-0.006	0.371
Height21	LDpred2.Inf	All.MultiPRS	0.379	0.447	-0.068	0.000236	0.395	0.443	-0.048	0.000947
Height21	lassosum.PseudoVal	All.MultiPRS	0.357	0.447	-0.089	1.52e-06	0.354	0.443	-0.089	9.71e-08
Height21	LDpred2.10FCVal	All.MultiPRS	0.431	0.447	-0.015	0.399	0.445	0.443	0.003	0.75
Height21	lassosum.MultiPRS	All.MultiPRS	0.44	0.447	-0.007	0.699	0.431	0.443	-0.012	0.0378
Height21	LDpred1.10FCVal	All.MultiPRS	0.38	0.447	-0.067	0.000288	0.383	0.443	-0.06	7.89e-05
Height21	All.MultiPRS	All.MultiPRS	0.447	0.447	0	1	0.443	0.443	0	1
Height21	SBayesR.PseudoVal	All.MultiPRS	0.428	0.447	-0.018	0.314	0.434	0.443	-0.009	0.323
Height21	LDpred1.MultiPRS	All.MultiPRS	0.384	0.447	-0.063	0.000629	0.397	0.443	-0.046	0.00103
Height21	pT+clump.MultiPRS	All.MultiPRS	0.399	0.447	-0.048	0.0085	0.389	0.443	-0.054	7.39e-06
Height21	lassosum.10FCVal	All.MultiPRS	0.435	0.447	-0.012	0.514	0.425	0.443	-0.018	0.0165
Height21	PRScs.10FCVal	All.MultiPRS	0.429	0.447	-0.017	0.334	0.434	0.443	-0.009	0.244
Height21	DBSLMM.PseudoVal	All.MultiPRS	0.417	0.447	-0.03	0.0992	0.428	0.443	-0.014	0.151
Height21	SBLUP.Inf	All.MultiPRS	0.378	0.447	-0.069	0.000182	0.387	0.443	-0.056	0.000284
Height21	SBayesR.PseudoVal	DBSLMM.PseudoVal	0.428	0.417	0.012	0.108	0.434	0.428	0.006	0.683
Height21	LDpred2.Inf	DBSLMM.PseudoVal	0.379	0.417	-0.038	1.96e-09	0.395	0.428	-0.034	0.00897
Height21	pT+clump.10FCVal	DBSLMM.PseudoVal	0.387	0.417	-0.029	0.00169	0.353	0.428	-0.075	5.64e-05
Height21	PRScs.10FCVal	DBSLMM.PseudoVal	0.429	0.417	0.013	0.0265	0.434	0.428	0.006	0.588
Height21	PRScs.PseudoVal	DBSLMM.PseudoVal	0.436	0.417	0.019	0.000139	0.435	0.428	0.006	0.5
Height21	pT+clump.MultiPRS	DBSLMM.PseudoVal	0.399	0.417	-0.018	0.33	0.389	0.428	-0.04	0.00394
Height21	LDpred1.Inf	DBSLMM.PseudoVal	0.378	0.417	-0.039	4.36e-10	0.39	0.428	-0.039	0.00186
Height21	lassosum.MultiPRS	DBSLMM.PseudoVal	0.44	0.417	0.023	0.206	0.431	0.428	0.002	0.845
Height21	LDpred2.10FCVal	DBSLMM.PseudoVal	0.431	0.417	0.015	0.00635	0.445	0.428	0.017	0.108
Height21	lassosum.PseudoVal	DBSLMM.PseudoVal	0.357	0.417	-0.059	6.2e-08	0.354	0.428	-0.075	0.000314
Height21	LDpred1.10FCVal	DBSLMM.PseudoVal	0.38	0.417	-0.037	8.68e-08	0.383	0.428	-0.046	0.00134
Height21	LDpred1.MultiPRS	DBSLMM.PseudoVal	0.384	0.417	-0.033	0.075	0.397	0.428	-0.032	0.0113
Height21	PRScs.MultiPRS	DBSLMM.PseudoVal	0.435	0.417	0.018	0.313	0.437	0.428	0.008	0.343
Height21	All.MultiPRS	DBSLMM.PseudoVal	0.447	0.417	0.03	0.0992	0.443	0.428	0.014	0.151
Height21	LDpred2.PseudoVal	DBSLMM.PseudoVal	0.378	0.417	-0.038	1.3e-09	0.394	0.428	-0.034	0.00894
Height21	DBSLMM.PseudoVal	DBSLMM.PseudoVal	0.417	0.417	0	1	0.428	0.428	0	1
Height21	LDpred2.MultiPRS	DBSLMM.PseudoVal	0.44	0.417	0.024	0.197	0.432	0.428	0.004	0.774
Height21	lassosum.10FCVal	DBSLMM.PseudoVal	0.435	0.417	0.018	0.00536	0.425	0.428	-0.003	0.782
Height21	SBLUP.Inf	DBSLMM.PseudoVal	0.378	0.417	-0.039	3.12e-10	0.387	0.428	-0.041	0.00127
Height21	SBayesR.PseudoVal	lassosum.MultiPRS	0.428	0.44	-0.011	0.535	0.434	0.431	0.004	0.746
Height21	LDpred2.10FCVal	lassosum.MultiPRS	0.431	0.44	-0.008	0.649	0.445	0.431	0.015	0.125
Height21	LDpred1.10FCVal	lassosum.MultiPRS	0.38	0.44	-0.06	0.00123	0.383	0.431	-0.048	0.00296
Height21	LDpred2.Inf	lassosum.MultiPRS	0.379	0.44	-0.061	0.00107	0.395	0.431	-0.036	0.0188
Height21	PRScs.10FCVal	lassosum.MultiPRS	0.429	0.44	-0.011	0.561	0.434	0.431	0.004	0.632
Height21	PRScs.MultiPRS	lassosum.MultiPRS	0.435	0.44	-0.005	0.798	0.437	0.431	0.006	0.351
Height21	pT+clump.MultiPRS	lassosum.MultiPRS	0.399	0.44	-0.041	0.0269	0.389	0.431	-0.042	0.00131
Height21	lassosum.MultiPRS	lassosum.MultiPRS	0.44	0.44	0	1	0.431	0.431	0	1
Height21	lassosum.10FCVal	lassosum.MultiPRS	0.435	0.44	-0.005	0.79	0.425	0.431	-0.005	0.283
Height21	LDpred2.MultiPRS	lassosum.MultiPRS	0.44	0.44	0.001	0.975	0.432	0.431	0.002	0.871
Height21	LDpred1.MultiPRS	lassosum.MultiPRS	0.384	0.44	-0.056	0.00253	0.397	0.431	-0.034	0.0233
Height21	LDpred2.PseudoVal	lassosum.MultiPRS	0.378	0.44	-0.061	0.000949	0.394	0.431	-0.036	0.0192
Height21	LDpred1.Inf	lassosum.MultiPRS	0.378	0.44	-0.062	0.000853	0.39	0.431	-0.041	0.007
Height21	pT+clump.10FCVal	lassosum.MultiPRS	0.387	0.44	-0.052	0.00446	0.353	0.431	-0.077	2.15e-06
Height21	lassosum.PseudoVal	lassosum.MultiPRS	0.357	0.44	-0.083	9.39e-06	0.354	0.431	-0.077	1.98e-06
Height21	SBLUP.Inf	lassosum.MultiPRS	0.378	0.44	-0.062	0.000841	0.387	0.431	-0.043	0.00574
Height21	DBSLMM.PseudoVal	lassosum.MultiPRS	0.417	0.44	-0.023	0.206	0.428	0.431	-0.002	0.845
Height21	All.MultiPRS	lassosum.MultiPRS	0.447	0.44	0.007	0.699	0.443	0.431	0.012	0.0378
Height21	PRScs.PseudoVal	lassosum.MultiPRS	0.436	0.44	-0.004	0.816	0.435	0.431	0.004	0.56
Height21	LDpred1.Inf	lassosum.10FCVal	0.378	0.435	-0.057	2.8e-11	0.39	0.425	-0.035	0.0347
Height21	PRScs.10FCVal	lassosum.10FCVal	0.429	0.435	-0.006	0.14	0.434	0.425	0.009	0.225
Height21	LDpred2.MultiPRS	lassosum.10FCVal	0.44	0.435	0.005	0.767	0.432	0.425	0.007	0.463
Height21	lassosum.10FCVal	lassosum.10FCVal	0.435	0.435	0	1	0.425	0.425	0	1
Height21	PRScs.PseudoVal	lassosum.10FCVal	0.436	0.435	0.001	0.887	0.435	0.425	0.01	0.206
Height21	DBSLMM.PseudoVal	lassosum.10FCVal	0.417	0.435	-0.018	0.00536	0.428	0.425	0.003	0.782
Height21	SBLUP.Inf	lassosum.10FCVal	0.378	0.435	-0.057	1.04e-10	0.387	0.425	-0.038	0.0297
Height21	LDpred2.Inf	lassosum.10FCVal	0.379	0.435	-0.056	2.98e-11	0.395	0.425	-0.03	0.0661
Height21	pT+clump.10FCVal	lassosum.10FCVal	0.387	0.435	-0.048	7.29e-09	0.353	0.425	-0.072	8.44e-06
Height21	LDpred2.10FCVal	lassosum.10FCVal	0.431	0.435	-0.003	0.52	0.445	0.425	0.02	0.0512
Height21	lassosum.MultiPRS	lassosum.10FCVal	0.44	0.435	0.005	0.79	0.431	0.425	0.005	0.283
Height21	LDpred1.10FCVal	lassosum.10FCVal	0.38	0.435	-0.055	3.22e-10	0.383	0.425	-0.042	0.016
Height21	All.MultiPRS	lassosum.10FCVal	0.447	0.435	0.012	0.514	0.443	0.425	0.018	0.0165
Height21	SBayesR.PseudoVal	lassosum.10FCVal	0.428	0.435	-0.006	0.247	0.434	0.425	0.009	0.412
Height21	lassosum.PseudoVal	lassosum.10FCVal	0.357	0.435	-0.078	3.45e-24	0.354	0.425	-0.071	1.41e-06
Height21	pT+clump.MultiPRS	lassosum.10FCVal	0.399	0.435	-0.036	0.0478	0.389	0.425	-0.036	0.00607
Height21	LDpred2.PseudoVal	lassosum.10FCVal	0.378	0.435	-0.057	3.18e-11	0.394	0.425	-0.031	0.0683
Height21	LDpred1.MultiPRS	lassosum.10FCVal	0.384	0.435	-0.051	0.00547	0.397	0.425	-0.028	0.0865
Height21	PRScs.MultiPRS	lassosum.10FCVal	0.435	0.435	0	0.992	0.437	0.425	0.012	0.115
Height21	lassosum.PseudoVal	lassosum.PseudoVal	0.357	0.357	0	1	0.354	0.354	0	1
Height21	pT+clump.MultiPRS	lassosum.PseudoVal	0.399	0.357	0.041	0.028	0.389	0.354	0.035	0.0768
Height21	LDpred2.Inf	lassosum.PseudoVal	0.379	0.357	0.022	0.1	0.395	0.354	0.041	0.107
Height21	SBayesR.PseudoVal	lassosum.PseudoVal	0.428	0.357	0.071	1.23e-20	0.434	0.354	0.08	1.23e-07
Height21	PRScs.MultiPRS	lassosum.PseudoVal	0.435	0.357	0.078	3.06e-05	0.437	0.354	0.083	4.73e-07
Height21	SBLUP.Inf	lassosum.PseudoVal	0.378	0.357	0.02	0.132	0.387	0.354	0.033	0.201
Height21	lassosum.MultiPRS	lassosum.PseudoVal	0.44	0.357	0.083	9.39e-06	0.431	0.354	0.077	1.98e-06
Height21	PRScs.10FCVal	lassosum.PseudoVal	0.429	0.357	0.072	2.39e-20	0.434	0.354	0.08	1.34e-07
Height21	LDpred2.MultiPRS	lassosum.PseudoVal	0.44	0.357	0.083	8.31e-06	0.432	0.354	0.078	9.14e-06
Height21	PRScs.PseudoVal	lassosum.PseudoVal	0.436	0.357	0.078	4.38e-19	0.435	0.354	0.081	1.75e-06
Height21	LDpred2.PseudoVal	lassosum.PseudoVal	0.378	0.357	0.021	0.113	0.394	0.354	0.041	0.111
Height21	LDpred1.MultiPRS	lassosum.PseudoVal	0.384	0.357	0.027	0.158	0.397	0.354	0.043	0.0858
Height21	pT+clump.10FCVal	lassosum.PseudoVal	0.387	0.357	0.03	0.00448	0.353	0.354	0	0.986
Height21	All.MultiPRS	lassosum.PseudoVal	0.447	0.357	0.089	1.52e-06	0.443	0.354	0.089	9.71e-08
Height21	LDpred1.Inf	lassosum.PseudoVal	0.378	0.357	0.021	0.122	0.39	0.354	0.036	0.156
Height21	DBSLMM.PseudoVal	lassosum.PseudoVal	0.417	0.357	0.059	6.2e-08	0.428	0.354	0.075	0.000314
Height21	LDpred1.10FCVal	lassosum.PseudoVal	0.38	0.357	0.023	0.0822	0.383	0.354	0.029	0.257
Height21	lassosum.10FCVal	lassosum.PseudoVal	0.435	0.357	0.078	3.45e-24	0.425	0.354	0.071	1.41e-06
Height21	LDpred2.10FCVal	lassosum.PseudoVal	0.431	0.357	0.074	6.73e-13	0.445	0.354	0.092	4.02e-06
Height21	LDpred2.10FCVal	LDpred1.MultiPRS	0.431	0.384	0.048	0.00975	0.445	0.397	0.049	1.38e-05
Height21	PRScs.PseudoVal	LDpred1.MultiPRS	0.436	0.384	0.052	0.00489	0.435	0.397	0.038	0.00368
Height21	LDpred2.Inf	LDpred1.MultiPRS	0.379	0.384	-0.005	0.789	0.395	0.397	-0.002	0.795
Height21	pT+clump.10FCVal	LDpred1.MultiPRS	0.387	0.384	0.003	0.859	0.353	0.397	-0.043	0.0622
Height21	SBayesR.PseudoVal	LDpred1.MultiPRS	0.428	0.384	0.045	0.0157	0.434	0.397	0.037	0.0529
Height21	All.MultiPRS	LDpred1.MultiPRS	0.447	0.384	0.063	0.000629	0.443	0.397	0.046	0.00103
Height21	LDpred1.10FCVal	LDpred1.MultiPRS	0.38	0.384	-0.004	0.834	0.383	0.397	-0.014	0.0169
Height21	LDpred1.MultiPRS	LDpred1.MultiPRS	0.384	0.384	0	1	0.397	0.397	0	1
Height21	PRScs.10FCVal	LDpred1.MultiPRS	0.429	0.384	0.045	0.0138	0.434	0.397	0.037	0.0133
Height21	lassosum.10FCVal	LDpred1.MultiPRS	0.435	0.384	0.051	0.00547	0.425	0.397	0.028	0.0865
Height21	pT+clump.MultiPRS	LDpred1.MultiPRS	0.399	0.384	0.015	0.429	0.389	0.397	-0.008	0.669
Height21	LDpred1.Inf	LDpred1.MultiPRS	0.378	0.384	-0.006	0.745	0.39	0.397	-0.007	0.265
Height21	lassosum.MultiPRS	LDpred1.MultiPRS	0.44	0.384	0.056	0.00253	0.431	0.397	0.034	0.0233
Height21	PRScs.MultiPRS	LDpred1.MultiPRS	0.435	0.384	0.051	0.00549	0.437	0.397	0.04	0.00183
Height21	lassosum.PseudoVal	LDpred1.MultiPRS	0.357	0.384	-0.027	0.158	0.354	0.397	-0.043	0.0858
Height21	LDpred2.PseudoVal	LDpred1.MultiPRS	0.378	0.384	-0.006	0.763	0.394	0.397	-0.002	0.78
Height21	DBSLMM.PseudoVal	LDpred1.MultiPRS	0.417	0.384	0.033	0.075	0.428	0.397	0.032	0.0113
Height21	LDpred2.MultiPRS	LDpred1.MultiPRS	0.44	0.384	0.056	0.00261	0.432	0.397	0.035	0.019
Height21	SBLUP.Inf	LDpred1.MultiPRS	0.378	0.384	-0.006	0.742	0.387	0.397	-0.009	0.218
Height21	All.MultiPRS	LDpred1.Inf	0.447	0.378	0.069	0.000185	0.443	0.39	0.053	0.000298
Height21	LDpred2.PseudoVal	LDpred1.Inf	0.378	0.378	0	0.906	0.394	0.39	0.004	0.536
Height21	SBayesR.PseudoVal	LDpred1.Inf	0.428	0.378	0.051	7e-07	0.434	0.39	0.044	0.025
Height21	LDpred2.MultiPRS	LDpred1.Inf	0.44	0.378	0.062	0.000758	0.432	0.39	0.042	0.00615
Height21	PRScs.PseudoVal	LDpred1.Inf	0.436	0.378	0.058	2.65e-17	0.435	0.39	0.045	0.000645
Height21	LDpred1.Inf	LDpred1.Inf	0.378	0.378	0	1	0.39	0.39	0	1
Height21	pT+clump.10FCVal	LDpred1.Inf	0.387	0.378	0.009	0.414	0.353	0.39	-0.036	0.115
Height21	PRScs.MultiPRS	LDpred1.Inf	0.435	0.378	0.057	0.00197	0.437	0.39	0.047	0.000301
Height21	lassosum.10FCVal	LDpred1.Inf	0.435	0.378	0.057	2.8e-11	0.425	0.39	0.035	0.0347
Height21	pT+clump.MultiPRS	LDpred1.Inf	0.399	0.378	0.021	0.263	0.389	0.39	-0.001	0.956
Height21	LDpred1.MultiPRS	LDpred1.Inf	0.384	0.378	0.006	0.745	0.397	0.39	0.007	0.265
Height21	PRScs.10FCVal	LDpred1.Inf	0.429	0.378	0.051	1.03e-10	0.434	0.39	0.044	0.00369
Height21	LDpred2.Inf	LDpred1.Inf	0.379	0.378	0.001	0.767	0.395	0.39	0.005	0.515
Height21	SBLUP.Inf	LDpred1.Inf	0.378	0.378	0	0.982	0.387	0.39	-0.003	0.693
Height21	DBSLMM.PseudoVal	LDpred1.Inf	0.417	0.378	0.039	4.36e-10	0.428	0.39	0.039	0.00186
Height21	lassosum.MultiPRS	LDpred1.Inf	0.44	0.378	0.062	0.000853	0.431	0.39	0.041	0.007
Height21	LDpred1.10FCVal	LDpred1.Inf	0.38	0.378	0.002	0.674	0.383	0.39	-0.007	0.493
Height21	lassosum.PseudoVal	LDpred1.Inf	0.357	0.378	-0.021	0.122	0.354	0.39	-0.036	0.156
Height21	LDpred2.10FCVal	LDpred1.Inf	0.431	0.378	0.054	4.13e-19	0.445	0.39	0.056	9.4e-07
Height21	LDpred1.Inf	LDpred1.10FCVal	0.378	0.38	-0.002	0.674	0.39	0.383	0.007	0.493
Height21	PRScs.MultiPRS	LDpred1.10FCVal	0.435	0.38	0.055	0.00285	0.437	0.383	0.054	0.000184
Height21	LDpred1.10FCVal	LDpred1.10FCVal	0.38	0.38	0	1	0.383	0.383	0	1
Height21	All.MultiPRS	LDpred1.10FCVal	0.447	0.38	0.067	0.000288	0.443	0.383	0.06	7.89e-05
Height21	SBayesR.PseudoVal	LDpred1.10FCVal	0.428	0.38	0.048	1.66e-06	0.434	0.383	0.051	0.0104
Height21	DBSLMM.PseudoVal	LDpred1.10FCVal	0.417	0.38	0.037	8.68e-08	0.428	0.383	0.046	0.00134
Height21	pT+clump.MultiPRS	LDpred1.10FCVal	0.399	0.38	0.019	0.316	0.389	0.383	0.006	0.748
Height21	lassosum.MultiPRS	LDpred1.10FCVal	0.44	0.38	0.06	0.00123	0.431	0.383	0.048	0.00296
Height21	PRScs.10FCVal	LDpred1.10FCVal	0.429	0.38	0.049	1.78e-09	0.434	0.383	0.052	0.00173
Height21	lassosum.PseudoVal	LDpred1.10FCVal	0.357	0.38	-0.023	0.0822	0.354	0.383	-0.029	0.257
Height21	SBLUP.Inf	LDpred1.10FCVal	0.378	0.38	-0.002	0.67	0.387	0.383	0.005	0.667
Height21	LDpred2.PseudoVal	LDpred1.10FCVal	0.378	0.38	-0.002	0.764	0.394	0.383	0.012	0.319
Height21	pT+clump.10FCVal	LDpred1.10FCVal	0.387	0.38	0.007	0.535	0.353	0.383	-0.029	0.226
Height21	LDpred2.MultiPRS	LDpred1.10FCVal	0.44	0.38	0.06	0.0012	0.432	0.383	0.049	0.00221
Height21	PRScs.PseudoVal	LDpred1.10FCVal	0.436	0.38	0.056	1.75e-14	0.435	0.383	0.052	0.000402
Height21	LDpred2.10FCVal	LDpred1.10FCVal	0.431	0.38	0.051	7.6e-15	0.445	0.383	0.063	1.48e-06
Height21	LDpred1.MultiPRS	LDpred1.10FCVal	0.384	0.38	0.004	0.834	0.397	0.383	0.014	0.0169
Height21	LDpred2.Inf	LDpred1.10FCVal	0.379	0.38	-0.001	0.849	0.395	0.383	0.012	0.315
Height21	lassosum.10FCVal	LDpred1.10FCVal	0.435	0.38	0.055	3.22e-10	0.425	0.383	0.042	0.016
Height21	LDpred1.Inf	LDpred2.MultiPRS	0.378	0.44	-0.062	0.000758	0.39	0.432	-0.042	0.00615
Height21	DBSLMM.PseudoVal	LDpred2.MultiPRS	0.417	0.44	-0.024	0.197	0.428	0.432	-0.004	0.774
Height21	SBLUP.Inf	LDpred2.MultiPRS	0.378	0.44	-0.063	0.000743	0.387	0.432	-0.045	0.00487
Height21	LDpred2.Inf	LDpred2.MultiPRS	0.379	0.44	-0.061	0.00092	0.395	0.432	-0.038	0.0111
Height21	pT+clump.10FCVal	LDpred2.MultiPRS	0.387	0.44	-0.053	0.00399	0.353	0.432	-0.079	1.04e-05
Height21	LDpred2.10FCVal	LDpred2.MultiPRS	0.431	0.44	-0.009	0.626	0.445	0.432	0.013	0.0692
Height21	PRScs.PseudoVal	LDpred2.MultiPRS	0.436	0.44	-0.005	0.792	0.435	0.432	0.003	0.759
Height21	LDpred1.10FCVal	LDpred2.MultiPRS	0.38	0.44	-0.06	0.0012	0.383	0.432	-0.049	0.00221
Height21	All.MultiPRS	LDpred2.MultiPRS	0.447	0.44	0.006	0.722	0.443	0.432	0.011	0.153
Height21	SBayesR.PseudoVal	LDpred2.MultiPRS	0.428	0.44	-0.012	0.515	0.434	0.432	0.002	0.866
Height21	lassosum.PseudoVal	LDpred2.MultiPRS	0.357	0.44	-0.083	8.31e-06	0.354	0.432	-0.078	9.14e-06
Height21	pT+clump.MultiPRS	LDpred2.MultiPRS	0.399	0.44	-0.042	0.0241	0.389	0.432	-0.043	0.00336
Height21	lassosum.MultiPRS	LDpred2.MultiPRS	0.44	0.44	-0.001	0.975	0.431	0.432	-0.002	0.871
Height21	PRScs.10FCVal	LDpred2.MultiPRS	0.429	0.44	-0.011	0.542	0.434	0.432	0.002	0.822
Height21	PRScs.MultiPRS	LDpred2.MultiPRS	0.435	0.44	-0.005	0.775	0.437	0.432	0.005	0.578
Height21	lassosum.10FCVal	LDpred2.MultiPRS	0.435	0.44	-0.005	0.767	0.425	0.432	-0.007	0.463
Height21	LDpred2.PseudoVal	LDpred2.MultiPRS	0.378	0.44	-0.062	0.000814	0.394	0.432	-0.038	0.0114
Height21	LDpred1.MultiPRS	LDpred2.MultiPRS	0.384	0.44	-0.056	0.00261	0.397	0.432	-0.035	0.019
Height21	LDpred2.MultiPRS	LDpred2.MultiPRS	0.44	0.44	0	1	0.432	0.432	0	1
Height21	LDpred1.Inf	LDpred2.10FCVal	0.378	0.431	-0.054	4.13e-19	0.39	0.445	-0.056	9.4e-07
Height21	PRScs.MultiPRS	LDpred2.10FCVal	0.435	0.431	0.004	0.84	0.437	0.445	-0.008	0.296
Height21	LDpred2.MultiPRS	LDpred2.10FCVal	0.44	0.431	0.009	0.626	0.432	0.445	-0.013	0.0692
Height21	PRScs.PseudoVal	LDpred2.10FCVal	0.436	0.431	0.004	0.349	0.435	0.445	-0.011	0.204
Height21	LDpred2.10FCVal	LDpred2.10FCVal	0.431	0.431	0	1	0.445	0.445	0	1
Height21	lassosum.MultiPRS	LDpred2.10FCVal	0.44	0.431	0.008	0.649	0.431	0.445	-0.015	0.125
Height21	LDpred1.10FCVal	LDpred2.10FCVal	0.38	0.431	-0.051	7.6e-15	0.383	0.445	-0.063	1.48e-06
Height21	All.MultiPRS	LDpred2.10FCVal	0.447	0.431	0.015	0.399	0.443	0.445	-0.003	0.75
Height21	SBayesR.PseudoVal	LDpred2.10FCVal	0.428	0.431	-0.003	0.671	0.434	0.445	-0.011	0.404
Height21	DBSLMM.PseudoVal	LDpred2.10FCVal	0.417	0.431	-0.015	0.00635	0.428	0.445	-0.017	0.108
Height21	pT+clump.MultiPRS	LDpred2.10FCVal	0.399	0.431	-0.033	0.0743	0.389	0.445	-0.057	0.000104
Height21	lassosum.10FCVal	LDpred2.10FCVal	0.435	0.431	0.003	0.52	0.425	0.445	-0.02	0.0512
Height21	PRScs.10FCVal	LDpred2.10FCVal	0.429	0.431	-0.002	0.66	0.434	0.445	-0.011	0.254
Height21	lassosum.PseudoVal	LDpred2.10FCVal	0.357	0.431	-0.074	6.73e-13	0.354	0.445	-0.092	4.02e-06
Height21	SBLUP.Inf	LDpred2.10FCVal	0.378	0.431	-0.054	4.7e-18	0.387	0.445	-0.058	6.59e-07
Height21	LDpred2.PseudoVal	LDpred2.10FCVal	0.378	0.431	-0.053	6.53e-26	0.394	0.445	-0.051	2.5e-07
Height21	pT+clump.10FCVal	LDpred2.10FCVal	0.387	0.431	-0.044	3.65e-06	0.353	0.445	-0.092	1.17e-06
Height21	LDpred2.Inf	LDpred2.10FCVal	0.379	0.431	-0.053	2.14e-25	0.395	0.445	-0.051	2.47e-07
Height21	LDpred1.MultiPRS	LDpred2.10FCVal	0.384	0.431	-0.048	0.00975	0.397	0.445	-0.049	1.38e-05
Height21	lassosum.PseudoVal	LDpred2.PseudoVal	0.357	0.378	-0.021	0.113	0.354	0.394	-0.041	0.111
Height21	SBLUP.Inf	LDpred2.PseudoVal	0.378	0.378	-0.001	0.887	0.387	0.394	-0.007	0.314
Height21	SBayesR.PseudoVal	LDpred2.PseudoVal	0.428	0.378	0.05	7.66e-07	0.434	0.394	0.04	0.0463
Height21	All.MultiPRS	LDpred2.PseudoVal	0.447	0.378	0.068	0.000206	0.443	0.394	0.049	0.000986
Height21	PRScs.PseudoVal	LDpred2.PseudoVal	0.436	0.378	0.057	6.26e-17	0.435	0.394	0.04	0.00291
Height21	lassosum.MultiPRS	LDpred2.PseudoVal	0.44	0.378	0.061	0.000949	0.431	0.394	0.036	0.0192
Height21	PRScs.MultiPRS	LDpred2.PseudoVal	0.435	0.378	0.057	0.00214	0.437	0.394	0.043	0.00155
Height21	LDpred2.MultiPRS	LDpred2.PseudoVal	0.44	0.378	0.062	0.000814	0.432	0.394	0.038	0.0114
Height21	PRScs.10FCVal	LDpred2.PseudoVal	0.429	0.378	0.051	1.04e-10	0.434	0.394	0.04	0.0104
Height21	LDpred2.PseudoVal	LDpred2.PseudoVal	0.378	0.378	0	1	0.394	0.394	0	1
Height21	pT+clump.MultiPRS	LDpred2.PseudoVal	0.399	0.378	0.02	0.273	0.389	0.394	-0.005	0.77
Height21	pT+clump.10FCVal	LDpred2.PseudoVal	0.387	0.378	0.009	0.438	0.353	0.394	-0.041	0.0821
Height21	lassosum.10FCVal	LDpred2.PseudoVal	0.435	0.378	0.057	3.18e-11	0.425	0.394	0.031	0.0683
Height21	LDpred1.Inf	LDpred2.PseudoVal	0.378	0.378	0	0.906	0.39	0.394	-0.004	0.536
Height21	LDpred1.MultiPRS	LDpred2.PseudoVal	0.384	0.378	0.006	0.763	0.397	0.394	0.002	0.78
Height21	LDpred1.10FCVal	LDpred2.PseudoVal	0.38	0.378	0.002	0.764	0.383	0.394	-0.012	0.319
Height21	LDpred2.Inf	LDpred2.PseudoVal	0.379	0.378	0.001	0.163	0.395	0.394	0	0.852
Height21	LDpred2.10FCVal	LDpred2.PseudoVal	0.431	0.378	0.053	6.53e-26	0.445	0.394	0.051	2.5e-07
Height21	DBSLMM.PseudoVal	LDpred2.PseudoVal	0.417	0.378	0.038	1.3e-09	0.428	0.394	0.034	0.00894
Height21	pT+clump.MultiPRS	LDpred2.Inf	0.399	0.379	0.02	0.288	0.389	0.395	-0.006	0.761
Height21	lassosum.MultiPRS	LDpred2.Inf	0.44	0.379	0.061	0.00107	0.431	0.395	0.036	0.0188
Height21	SBayesR.PseudoVal	LDpred2.Inf	0.428	0.379	0.05	8.46e-07	0.434	0.395	0.04	0.0452
Height21	All.MultiPRS	LDpred2.Inf	0.447	0.379	0.068	0.000236	0.443	0.395	0.048	0.000947
Height21	SBLUP.Inf	LDpred2.Inf	0.378	0.379	-0.001	0.748	0.387	0.395	-0.007	0.305
Height21	LDpred2.PseudoVal	LDpred2.Inf	0.378	0.379	-0.001	0.163	0.394	0.395	0	0.852
Height21	PRScs.MultiPRS	LDpred2.Inf	0.435	0.379	0.056	0.0024	0.437	0.395	0.042	0.00135
Height21	LDpred2.MultiPRS	LDpred2.Inf	0.44	0.379	0.061	0.00092	0.432	0.395	0.038	0.0111
Height21	PRScs.10FCVal	LDpred2.Inf	0.429	0.379	0.05	8.68e-11	0.434	0.395	0.04	0.00954
Height21	LDpred1.Inf	LDpred2.Inf	0.378	0.379	-0.001	0.767	0.39	0.395	-0.005	0.515
Height21	LDpred1.MultiPRS	LDpred2.Inf	0.384	0.379	0.005	0.789	0.397	0.395	0.002	0.795
Height21	pT+clump.10FCVal	LDpred2.Inf	0.387	0.379	0.008	0.467	0.353	0.395	-0.041	0.0781
Height21	lassosum.10FCVal	LDpred2.Inf	0.435	0.379	0.056	2.98e-11	0.425	0.395	0.03	0.0661
Height21	PRScs.PseudoVal	LDpred2.Inf	0.436	0.379	0.057	3.36e-17	0.435	0.395	0.04	0.00252
Height21	DBSLMM.PseudoVal	LDpred2.Inf	0.417	0.379	0.038	1.96e-09	0.428	0.395	0.034	0.00897
Height21	LDpred1.10FCVal	LDpred2.Inf	0.38	0.379	0.001	0.849	0.383	0.395	-0.012	0.315
Height21	LDpred2.Inf	LDpred2.Inf	0.379	0.379	0	1	0.395	0.395	0	1
Height21	lassosum.PseudoVal	LDpred2.Inf	0.357	0.379	-0.022	0.1	0.354	0.395	-0.041	0.107
Height21	LDpred2.10FCVal	LDpred2.Inf	0.431	0.379	0.053	2.14e-25	0.445	0.395	0.051	2.47e-07
Height21	PRScs.10FCVal	PRScs.MultiPRS	0.429	0.435	-0.006	0.745	0.434	0.437	-0.003	0.547
Height21	LDpred1.10FCVal	PRScs.MultiPRS	0.38	0.435	-0.055	0.00285	0.383	0.437	-0.054	0.000184
Height21	lassosum.MultiPRS	PRScs.MultiPRS	0.44	0.435	0.005	0.798	0.431	0.437	-0.006	0.351
Height21	LDpred2.MultiPRS	PRScs.MultiPRS	0.44	0.435	0.005	0.775	0.432	0.437	-0.005	0.578
Height21	All.MultiPRS	PRScs.MultiPRS	0.447	0.435	0.012	0.00117	0.443	0.437	0.006	0.371
Height21	PRScs.PseudoVal	PRScs.MultiPRS	0.436	0.435	0	0.983	0.435	0.437	-0.002	0.188
Height21	LDpred1.MultiPRS	PRScs.MultiPRS	0.384	0.435	-0.051	0.00549	0.397	0.437	-0.04	0.00183
Height21	pT+clump.MultiPRS	PRScs.MultiPRS	0.399	0.435	-0.036	0.0475	0.389	0.437	-0.048	0.000206
Height21	lassosum.10FCVal	PRScs.MultiPRS	0.435	0.435	0	0.992	0.425	0.437	-0.012	0.115
Height21	SBayesR.PseudoVal	PRScs.MultiPRS	0.428	0.435	-0.007	0.714	0.434	0.437	-0.003	0.793
Height21	DBSLMM.PseudoVal	PRScs.MultiPRS	0.417	0.435	-0.018	0.313	0.428	0.437	-0.008	0.343
Height21	SBLUP.Inf	PRScs.MultiPRS	0.378	0.435	-0.057	0.00194	0.387	0.437	-0.05	0.000314
Height21	LDpred2.Inf	PRScs.MultiPRS	0.379	0.435	-0.056	0.0024	0.395	0.437	-0.042	0.00135
Height21	pT+clump.10FCVal	PRScs.MultiPRS	0.387	0.435	-0.048	0.0102	0.353	0.437	-0.084	9.07e-07
Height21	LDpred2.10FCVal	PRScs.MultiPRS	0.431	0.435	-0.004	0.84	0.445	0.437	0.008	0.296
Height21	lassosum.PseudoVal	PRScs.MultiPRS	0.357	0.435	-0.078	3.06e-05	0.354	0.437	-0.083	4.73e-07
Height21	LDpred2.PseudoVal	PRScs.MultiPRS	0.378	0.435	-0.057	0.00214	0.394	0.437	-0.043	0.00155
Height21	LDpred1.Inf	PRScs.MultiPRS	0.378	0.435	-0.057	0.00197	0.39	0.437	-0.047	0.000301
Height21	PRScs.MultiPRS	PRScs.MultiPRS	0.435	0.435	0	1	0.437	0.437	0	1
Height21	LDpred2.PseudoVal	PRScs.10FCVal	0.378	0.429	-0.051	1.04e-10	0.394	0.434	-0.04	0.0104
Height21	PRScs.10FCVal	PRScs.10FCVal	0.429	0.429	0	1	0.434	0.434	0	1
Height21	LDpred2.MultiPRS	PRScs.10FCVal	0.44	0.429	0.011	0.542	0.432	0.434	-0.002	0.822
Height21	pT+clump.MultiPRS	PRScs.10FCVal	0.399	0.429	-0.03	0.0968	0.389	0.434	-0.045	0.000626
Height21	LDpred1.Inf	PRScs.10FCVal	0.378	0.429	-0.051	1.03e-10	0.39	0.434	-0.044	0.00369
Height21	LDpred1.MultiPRS	PRScs.10FCVal	0.384	0.429	-0.045	0.0138	0.397	0.434	-0.037	0.0133
Height21	pT+clump.10FCVal	PRScs.10FCVal	0.387	0.429	-0.042	4.48e-07	0.353	0.434	-0.081	9.12e-07
Height21	lassosum.10FCVal	PRScs.10FCVal	0.435	0.429	0.006	0.14	0.425	0.434	-0.009	0.225
Height21	PRScs.PseudoVal	PRScs.10FCVal	0.436	0.429	0.006	0.0245	0.435	0.434	0.001	0.909
Height21	DBSLMM.PseudoVal	PRScs.10FCVal	0.417	0.429	-0.013	0.0265	0.428	0.434	-0.006	0.588
Height21	SBLUP.Inf	PRScs.10FCVal	0.378	0.429	-0.051	4.23e-10	0.387	0.434	-0.047	0.00356
Height21	LDpred2.Inf	PRScs.10FCVal	0.379	0.429	-0.05	8.68e-11	0.395	0.434	-0.04	0.00954
Height21	lassosum.PseudoVal	PRScs.10FCVal	0.357	0.429	-0.072	2.39e-20	0.354	0.434	-0.08	1.34e-07
Height21	LDpred2.10FCVal	PRScs.10FCVal	0.431	0.429	0.002	0.66	0.445	0.434	0.011	0.254
Height21	lassosum.MultiPRS	PRScs.10FCVal	0.44	0.429	0.011	0.561	0.431	0.434	-0.004	0.632
Height21	LDpred1.10FCVal	PRScs.10FCVal	0.38	0.429	-0.049	1.78e-09	0.383	0.434	-0.052	0.00173
Height21	All.MultiPRS	PRScs.10FCVal	0.447	0.429	0.017	0.334	0.443	0.434	0.009	0.244
Height21	SBayesR.PseudoVal	PRScs.10FCVal	0.428	0.429	-0.001	0.887	0.434	0.434	0	0.992
Height21	PRScs.MultiPRS	PRScs.10FCVal	0.435	0.429	0.006	0.745	0.437	0.434	0.003	0.547
Height21	All.MultiPRS	PRScs.PseudoVal	0.447	0.436	0.011	0.535	0.443	0.435	0.008	0.26
Height21	pT+clump.MultiPRS	PRScs.PseudoVal	0.399	0.436	-0.037	0.0443	0.389	0.435	-0.046	0.000473
Height21	LDpred2.PseudoVal	PRScs.PseudoVal	0.378	0.436	-0.057	6.26e-17	0.394	0.435	-0.04	0.00291
Height21	SBayesR.PseudoVal	PRScs.PseudoVal	0.428	0.436	-0.007	0.222	0.434	0.435	-0.001	0.948
Height21	LDpred2.MultiPRS	PRScs.PseudoVal	0.44	0.436	0.005	0.792	0.432	0.435	-0.003	0.759
Height21	SBLUP.Inf	PRScs.PseudoVal	0.378	0.436	-0.058	5.77e-16	0.387	0.435	-0.048	0.00066
Height21	LDpred1.Inf	PRScs.PseudoVal	0.378	0.436	-0.058	2.65e-17	0.39	0.435	-0.045	0.000645
Height21	PRScs.10FCVal	PRScs.PseudoVal	0.429	0.436	-0.006	0.0245	0.434	0.435	-0.001	0.909
Height21	LDpred2.Inf	PRScs.PseudoVal	0.379	0.436	-0.057	3.36e-17	0.395	0.435	-0.04	0.00252
Height21	PRScs.PseudoVal	PRScs.PseudoVal	0.436	0.436	0	1	0.435	0.435	0	1
Height21	LDpred2.10FCVal	PRScs.PseudoVal	0.431	0.436	-0.004	0.349	0.445	0.435	0.011	0.204
Height21	pT+clump.10FCVal	PRScs.PseudoVal	0.387	0.436	-0.048	1.95e-08	0.353	0.435	-0.081	1.95e-06
Height21	PRScs.MultiPRS	PRScs.PseudoVal	0.435	0.436	0	0.983	0.437	0.435	0.002	0.188
Height21	lassosum.10FCVal	PRScs.PseudoVal	0.435	0.436	-0.001	0.887	0.425	0.435	-0.01	0.206
Height21	lassosum.PseudoVal	PRScs.PseudoVal	0.357	0.436	-0.078	4.38e-19	0.354	0.435	-0.081	1.75e-06
Height21	LDpred1.MultiPRS	PRScs.PseudoVal	0.384	0.436	-0.052	0.00489	0.397	0.435	-0.038	0.00368
Height21	lassosum.MultiPRS	PRScs.PseudoVal	0.44	0.436	0.004	0.816	0.431	0.435	-0.004	0.56
Height21	LDpred1.10FCVal	PRScs.PseudoVal	0.38	0.436	-0.056	1.75e-14	0.383	0.435	-0.052	0.000402
Height21	DBSLMM.PseudoVal	PRScs.PseudoVal	0.417	0.436	-0.019	0.000139	0.428	0.435	-0.006	0.5
Height21	All.MultiPRS	pT+clump.MultiPRS	0.447	0.399	0.048	0.0085	0.443	0.389	0.054	7.39e-06
Height21	SBayesR.PseudoVal	pT+clump.MultiPRS	0.428	0.399	0.03	0.107	0.434	0.389	0.045	0.00173
Height21	LDpred1.MultiPRS	pT+clump.MultiPRS	0.384	0.399	-0.015	0.429	0.397	0.389	0.008	0.669
Height21	pT+clump.MultiPRS	pT+clump.MultiPRS	0.399	0.399	0	1	0.389	0.389	0	1
Height21	lassosum.10FCVal	pT+clump.MultiPRS	0.435	0.399	0.036	0.0478	0.425	0.389	0.036	0.00607
Height21	PRScs.10FCVal	pT+clump.MultiPRS	0.429	0.399	0.03	0.0968	0.434	0.389	0.045	0.000626
Height21	DBSLMM.PseudoVal	pT+clump.MultiPRS	0.417	0.399	0.018	0.33	0.428	0.389	0.04	0.00394
Height21	SBLUP.Inf	pT+clump.MultiPRS	0.378	0.399	-0.021	0.262	0.387	0.389	-0.002	0.93
Height21	LDpred2.Inf	pT+clump.MultiPRS	0.379	0.399	-0.02	0.288	0.395	0.389	0.006	0.761
Height21	pT+clump.10FCVal	pT+clump.MultiPRS	0.387	0.399	-0.011	0.539	0.353	0.389	-0.036	4.81e-05
Height21	LDpred2.10FCVal	pT+clump.MultiPRS	0.431	0.399	0.033	0.0743	0.445	0.389	0.057	0.000104
Height21	PRScs.PseudoVal	pT+clump.MultiPRS	0.436	0.399	0.037	0.0443	0.435	0.389	0.046	0.000473
Height21	LDpred1.10FCVal	pT+clump.MultiPRS	0.38	0.399	-0.019	0.316	0.383	0.389	-0.006	0.748
Height21	LDpred1.Inf	pT+clump.MultiPRS	0.378	0.399	-0.021	0.263	0.39	0.389	0.001	0.956
Height21	PRScs.MultiPRS	pT+clump.MultiPRS	0.435	0.399	0.036	0.0475	0.437	0.389	0.048	0.000206
Height21	lassosum.PseudoVal	pT+clump.MultiPRS	0.357	0.399	-0.041	0.028	0.354	0.389	-0.035	0.0768
Height21	LDpred2.PseudoVal	pT+clump.MultiPRS	0.378	0.399	-0.02	0.273	0.394	0.389	0.005	0.77
Height21	lassosum.MultiPRS	pT+clump.MultiPRS	0.44	0.399	0.041	0.0269	0.431	0.389	0.042	0.00131
Height21	LDpred2.MultiPRS	pT+clump.MultiPRS	0.44	0.399	0.042	0.0241	0.432	0.389	0.043	0.00336
Height21	LDpred2.10FCVal	pT+clump.10FCVal	0.431	0.387	0.044	3.65e-06	0.445	0.353	0.092	1.17e-06
Height21	pT+clump.MultiPRS	pT+clump.10FCVal	0.399	0.387	0.011	0.539	0.389	0.353	0.036	4.81e-05
Height21	LDpred2.Inf	pT+clump.10FCVal	0.379	0.387	-0.008	0.467	0.395	0.353	0.041	0.0781
Height21	SBayesR.PseudoVal	pT+clump.10FCVal	0.428	0.387	0.041	7.18e-07	0.434	0.353	0.081	6.75e-07
Height21	PRScs.MultiPRS	pT+clump.10FCVal	0.435	0.387	0.048	0.0102	0.437	0.353	0.084	9.07e-07
Height21	SBLUP.Inf	pT+clump.10FCVal	0.378	0.387	-0.01	0.421	0.387	0.353	0.034	0.161
Height21	lassosum.MultiPRS	pT+clump.10FCVal	0.44	0.387	0.052	0.00446	0.431	0.353	0.077	2.15e-06
Height21	PRScs.10FCVal	pT+clump.10FCVal	0.429	0.387	0.042	4.48e-07	0.434	0.353	0.081	9.12e-07
Height21	LDpred2.MultiPRS	pT+clump.10FCVal	0.44	0.387	0.053	0.00399	0.432	0.353	0.079	1.04e-05
Height21	lassosum.PseudoVal	pT+clump.10FCVal	0.357	0.387	-0.03	0.00448	0.354	0.353	0	0.986
Height21	LDpred2.PseudoVal	pT+clump.10FCVal	0.378	0.387	-0.009	0.438	0.394	0.353	0.041	0.0821
Height21	LDpred1.MultiPRS	pT+clump.10FCVal	0.384	0.387	-0.003	0.859	0.397	0.353	0.043	0.0622
Height21	pT+clump.10FCVal	pT+clump.10FCVal	0.387	0.387	0	1	0.353	0.353	0	1
Height21	All.MultiPRS	pT+clump.10FCVal	0.447	0.387	0.059	0.00138	0.443	0.353	0.089	1.34e-09
Height21	LDpred1.Inf	pT+clump.10FCVal	0.378	0.387	-0.009	0.414	0.39	0.353	0.036	0.115
Height21	DBSLMM.PseudoVal	pT+clump.10FCVal	0.417	0.387	0.029	0.00169	0.428	0.353	0.075	5.64e-05
Height21	LDpred1.10FCVal	pT+clump.10FCVal	0.38	0.387	-0.007	0.535	0.383	0.353	0.029	0.226
Height21	lassosum.10FCVal	pT+clump.10FCVal	0.435	0.387	0.048	7.29e-09	0.425	0.353	0.072	8.44e-06
Height21	PRScs.PseudoVal	pT+clump.10FCVal	0.436	0.387	0.048	1.95e-08	0.435	0.353	0.081	1.95e-06
Height21	pT+clump.MultiPRS	SBayesR.PseudoVal	0.399	0.428	-0.03	0.107	0.389	0.434	-0.045	0.00173
Height21	LDpred1.10FCVal	SBayesR.PseudoVal	0.38	0.428	-0.048	1.66e-06	0.383	0.434	-0.051	0.0104
Height21	PRScs.10FCVal	SBayesR.PseudoVal	0.429	0.428	0.001	0.887	0.434	0.434	0	0.992
Height21	LDpred2.10FCVal	SBayesR.PseudoVal	0.431	0.428	0.003	0.671	0.445	0.434	0.011	0.404
Height21	lassosum.PseudoVal	SBayesR.PseudoVal	0.357	0.428	-0.071	1.23e-20	0.354	0.434	-0.08	1.23e-07
Height21	LDpred2.PseudoVal	SBayesR.PseudoVal	0.378	0.428	-0.05	7.66e-07	0.394	0.434	-0.04	0.0463
Height21	lassosum.MultiPRS	SBayesR.PseudoVal	0.44	0.428	0.011	0.535	0.431	0.434	-0.004	0.746
Height21	LDpred2.MultiPRS	SBayesR.PseudoVal	0.44	0.428	0.012	0.515	0.432	0.434	-0.002	0.866
Height21	All.MultiPRS	SBayesR.PseudoVal	0.447	0.428	0.018	0.314	0.443	0.434	0.009	0.323
Height21	PRScs.PseudoVal	SBayesR.PseudoVal	0.436	0.428	0.007	0.222	0.435	0.434	0.001	0.948
Height21	LDpred1.MultiPRS	SBayesR.PseudoVal	0.384	0.428	-0.045	0.0157	0.397	0.434	-0.037	0.0529
Height21	pT+clump.10FCVal	SBayesR.PseudoVal	0.387	0.428	-0.041	7.18e-07	0.353	0.434	-0.081	6.75e-07
Height21	lassosum.10FCVal	SBayesR.PseudoVal	0.435	0.428	0.006	0.247	0.425	0.434	-0.009	0.412
Height21	SBayesR.PseudoVal	SBayesR.PseudoVal	0.428	0.428	0	1	0.434	0.434	0	1
Height21	DBSLMM.PseudoVal	SBayesR.PseudoVal	0.417	0.428	-0.012	0.108	0.428	0.434	-0.006	0.683
Height21	SBLUP.Inf	SBayesR.PseudoVal	0.378	0.428	-0.051	1.14e-06	0.387	0.434	-0.047	0.0212
Height21	LDpred2.Inf	SBayesR.PseudoVal	0.379	0.428	-0.05	8.46e-07	0.395	0.434	-0.04	0.0452
Height21	LDpred1.Inf	SBayesR.PseudoVal	0.378	0.428	-0.051	7e-07	0.39	0.434	-0.044	0.025
Height21	PRScs.MultiPRS	SBayesR.PseudoVal	0.435	0.428	0.007	0.714	0.437	0.434	0.003	0.793
Height21	LDpred2.10FCVal	SBLUP.Inf	0.431	0.378	0.054	4.7e-18	0.445	0.387	0.058	6.59e-07
Height21	PRScs.PseudoVal	SBLUP.Inf	0.436	0.378	0.058	5.77e-16	0.435	0.387	0.048	0.00066
Height21	LDpred1.10FCVal	SBLUP.Inf	0.38	0.378	0.002	0.67	0.383	0.387	-0.005	0.667
Height21	LDpred2.Inf	SBLUP.Inf	0.379	0.378	0.001	0.748	0.395	0.387	0.007	0.305
Height21	SBayesR.PseudoVal	SBLUP.Inf	0.428	0.378	0.051	1.14e-06	0.434	0.387	0.047	0.0212
Height21	lassosum.PseudoVal	SBLUP.Inf	0.357	0.378	-0.02	0.132	0.354	0.387	-0.033	0.201
Height21	pT+clump.MultiPRS	SBLUP.Inf	0.399	0.378	0.021	0.262	0.389	0.387	0.002	0.93
Height21	lassosum.MultiPRS	SBLUP.Inf	0.44	0.378	0.062	0.000841	0.431	0.387	0.043	0.00574
Height21	PRScs.10FCVal	SBLUP.Inf	0.429	0.378	0.051	4.23e-10	0.434	0.387	0.047	0.00356
Height21	PRScs.MultiPRS	SBLUP.Inf	0.435	0.378	0.057	0.00194	0.437	0.387	0.05	0.000314
Height21	LDpred1.MultiPRS	SBLUP.Inf	0.384	0.378	0.006	0.742	0.397	0.387	0.009	0.218
Height21	LDpred2.PseudoVal	SBLUP.Inf	0.378	0.378	0.001	0.887	0.394	0.387	0.007	0.314
Height21	LDpred1.Inf	SBLUP.Inf	0.378	0.378	0	0.982	0.39	0.387	0.003	0.693
Height21	LDpred2.MultiPRS	SBLUP.Inf	0.44	0.378	0.063	0.000743	0.432	0.387	0.045	0.00487
Height21	All.MultiPRS	SBLUP.Inf	0.447	0.378	0.069	0.000182	0.443	0.387	0.056	0.000284
Height21	SBLUP.Inf	SBLUP.Inf	0.378	0.378	0	1	0.387	0.387	0	1
Height21	DBSLMM.PseudoVal	SBLUP.Inf	0.417	0.378	0.039	3.12e-10	0.428	0.387	0.041	0.00127
Height21	pT+clump.10FCVal	SBLUP.Inf	0.387	0.378	0.01	0.421	0.353	0.387	-0.034	0.161
Height21	lassosum.10FCVal	SBLUP.Inf	0.435	0.378	0.057	1.04e-10	0.425	0.387	0.038	0.0297
BMI21	LDpred2.PseudoVal	All.MultiPRS	0.333	0.367	-0.034	0.0871	0.29	0.327	-0.037	0.00591
BMI21	pT+clump.10FCVal	All.MultiPRS	0.31	0.367	-0.058	0.00403	0.301	0.327	-0.026	0.131
BMI21	LDpred2.MultiPRS	All.MultiPRS	0.357	0.367	-0.01	0.606	0.308	0.327	-0.019	0.0228
BMI21	PRScs.PseudoVal	All.MultiPRS	0.347	0.367	-0.02	0.319	0.302	0.327	-0.025	0.0147
BMI21	LDpred1.Inf	All.MultiPRS	0.345	0.367	-0.022	0.262	0.298	0.327	-0.029	0.0319
BMI21	PRScs.MultiPRS	All.MultiPRS	0.354	0.367	-0.013	0.00362	0.325	0.327	-0.002	0.802
BMI21	LDpred2.Inf	All.MultiPRS	0.333	0.367	-0.034	0.0906	0.29	0.327	-0.037	0.00537
BMI21	lassosum.PseudoVal	All.MultiPRS	0.288	0.367	-0.079	7.24e-05	0.231	0.327	-0.097	1.81e-06
BMI21	LDpred2.10FCVal	All.MultiPRS	0.36	0.367	-0.007	0.706	0.315	0.327	-0.012	0.182
BMI21	lassosum.MultiPRS	All.MultiPRS	0.361	0.367	-0.007	0.741	0.334	0.327	0.007	0.374
BMI21	LDpred1.10FCVal	All.MultiPRS	0.336	0.367	-0.031	0.118	0.306	0.327	-0.021	0.132
BMI21	All.MultiPRS	All.MultiPRS	0.367	0.367	0	1	0.327	0.327	0	1
BMI21	SBayesR.PseudoVal	All.MultiPRS	0.339	0.367	-0.028	0.153	0.29	0.327	-0.037	0.00943
BMI21	LDpred1.MultiPRS	All.MultiPRS	0.349	0.367	-0.018	0.00108	0.306	0.327	-0.021	0.0729
BMI21	pT+clump.MultiPRS	All.MultiPRS	0.317	0.367	-0.05	0.0118	0.295	0.327	-0.032	0.0417
BMI21	lassosum.10FCVal	All.MultiPRS	0.352	0.367	-0.015	0.445	0.332	0.327	0.005	0.652
BMI21	PRScs.10FCVal	All.MultiPRS	0.353	0.367	-0.015	0.461	0.326	0.327	-0.001	0.927
BMI21	DBSLMM.PseudoVal	All.MultiPRS	0.354	0.367	-0.013	0.501	0.303	0.327	-0.024	0.026
BMI21	SBLUP.Inf	All.MultiPRS	0.324	0.367	-0.043	0.0329	0.299	0.327	-0.028	0.0584
BMI21	SBayesR.PseudoVal	DBSLMM.PseudoVal	0.339	0.354	-0.015	0.0411	0.29	0.303	-0.013	0.421
BMI21	LDpred2.Inf	DBSLMM.PseudoVal	0.333	0.354	-0.02	0.00321	0.29	0.303	-0.012	0.392
BMI21	pT+clump.10FCVal	DBSLMM.PseudoVal	0.31	0.354	-0.044	1.47e-07	0.301	0.303	-0.002	0.911
BMI21	PRScs.10FCVal	DBSLMM.PseudoVal	0.353	0.354	-0.001	0.781	0.326	0.303	0.023	0.0124
BMI21	PRScs.PseudoVal	DBSLMM.PseudoVal	0.347	0.354	-0.006	0.226	0.302	0.303	-0.001	0.929
BMI21	pT+clump.MultiPRS	DBSLMM.PseudoVal	0.317	0.354	-0.037	0.0651	0.295	0.303	-0.008	0.593
BMI21	LDpred1.Inf	DBSLMM.PseudoVal	0.345	0.354	-0.009	0.16	0.298	0.303	-0.005	0.711
BMI21	lassosum.MultiPRS	DBSLMM.PseudoVal	0.361	0.354	0.007	0.734	0.334	0.303	0.031	0.00677
BMI21	LDpred2.10FCVal	DBSLMM.PseudoVal	0.36	0.354	0.006	0.334	0.315	0.303	0.012	0.336
BMI21	lassosum.PseudoVal	DBSLMM.PseudoVal	0.288	0.354	-0.066	2.85e-11	0.231	0.303	-0.072	0.000661
BMI21	LDpred1.10FCVal	DBSLMM.PseudoVal	0.336	0.354	-0.018	0.0145	0.306	0.303	0.003	0.844
BMI21	LDpred1.MultiPRS	DBSLMM.PseudoVal	0.349	0.354	-0.005	0.806	0.306	0.303	0.003	0.811
BMI21	PRScs.MultiPRS	DBSLMM.PseudoVal	0.354	0.354	0	0.981	0.325	0.303	0.022	0.0107
BMI21	All.MultiPRS	DBSLMM.PseudoVal	0.367	0.354	0.013	0.501	0.327	0.303	0.024	0.026
BMI21	LDpred2.PseudoVal	DBSLMM.PseudoVal	0.333	0.354	-0.021	0.00291	0.29	0.303	-0.012	0.4
BMI21	DBSLMM.PseudoVal	DBSLMM.PseudoVal	0.354	0.354	0	1	0.303	0.303	0	1
BMI21	LDpred2.MultiPRS	DBSLMM.PseudoVal	0.357	0.354	0.003	0.876	0.308	0.303	0.006	0.67
BMI21	lassosum.10FCVal	DBSLMM.PseudoVal	0.352	0.354	-0.002	0.761	0.332	0.303	0.029	0.0145
BMI21	SBLUP.Inf	DBSLMM.PseudoVal	0.324	0.354	-0.029	4.67e-05	0.299	0.303	-0.004	0.786
BMI21	SBayesR.PseudoVal	lassosum.MultiPRS	0.339	0.361	-0.022	0.282	0.29	0.334	-0.044	0.00288
BMI21	LDpred2.10FCVal	lassosum.MultiPRS	0.36	0.361	-0.001	0.964	0.315	0.334	-0.019	0.103
BMI21	LDpred1.10FCVal	lassosum.MultiPRS	0.336	0.361	-0.025	0.219	0.306	0.334	-0.028	0.076
BMI21	LDpred2.Inf	lassosum.MultiPRS	0.333	0.361	-0.027	0.175	0.29	0.334	-0.044	0.00508
BMI21	PRScs.10FCVal	lassosum.MultiPRS	0.353	0.361	-0.008	0.687	0.326	0.334	-0.008	0.438
BMI21	PRScs.MultiPRS	lassosum.MultiPRS	0.354	0.361	-0.006	0.75	0.325	0.334	-0.009	0.288
BMI21	pT+clump.MultiPRS	lassosum.MultiPRS	0.317	0.361	-0.044	0.0292	0.295	0.334	-0.039	0.0169
BMI21	lassosum.MultiPRS	lassosum.MultiPRS	0.361	0.361	0	1	0.334	0.334	0	1
BMI21	lassosum.10FCVal	lassosum.MultiPRS	0.352	0.361	-0.008	0.669	0.332	0.334	-0.002	0.762
BMI21	LDpred2.MultiPRS	lassosum.MultiPRS	0.357	0.361	-0.004	0.542	0.308	0.334	-0.026	0.038
BMI21	LDpred1.MultiPRS	lassosum.MultiPRS	0.349	0.361	-0.012	0.557	0.306	0.334	-0.028	0.048
BMI21	LDpred2.PseudoVal	lassosum.MultiPRS	0.333	0.361	-0.028	0.169	0.29	0.334	-0.044	0.00566
BMI21	LDpred1.Inf	lassosum.MultiPRS	0.345	0.361	-0.016	0.431	0.298	0.334	-0.037	0.0187
BMI21	pT+clump.10FCVal	lassosum.MultiPRS	0.31	0.361	-0.051	0.0116	0.301	0.334	-0.033	0.0672
BMI21	lassosum.PseudoVal	lassosum.MultiPRS	0.288	0.361	-0.072	0.00037	0.231	0.334	-0.104	4.58e-08
BMI21	SBLUP.Inf	lassosum.MultiPRS	0.324	0.361	-0.036	0.0719	0.299	0.334	-0.035	0.0283
BMI21	DBSLMM.PseudoVal	lassosum.MultiPRS	0.354	0.361	-0.007	0.734	0.303	0.334	-0.031	0.00677
BMI21	All.MultiPRS	lassosum.MultiPRS	0.367	0.361	0.007	0.741	0.327	0.334	-0.007	0.374
BMI21	PRScs.PseudoVal	lassosum.MultiPRS	0.347	0.361	-0.013	0.511	0.302	0.334	-0.032	0.00134
BMI21	LDpred1.Inf	lassosum.10FCVal	0.345	0.352	-0.007	0.303	0.298	0.332	-0.034	0.0241
BMI21	PRScs.10FCVal	lassosum.10FCVal	0.353	0.352	0	0.926	0.326	0.332	-0.006	0.568
BMI21	LDpred2.MultiPRS	lassosum.10FCVal	0.357	0.352	0.005	0.808	0.308	0.332	-0.024	0.0671
BMI21	lassosum.10FCVal	lassosum.10FCVal	0.352	0.352	0	1	0.332	0.332	0	1
BMI21	PRScs.PseudoVal	lassosum.10FCVal	0.347	0.352	-0.005	0.371	0.302	0.332	-0.03	0.00684
BMI21	DBSLMM.PseudoVal	lassosum.10FCVal	0.354	0.352	0.002	0.761	0.303	0.332	-0.029	0.0145
BMI21	SBLUP.Inf	lassosum.10FCVal	0.324	0.352	-0.028	0.000502	0.299	0.332	-0.033	0.0358
BMI21	LDpred2.Inf	lassosum.10FCVal	0.333	0.352	-0.019	0.0135	0.29	0.332	-0.042	0.00822
BMI21	pT+clump.10FCVal	lassosum.10FCVal	0.31	0.352	-0.043	7.13e-07	0.301	0.332	-0.031	0.0673
BMI21	LDpred2.10FCVal	lassosum.10FCVal	0.36	0.352	0.008	0.194	0.315	0.332	-0.017	0.163
BMI21	lassosum.MultiPRS	lassosum.10FCVal	0.361	0.352	0.008	0.669	0.334	0.332	0.002	0.762
BMI21	LDpred1.10FCVal	lassosum.10FCVal	0.336	0.352	-0.016	0.0388	0.306	0.332	-0.026	0.0996
BMI21	All.MultiPRS	lassosum.10FCVal	0.367	0.352	0.015	0.445	0.327	0.332	-0.005	0.652
BMI21	SBayesR.PseudoVal	lassosum.10FCVal	0.339	0.352	-0.013	0.0895	0.29	0.332	-0.042	0.00878
BMI21	lassosum.PseudoVal	lassosum.10FCVal	0.288	0.352	-0.064	1.2e-11	0.231	0.332	-0.101	3.46e-07
BMI21	pT+clump.MultiPRS	lassosum.10FCVal	0.317	0.352	-0.035	0.0782	0.295	0.332	-0.037	0.017
BMI21	LDpred2.PseudoVal	lassosum.10FCVal	0.333	0.352	-0.019	0.0125	0.29	0.332	-0.041	0.00897
BMI21	LDpred1.MultiPRS	lassosum.10FCVal	0.349	0.352	-0.003	0.873	0.306	0.332	-0.026	0.0636
BMI21	PRScs.MultiPRS	lassosum.10FCVal	0.354	0.352	0.002	0.911	0.325	0.332	-0.007	0.437
BMI21	lassosum.PseudoVal	lassosum.PseudoVal	0.288	0.288	0	1	0.231	0.231	0	1
BMI21	pT+clump.MultiPRS	lassosum.PseudoVal	0.317	0.288	0.029	0.159	0.295	0.231	0.064	0.00282
BMI21	LDpred2.Inf	lassosum.PseudoVal	0.333	0.288	0.045	0.00028	0.29	0.231	0.06	0.0226
BMI21	SBayesR.PseudoVal	lassosum.PseudoVal	0.339	0.288	0.051	8.27e-14	0.29	0.231	0.06	2.43e-05
BMI21	PRScs.MultiPRS	lassosum.PseudoVal	0.354	0.288	0.066	0.000955	0.325	0.231	0.094	6.03e-07
BMI21	SBLUP.Inf	lassosum.PseudoVal	0.324	0.288	0.036	0.00471	0.299	0.231	0.068	0.0107
BMI21	lassosum.MultiPRS	lassosum.PseudoVal	0.361	0.288	0.072	0.00037	0.334	0.231	0.104	4.58e-08
BMI21	PRScs.10FCVal	lassosum.PseudoVal	0.353	0.288	0.064	2.54e-09	0.326	0.231	0.096	2.09e-05
BMI21	LDpred2.MultiPRS	lassosum.PseudoVal	0.357	0.288	0.069	0.000714	0.308	0.231	0.078	0.000354
BMI21	PRScs.PseudoVal	lassosum.PseudoVal	0.347	0.288	0.059	5.06e-15	0.302	0.231	0.071	4.61e-06
BMI21	LDpred2.PseudoVal	lassosum.PseudoVal	0.333	0.288	0.045	0.000351	0.29	0.231	0.06	0.0239
BMI21	LDpred1.MultiPRS	lassosum.PseudoVal	0.349	0.288	0.061	0.00249	0.306	0.231	0.075	0.00283
BMI21	pT+clump.10FCVal	lassosum.PseudoVal	0.31	0.288	0.021	0.099	0.301	0.231	0.07	0.00745
BMI21	All.MultiPRS	lassosum.PseudoVal	0.367	0.288	0.079	7.24e-05	0.327	0.231	0.097	1.81e-06
BMI21	LDpred1.Inf	lassosum.PseudoVal	0.345	0.288	0.057	3.52e-06	0.298	0.231	0.067	0.0101
BMI21	DBSLMM.PseudoVal	lassosum.PseudoVal	0.354	0.288	0.066	2.85e-11	0.303	0.231	0.072	0.000661
BMI21	LDpred1.10FCVal	lassosum.PseudoVal	0.336	0.288	0.048	0.000204	0.306	0.231	0.075	0.00487
BMI21	lassosum.10FCVal	lassosum.PseudoVal	0.352	0.288	0.064	1.2e-11	0.332	0.231	0.101	3.46e-07
BMI21	LDpred2.10FCVal	lassosum.PseudoVal	0.36	0.288	0.071	3.43e-12	0.315	0.231	0.084	8.12e-05
BMI21	LDpred2.10FCVal	LDpred1.MultiPRS	0.36	0.349	0.011	0.589	0.315	0.306	0.009	0.445
BMI21	PRScs.PseudoVal	LDpred1.MultiPRS	0.347	0.349	-0.001	0.941	0.302	0.306	-0.004	0.77
BMI21	LDpred2.Inf	LDpred1.MultiPRS	0.333	0.349	-0.016	0.438	0.29	0.306	-0.015	0.115
BMI21	pT+clump.10FCVal	LDpred1.MultiPRS	0.31	0.349	-0.039	0.0512	0.301	0.306	-0.005	0.76
BMI21	SBayesR.PseudoVal	LDpred1.MultiPRS	0.339	0.349	-0.01	0.616	0.29	0.306	-0.016	0.424
BMI21	All.MultiPRS	LDpred1.MultiPRS	0.367	0.349	0.018	0.00108	0.327	0.306	0.021	0.0729
BMI21	LDpred1.10FCVal	LDpred1.MultiPRS	0.336	0.349	-0.013	0.518	0.306	0.306	0	0.987
BMI21	LDpred1.MultiPRS	LDpred1.MultiPRS	0.349	0.349	0	1	0.306	0.306	0	1
BMI21	PRScs.10FCVal	LDpred1.MultiPRS	0.353	0.349	0.004	0.855	0.326	0.306	0.02	0.0237
BMI21	lassosum.10FCVal	LDpred1.MultiPRS	0.352	0.349	0.003	0.873	0.332	0.306	0.026	0.0636
BMI21	pT+clump.MultiPRS	LDpred1.MultiPRS	0.317	0.349	-0.032	0.111	0.295	0.306	-0.011	0.508
BMI21	LDpred1.Inf	LDpred1.MultiPRS	0.345	0.349	-0.004	0.837	0.298	0.306	-0.008	0.215
BMI21	lassosum.MultiPRS	LDpred1.MultiPRS	0.361	0.349	0.012	0.557	0.334	0.306	0.028	0.048
BMI21	PRScs.MultiPRS	LDpred1.MultiPRS	0.354	0.349	0.005	0.281	0.325	0.306	0.019	0.0704
BMI21	lassosum.PseudoVal	LDpred1.MultiPRS	0.288	0.349	-0.061	0.00249	0.231	0.306	-0.075	0.00283
BMI21	LDpred2.PseudoVal	LDpred1.MultiPRS	0.333	0.349	-0.016	0.427	0.29	0.306	-0.015	0.126
BMI21	DBSLMM.PseudoVal	LDpred1.MultiPRS	0.354	0.349	0.005	0.806	0.303	0.306	-0.003	0.811
BMI21	LDpred2.MultiPRS	LDpred1.MultiPRS	0.357	0.349	0.008	0.686	0.308	0.306	0.002	0.844
BMI21	SBLUP.Inf	LDpred1.MultiPRS	0.324	0.349	-0.024	0.225	0.299	0.306	-0.007	0.515
BMI21	All.MultiPRS	LDpred1.Inf	0.367	0.345	0.022	0.262	0.327	0.298	0.029	0.0319
BMI21	LDpred2.PseudoVal	LDpred1.Inf	0.333	0.345	-0.012	0.00881	0.29	0.298	-0.007	0.435
BMI21	SBayesR.PseudoVal	LDpred1.Inf	0.339	0.345	-0.006	0.543	0.29	0.298	-0.008	0.713
BMI21	LDpred2.MultiPRS	LDpred1.Inf	0.357	0.345	0.012	0.544	0.308	0.298	0.011	0.423
BMI21	PRScs.PseudoVal	LDpred1.Inf	0.347	0.345	0.003	0.7	0.302	0.298	0.004	0.788
BMI21	LDpred1.Inf	LDpred1.Inf	0.345	0.345	0	1	0.298	0.298	0	1
BMI21	pT+clump.10FCVal	LDpred1.Inf	0.31	0.345	-0.035	5.93e-06	0.301	0.298	0.003	0.846
BMI21	PRScs.MultiPRS	LDpred1.Inf	0.354	0.345	0.009	0.634	0.325	0.298	0.027	0.0152
BMI21	lassosum.10FCVal	LDpred1.Inf	0.352	0.345	0.007	0.303	0.332	0.298	0.034	0.0241
BMI21	pT+clump.MultiPRS	LDpred1.Inf	0.317	0.345	-0.028	0.165	0.295	0.298	-0.003	0.862
BMI21	LDpred1.MultiPRS	LDpred1.Inf	0.349	0.345	0.004	0.837	0.306	0.298	0.008	0.215
BMI21	PRScs.10FCVal	LDpred1.Inf	0.353	0.345	0.008	0.068	0.326	0.298	0.029	0.00221
BMI21	LDpred2.Inf	LDpred1.Inf	0.333	0.345	-0.011	0.0087	0.29	0.298	-0.007	0.411
BMI21	SBLUP.Inf	LDpred1.Inf	0.324	0.345	-0.02	7.45e-05	0.299	0.298	0.001	0.926
BMI21	DBSLMM.PseudoVal	LDpred1.Inf	0.354	0.345	0.009	0.16	0.303	0.298	0.005	0.711
BMI21	lassosum.MultiPRS	LDpred1.Inf	0.361	0.345	0.016	0.431	0.334	0.298	0.037	0.0187
BMI21	LDpred1.10FCVal	LDpred1.Inf	0.336	0.345	-0.009	0.0673	0.306	0.298	0.008	0.418
BMI21	lassosum.PseudoVal	LDpred1.Inf	0.288	0.345	-0.057	3.52e-06	0.231	0.298	-0.067	0.0101
BMI21	LDpred2.10FCVal	LDpred1.Inf	0.36	0.345	0.015	0.011	0.315	0.298	0.017	0.17
BMI21	LDpred1.Inf	LDpred1.10FCVal	0.345	0.336	0.009	0.0673	0.298	0.306	-0.008	0.418
BMI21	PRScs.MultiPRS	LDpred1.10FCVal	0.354	0.336	0.018	0.359	0.325	0.306	0.019	0.143
BMI21	LDpred1.10FCVal	LDpred1.10FCVal	0.336	0.336	0	1	0.306	0.306	0	1
BMI21	All.MultiPRS	LDpred1.10FCVal	0.367	0.336	0.031	0.118	0.327	0.306	0.021	0.132
BMI21	SBayesR.PseudoVal	LDpred1.10FCVal	0.339	0.336	0.003	0.768	0.29	0.306	-0.016	0.469
BMI21	DBSLMM.PseudoVal	LDpred1.10FCVal	0.354	0.336	0.018	0.0145	0.303	0.306	-0.003	0.844
BMI21	pT+clump.MultiPRS	LDpred1.10FCVal	0.317	0.336	-0.019	0.345	0.295	0.306	-0.011	0.55
BMI21	lassosum.MultiPRS	LDpred1.10FCVal	0.361	0.336	0.025	0.219	0.334	0.306	0.028	0.076
BMI21	PRScs.10FCVal	LDpred1.10FCVal	0.353	0.336	0.017	0.00252	0.326	0.306	0.02	0.0777
BMI21	lassosum.PseudoVal	LDpred1.10FCVal	0.288	0.336	-0.048	0.000204	0.231	0.306	-0.075	0.00487
BMI21	SBLUP.Inf	LDpred1.10FCVal	0.324	0.336	-0.011	0.051	0.299	0.306	-0.007	0.566
BMI21	LDpred2.PseudoVal	LDpred1.10FCVal	0.333	0.336	-0.003	0.612	0.29	0.306	-0.015	0.201
BMI21	pT+clump.10FCVal	LDpred1.10FCVal	0.31	0.336	-0.026	0.00261	0.301	0.306	-0.005	0.781
BMI21	LDpred2.MultiPRS	LDpred1.10FCVal	0.357	0.336	0.021	0.294	0.308	0.306	0.003	0.86
BMI21	PRScs.PseudoVal	LDpred1.10FCVal	0.347	0.336	0.012	0.141	0.302	0.306	-0.004	0.806
BMI21	LDpred2.10FCVal	LDpred1.10FCVal	0.36	0.336	0.024	0.000515	0.315	0.306	0.009	0.52
BMI21	LDpred1.MultiPRS	LDpred1.10FCVal	0.349	0.336	0.013	0.518	0.306	0.306	0	0.987
BMI21	LDpred2.Inf	LDpred1.10FCVal	0.333	0.336	-0.003	0.652	0.29	0.306	-0.015	0.191
BMI21	lassosum.10FCVal	LDpred1.10FCVal	0.352	0.336	0.016	0.0388	0.332	0.306	0.026	0.0996
BMI21	LDpred1.Inf	LDpred2.MultiPRS	0.345	0.357	-0.012	0.544	0.298	0.308	-0.011	0.423
BMI21	DBSLMM.PseudoVal	LDpred2.MultiPRS	0.354	0.357	-0.003	0.876	0.303	0.308	-0.006	0.67
BMI21	SBLUP.Inf	LDpred2.MultiPRS	0.324	0.357	-0.032	0.105	0.299	0.308	-0.01	0.515
BMI21	LDpred2.Inf	LDpred2.MultiPRS	0.333	0.357	-0.024	0.239	0.29	0.308	-0.018	0.0716
BMI21	pT+clump.10FCVal	LDpred2.MultiPRS	0.31	0.357	-0.047	0.019	0.301	0.308	-0.008	0.68
BMI21	LDpred2.10FCVal	LDpred2.MultiPRS	0.36	0.357	0.003	0.89	0.315	0.308	0.007	0.0999
BMI21	PRScs.PseudoVal	LDpred2.MultiPRS	0.347	0.357	-0.009	0.635	0.302	0.308	-0.007	0.578
BMI21	LDpred1.10FCVal	LDpred2.MultiPRS	0.336	0.357	-0.021	0.294	0.306	0.308	-0.003	0.86
BMI21	All.MultiPRS	LDpred2.MultiPRS	0.367	0.357	0.01	0.606	0.327	0.308	0.019	0.0228
BMI21	SBayesR.PseudoVal	LDpred2.MultiPRS	0.339	0.357	-0.018	0.372	0.29	0.308	-0.018	0.273
BMI21	lassosum.PseudoVal	LDpred2.MultiPRS	0.288	0.357	-0.069	0.000714	0.231	0.308	-0.078	0.000354
BMI21	pT+clump.MultiPRS	LDpred2.MultiPRS	0.317	0.357	-0.04	0.046	0.295	0.308	-0.014	0.422
BMI21	lassosum.MultiPRS	LDpred2.MultiPRS	0.361	0.357	0.004	0.542	0.334	0.308	0.026	0.038
BMI21	PRScs.10FCVal	LDpred2.MultiPRS	0.353	0.357	-0.004	0.826	0.326	0.308	0.018	0.111
BMI21	PRScs.MultiPRS	LDpred2.MultiPRS	0.354	0.357	-0.003	0.894	0.325	0.308	0.017	0.118
BMI21	lassosum.10FCVal	LDpred2.MultiPRS	0.352	0.357	-0.005	0.808	0.332	0.308	0.024	0.0671
BMI21	LDpred2.PseudoVal	LDpred2.MultiPRS	0.333	0.357	-0.024	0.232	0.29	0.308	-0.018	0.0738
BMI21	LDpred1.MultiPRS	LDpred2.MultiPRS	0.349	0.357	-0.008	0.686	0.306	0.308	-0.002	0.844
BMI21	LDpred2.MultiPRS	LDpred2.MultiPRS	0.357	0.357	0	1	0.308	0.308	0	1
BMI21	LDpred1.Inf	LDpred2.10FCVal	0.345	0.36	-0.015	0.011	0.298	0.315	-0.017	0.17
BMI21	PRScs.MultiPRS	LDpred2.10FCVal	0.354	0.36	-0.005	0.786	0.325	0.315	0.01	0.309
BMI21	LDpred2.MultiPRS	LDpred2.10FCVal	0.357	0.36	-0.003	0.89	0.308	0.315	-0.007	0.0999
BMI21	PRScs.PseudoVal	LDpred2.10FCVal	0.347	0.36	-0.012	0.0238	0.302	0.315	-0.013	0.243
BMI21	LDpred2.10FCVal	LDpred2.10FCVal	0.36	0.36	0	1	0.315	0.315	0	1
BMI21	lassosum.MultiPRS	LDpred2.10FCVal	0.361	0.36	0.001	0.964	0.334	0.315	0.019	0.103
BMI21	LDpred1.10FCVal	LDpred2.10FCVal	0.336	0.36	-0.024	0.000515	0.306	0.315	-0.009	0.52
BMI21	All.MultiPRS	LDpred2.10FCVal	0.367	0.36	0.007	0.706	0.327	0.315	0.012	0.182
BMI21	SBayesR.PseudoVal	LDpred2.10FCVal	0.339	0.36	-0.021	0.00689	0.29	0.315	-0.025	0.124
BMI21	DBSLMM.PseudoVal	LDpred2.10FCVal	0.354	0.36	-0.006	0.334	0.303	0.315	-0.012	0.336
BMI21	pT+clump.MultiPRS	LDpred2.10FCVal	0.317	0.36	-0.043	0.0321	0.295	0.315	-0.02	0.228
BMI21	lassosum.10FCVal	LDpred2.10FCVal	0.352	0.36	-0.008	0.194	0.332	0.315	0.017	0.163
BMI21	PRScs.10FCVal	LDpred2.10FCVal	0.353	0.36	-0.007	0.153	0.326	0.315	0.011	0.281
BMI21	lassosum.PseudoVal	LDpred2.10FCVal	0.288	0.36	-0.071	3.43e-12	0.231	0.315	-0.084	8.12e-05
BMI21	SBLUP.Inf	LDpred2.10FCVal	0.324	0.36	-0.035	2.96e-07	0.299	0.315	-0.016	0.255
BMI21	LDpred2.PseudoVal	LDpred2.10FCVal	0.333	0.36	-0.027	4.85e-10	0.29	0.315	-0.024	0.00775
BMI21	pT+clump.10FCVal	LDpred2.10FCVal	0.31	0.36	-0.05	1.48e-08	0.301	0.315	-0.014	0.434
BMI21	LDpred2.Inf	LDpred2.10FCVal	0.333	0.36	-0.026	7.94e-10	0.29	0.315	-0.024	0.00719
BMI21	LDpred1.MultiPRS	LDpred2.10FCVal	0.349	0.36	-0.011	0.589	0.306	0.315	-0.009	0.445
BMI21	lassosum.PseudoVal	LDpred2.PseudoVal	0.288	0.333	-0.045	0.000351	0.231	0.29	-0.06	0.0239
BMI21	SBLUP.Inf	LDpred2.PseudoVal	0.324	0.333	-0.009	0.134	0.299	0.29	0.008	0.495
BMI21	SBayesR.PseudoVal	LDpred2.PseudoVal	0.339	0.333	0.006	0.546	0.29	0.29	0	0.984
BMI21	All.MultiPRS	LDpred2.PseudoVal	0.367	0.333	0.034	0.0871	0.327	0.29	0.037	0.00591
BMI21	PRScs.PseudoVal	LDpred2.PseudoVal	0.347	0.333	0.014	0.0481	0.302	0.29	0.011	0.477
BMI21	lassosum.MultiPRS	LDpred2.PseudoVal	0.361	0.333	0.028	0.169	0.334	0.29	0.044	0.00566
BMI21	PRScs.MultiPRS	LDpred2.PseudoVal	0.354	0.333	0.021	0.286	0.325	0.29	0.034	0.00559
BMI21	LDpred2.MultiPRS	LDpred2.PseudoVal	0.357	0.333	0.024	0.232	0.308	0.29	0.018	0.0738
BMI21	PRScs.10FCVal	LDpred2.PseudoVal	0.353	0.333	0.02	0.000138	0.326	0.29	0.036	0.000962
BMI21	LDpred2.PseudoVal	LDpred2.PseudoVal	0.333	0.333	0	1	0.29	0.29	0	1
BMI21	pT+clump.MultiPRS	LDpred2.PseudoVal	0.317	0.333	-0.016	0.423	0.295	0.29	0.004	0.823
BMI21	pT+clump.10FCVal	LDpred2.PseudoVal	0.31	0.333	-0.023	0.00725	0.301	0.29	0.01	0.563
BMI21	lassosum.10FCVal	LDpred2.PseudoVal	0.352	0.333	0.019	0.0125	0.332	0.29	0.041	0.00897
BMI21	LDpred1.Inf	LDpred2.PseudoVal	0.345	0.333	0.012	0.00881	0.298	0.29	0.007	0.435
BMI21	LDpred1.MultiPRS	LDpred2.PseudoVal	0.349	0.333	0.016	0.427	0.306	0.29	0.015	0.126
BMI21	LDpred1.10FCVal	LDpred2.PseudoVal	0.336	0.333	0.003	0.612	0.306	0.29	0.015	0.201
BMI21	LDpred2.Inf	LDpred2.PseudoVal	0.333	0.333	0	0.429	0.29	0.29	0	0.931
BMI21	LDpred2.10FCVal	LDpred2.PseudoVal	0.36	0.333	0.027	4.85e-10	0.315	0.29	0.024	0.00775
BMI21	DBSLMM.PseudoVal	LDpred2.PseudoVal	0.354	0.333	0.021	0.00291	0.303	0.29	0.012	0.4
BMI21	pT+clump.MultiPRS	LDpred2.Inf	0.317	0.333	-0.016	0.413	0.295	0.29	0.004	0.817
BMI21	lassosum.MultiPRS	LDpred2.Inf	0.361	0.333	0.027	0.175	0.334	0.29	0.044	0.00508
BMI21	SBayesR.PseudoVal	LDpred2.Inf	0.339	0.333	0.006	0.567	0.29	0.29	0	0.987
BMI21	All.MultiPRS	LDpred2.Inf	0.367	0.333	0.034	0.0906	0.327	0.29	0.037	0.00537
BMI21	SBLUP.Inf	LDpred2.Inf	0.324	0.333	-0.009	0.113	0.299	0.29	0.008	0.486
BMI21	LDpred2.PseudoVal	LDpred2.Inf	0.333	0.333	0	0.429	0.29	0.29	0	0.931
BMI21	PRScs.MultiPRS	LDpred2.Inf	0.354	0.333	0.021	0.295	0.325	0.29	0.034	0.00438
BMI21	LDpred2.MultiPRS	LDpred2.Inf	0.357	0.333	0.024	0.239	0.308	0.29	0.018	0.0716
BMI21	PRScs.10FCVal	LDpred2.Inf	0.353	0.333	0.019	0.000131	0.326	0.29	0.036	0.000681
BMI21	LDpred1.Inf	LDpred2.Inf	0.345	0.333	0.011	0.0087	0.298	0.29	0.007	0.411
BMI21	LDpred1.MultiPRS	LDpred2.Inf	0.349	0.333	0.016	0.438	0.306	0.29	0.015	0.115
BMI21	pT+clump.10FCVal	LDpred2.Inf	0.31	0.333	-0.024	0.00578	0.301	0.29	0.01	0.555
BMI21	lassosum.10FCVal	LDpred2.Inf	0.352	0.333	0.019	0.0135	0.332	0.29	0.042	0.00822
BMI21	PRScs.PseudoVal	LDpred2.Inf	0.347	0.333	0.014	0.0488	0.302	0.29	0.011	0.461
BMI21	DBSLMM.PseudoVal	LDpred2.Inf	0.354	0.333	0.02	0.00321	0.303	0.29	0.012	0.392
BMI21	LDpred1.10FCVal	LDpred2.Inf	0.336	0.333	0.003	0.652	0.306	0.29	0.015	0.191
BMI21	LDpred2.Inf	LDpred2.Inf	0.333	0.333	0	1	0.29	0.29	0	1
BMI21	lassosum.PseudoVal	LDpred2.Inf	0.288	0.333	-0.045	0.00028	0.231	0.29	-0.06	0.0226
BMI21	LDpred2.10FCVal	LDpred2.Inf	0.36	0.333	0.026	7.94e-10	0.315	0.29	0.024	0.00719
BMI21	PRScs.10FCVal	PRScs.MultiPRS	0.353	0.354	-0.002	0.93	0.326	0.325	0.001	0.78
BMI21	LDpred1.10FCVal	PRScs.MultiPRS	0.336	0.354	-0.018	0.359	0.306	0.325	-0.019	0.143
BMI21	lassosum.MultiPRS	PRScs.MultiPRS	0.361	0.354	0.006	0.75	0.334	0.325	0.009	0.288
BMI21	LDpred2.MultiPRS	PRScs.MultiPRS	0.357	0.354	0.003	0.894	0.308	0.325	-0.017	0.118
BMI21	All.MultiPRS	PRScs.MultiPRS	0.367	0.354	0.013	0.00362	0.327	0.325	0.002	0.802
BMI21	PRScs.PseudoVal	PRScs.MultiPRS	0.347	0.354	-0.007	0.729	0.302	0.325	-0.023	0.000232
BMI21	LDpred1.MultiPRS	PRScs.MultiPRS	0.349	0.354	-0.005	0.281	0.306	0.325	-0.019	0.0704
BMI21	pT+clump.MultiPRS	PRScs.MultiPRS	0.317	0.354	-0.037	0.0611	0.295	0.325	-0.03	0.03
BMI21	lassosum.10FCVal	PRScs.MultiPRS	0.352	0.354	-0.002	0.911	0.332	0.325	0.007	0.437
BMI21	SBayesR.PseudoVal	PRScs.MultiPRS	0.339	0.354	-0.015	0.439	0.29	0.325	-0.035	0.0115
BMI21	DBSLMM.PseudoVal	PRScs.MultiPRS	0.354	0.354	0	0.981	0.303	0.325	-0.022	0.0107
BMI21	SBLUP.Inf	PRScs.MultiPRS	0.324	0.354	-0.03	0.137	0.299	0.325	-0.026	0.0447
BMI21	LDpred2.Inf	PRScs.MultiPRS	0.333	0.354	-0.021	0.295	0.29	0.325	-0.034	0.00438
BMI21	pT+clump.10FCVal	PRScs.MultiPRS	0.31	0.354	-0.045	0.026	0.301	0.325	-0.024	0.13
BMI21	LDpred2.10FCVal	PRScs.MultiPRS	0.36	0.354	0.005	0.786	0.315	0.325	-0.01	0.309
BMI21	lassosum.PseudoVal	PRScs.MultiPRS	0.288	0.354	-0.066	0.000955	0.231	0.325	-0.094	6.03e-07
BMI21	LDpred2.PseudoVal	PRScs.MultiPRS	0.333	0.354	-0.021	0.286	0.29	0.325	-0.034	0.00559
BMI21	LDpred1.Inf	PRScs.MultiPRS	0.345	0.354	-0.009	0.634	0.298	0.325	-0.027	0.0152
BMI21	PRScs.MultiPRS	PRScs.MultiPRS	0.354	0.354	0	1	0.325	0.325	0	1
BMI21	LDpred2.PseudoVal	PRScs.10FCVal	0.333	0.353	-0.02	0.000138	0.29	0.326	-0.036	0.000962
BMI21	PRScs.10FCVal	PRScs.10FCVal	0.353	0.353	0	1	0.326	0.326	0	1
BMI21	LDpred2.MultiPRS	PRScs.10FCVal	0.357	0.353	0.004	0.826	0.308	0.326	-0.018	0.111
BMI21	pT+clump.MultiPRS	PRScs.10FCVal	0.317	0.353	-0.036	0.0746	0.295	0.326	-0.032	0.0345
BMI21	LDpred1.Inf	PRScs.10FCVal	0.345	0.353	-0.008	0.068	0.298	0.326	-0.029	0.00221
BMI21	LDpred1.MultiPRS	PRScs.10FCVal	0.349	0.353	-0.004	0.855	0.306	0.326	-0.02	0.0237
BMI21	pT+clump.10FCVal	PRScs.10FCVal	0.31	0.353	-0.043	1.39e-08	0.301	0.326	-0.025	0.0991
BMI21	lassosum.10FCVal	PRScs.10FCVal	0.352	0.353	0	0.926	0.332	0.326	0.006	0.568
BMI21	PRScs.PseudoVal	PRScs.10FCVal	0.347	0.353	-0.005	0.281	0.302	0.326	-0.024	0.0149
BMI21	DBSLMM.PseudoVal	PRScs.10FCVal	0.354	0.353	0.001	0.781	0.303	0.326	-0.023	0.0124
BMI21	SBLUP.Inf	PRScs.10FCVal	0.324	0.353	-0.028	2.97e-07	0.299	0.326	-0.028	0.0185
BMI21	LDpred2.Inf	PRScs.10FCVal	0.333	0.353	-0.019	0.000131	0.29	0.326	-0.036	0.000681
BMI21	lassosum.PseudoVal	PRScs.10FCVal	0.288	0.353	-0.064	2.54e-09	0.231	0.326	-0.096	2.09e-05
BMI21	LDpred2.10FCVal	PRScs.10FCVal	0.36	0.353	0.007	0.153	0.315	0.326	-0.011	0.281
BMI21	lassosum.MultiPRS	PRScs.10FCVal	0.361	0.353	0.008	0.687	0.334	0.326	0.008	0.438
BMI21	LDpred1.10FCVal	PRScs.10FCVal	0.336	0.353	-0.017	0.00252	0.306	0.326	-0.02	0.0777
BMI21	All.MultiPRS	PRScs.10FCVal	0.367	0.353	0.015	0.461	0.327	0.326	0.001	0.927
BMI21	SBayesR.PseudoVal	PRScs.10FCVal	0.339	0.353	-0.014	0.0989	0.29	0.326	-0.036	0.0326
BMI21	PRScs.MultiPRS	PRScs.10FCVal	0.354	0.353	0.002	0.93	0.325	0.326	-0.001	0.78
BMI21	All.MultiPRS	PRScs.PseudoVal	0.367	0.347	0.02	0.319	0.327	0.302	0.025	0.0147
BMI21	pT+clump.MultiPRS	PRScs.PseudoVal	0.317	0.347	-0.031	0.128	0.295	0.302	-0.007	0.628
BMI21	LDpred2.PseudoVal	PRScs.PseudoVal	0.333	0.347	-0.014	0.0481	0.29	0.302	-0.011	0.477
BMI21	SBayesR.PseudoVal	PRScs.PseudoVal	0.339	0.347	-0.008	0.132	0.29	0.302	-0.012	0.296
BMI21	LDpred2.MultiPRS	PRScs.PseudoVal	0.357	0.347	0.009	0.635	0.308	0.302	0.007	0.578
BMI21	SBLUP.Inf	PRScs.PseudoVal	0.324	0.347	-0.023	0.00336	0.299	0.302	-0.003	0.855
BMI21	LDpred1.Inf	PRScs.PseudoVal	0.345	0.347	-0.003	0.7	0.298	0.302	-0.004	0.788
BMI21	PRScs.10FCVal	PRScs.PseudoVal	0.353	0.347	0.005	0.281	0.326	0.302	0.024	0.0149
BMI21	LDpred2.Inf	PRScs.PseudoVal	0.333	0.347	-0.014	0.0488	0.29	0.302	-0.011	0.461
BMI21	PRScs.PseudoVal	PRScs.PseudoVal	0.347	0.347	0	1	0.302	0.302	0	1
BMI21	LDpred2.10FCVal	PRScs.PseudoVal	0.36	0.347	0.012	0.0238	0.315	0.302	0.013	0.243
BMI21	pT+clump.10FCVal	PRScs.PseudoVal	0.31	0.347	-0.038	1.92e-05	0.301	0.302	-0.001	0.962
BMI21	PRScs.MultiPRS	PRScs.PseudoVal	0.354	0.347	0.007	0.729	0.325	0.302	0.023	0.000232
BMI21	lassosum.10FCVal	PRScs.PseudoVal	0.352	0.347	0.005	0.371	0.332	0.302	0.03	0.00684
BMI21	lassosum.PseudoVal	PRScs.PseudoVal	0.288	0.347	-0.059	5.06e-15	0.231	0.302	-0.071	4.61e-06
BMI21	LDpred1.MultiPRS	PRScs.PseudoVal	0.349	0.347	0.001	0.941	0.306	0.302	0.004	0.77
BMI21	lassosum.MultiPRS	PRScs.PseudoVal	0.361	0.347	0.013	0.511	0.334	0.302	0.032	0.00134
BMI21	LDpred1.10FCVal	PRScs.PseudoVal	0.336	0.347	-0.012	0.141	0.306	0.302	0.004	0.806
BMI21	DBSLMM.PseudoVal	PRScs.PseudoVal	0.354	0.347	0.006	0.226	0.303	0.302	0.001	0.929
BMI21	All.MultiPRS	pT+clump.MultiPRS	0.367	0.317	0.05	0.0118	0.327	0.295	0.032	0.0417
BMI21	SBayesR.PseudoVal	pT+clump.MultiPRS	0.339	0.317	0.022	0.273	0.29	0.295	-0.005	0.801
BMI21	LDpred1.MultiPRS	pT+clump.MultiPRS	0.349	0.317	0.032	0.111	0.306	0.295	0.011	0.508
BMI21	pT+clump.MultiPRS	pT+clump.MultiPRS	0.317	0.317	0	1	0.295	0.295	0	1
BMI21	lassosum.10FCVal	pT+clump.MultiPRS	0.352	0.317	0.035	0.0782	0.332	0.295	0.037	0.017
BMI21	PRScs.10FCVal	pT+clump.MultiPRS	0.353	0.317	0.036	0.0746	0.326	0.295	0.032	0.0345
BMI21	DBSLMM.PseudoVal	pT+clump.MultiPRS	0.354	0.317	0.037	0.0651	0.303	0.295	0.008	0.593
BMI21	SBLUP.Inf	pT+clump.MultiPRS	0.324	0.317	0.008	0.708	0.299	0.295	0.004	0.829
BMI21	LDpred2.Inf	pT+clump.MultiPRS	0.333	0.317	0.016	0.413	0.29	0.295	-0.004	0.817
BMI21	pT+clump.10FCVal	pT+clump.MultiPRS	0.31	0.317	-0.007	0.717	0.301	0.295	0.006	0.43
BMI21	LDpred2.10FCVal	pT+clump.MultiPRS	0.36	0.317	0.043	0.0321	0.315	0.295	0.02	0.228
BMI21	PRScs.PseudoVal	pT+clump.MultiPRS	0.347	0.317	0.031	0.128	0.302	0.295	0.007	0.628
BMI21	LDpred1.10FCVal	pT+clump.MultiPRS	0.336	0.317	0.019	0.345	0.306	0.295	0.011	0.55
BMI21	LDpred1.Inf	pT+clump.MultiPRS	0.345	0.317	0.028	0.165	0.298	0.295	0.003	0.862
BMI21	PRScs.MultiPRS	pT+clump.MultiPRS	0.354	0.317	0.037	0.0611	0.325	0.295	0.03	0.03
BMI21	lassosum.PseudoVal	pT+clump.MultiPRS	0.288	0.317	-0.029	0.159	0.231	0.295	-0.064	0.00282
BMI21	LDpred2.PseudoVal	pT+clump.MultiPRS	0.333	0.317	0.016	0.423	0.29	0.295	-0.004	0.823
BMI21	lassosum.MultiPRS	pT+clump.MultiPRS	0.361	0.317	0.044	0.0292	0.334	0.295	0.039	0.0169
BMI21	LDpred2.MultiPRS	pT+clump.MultiPRS	0.357	0.317	0.04	0.046	0.308	0.295	0.014	0.422
BMI21	LDpred2.10FCVal	pT+clump.10FCVal	0.36	0.31	0.05	1.48e-08	0.315	0.301	0.014	0.434
BMI21	pT+clump.MultiPRS	pT+clump.10FCVal	0.317	0.31	0.007	0.717	0.295	0.301	-0.006	0.43
BMI21	LDpred2.Inf	pT+clump.10FCVal	0.333	0.31	0.024	0.00578	0.29	0.301	-0.01	0.555
BMI21	SBayesR.PseudoVal	pT+clump.10FCVal	0.339	0.31	0.029	0.00651	0.29	0.301	-0.011	0.624
BMI21	PRScs.MultiPRS	pT+clump.10FCVal	0.354	0.31	0.045	0.026	0.325	0.301	0.024	0.13
BMI21	SBLUP.Inf	pT+clump.10FCVal	0.324	0.31	0.015	0.0852	0.299	0.301	-0.002	0.903
BMI21	lassosum.MultiPRS	pT+clump.10FCVal	0.361	0.31	0.051	0.0116	0.334	0.301	0.033	0.0672
BMI21	PRScs.10FCVal	pT+clump.10FCVal	0.353	0.31	0.043	1.39e-08	0.326	0.301	0.025	0.0991
BMI21	LDpred2.MultiPRS	pT+clump.10FCVal	0.357	0.31	0.047	0.019	0.308	0.301	0.008	0.68
BMI21	lassosum.PseudoVal	pT+clump.10FCVal	0.288	0.31	-0.021	0.099	0.231	0.301	-0.07	0.00745
BMI21	LDpred2.PseudoVal	pT+clump.10FCVal	0.333	0.31	0.023	0.00725	0.29	0.301	-0.01	0.563
BMI21	LDpred1.MultiPRS	pT+clump.10FCVal	0.349	0.31	0.039	0.0512	0.306	0.301	0.005	0.76
BMI21	pT+clump.10FCVal	pT+clump.10FCVal	0.31	0.31	0	1	0.301	0.301	0	1
BMI21	All.MultiPRS	pT+clump.10FCVal	0.367	0.31	0.058	0.00403	0.327	0.301	0.026	0.131
BMI21	LDpred1.Inf	pT+clump.10FCVal	0.345	0.31	0.035	5.93e-06	0.298	0.301	-0.003	0.846
BMI21	DBSLMM.PseudoVal	pT+clump.10FCVal	0.354	0.31	0.044	1.47e-07	0.303	0.301	0.002	0.911
BMI21	LDpred1.10FCVal	pT+clump.10FCVal	0.336	0.31	0.026	0.00261	0.306	0.301	0.005	0.781
BMI21	lassosum.10FCVal	pT+clump.10FCVal	0.352	0.31	0.043	7.13e-07	0.332	0.301	0.031	0.0673
BMI21	PRScs.PseudoVal	pT+clump.10FCVal	0.347	0.31	0.038	1.92e-05	0.302	0.301	0.001	0.962
BMI21	pT+clump.MultiPRS	SBayesR.PseudoVal	0.317	0.339	-0.022	0.273	0.295	0.29	0.005	0.801
BMI21	LDpred1.10FCVal	SBayesR.PseudoVal	0.336	0.339	-0.003	0.768	0.306	0.29	0.016	0.469
BMI21	PRScs.10FCVal	SBayesR.PseudoVal	0.353	0.339	0.014	0.0989	0.326	0.29	0.036	0.0326
BMI21	LDpred2.10FCVal	SBayesR.PseudoVal	0.36	0.339	0.021	0.00689	0.315	0.29	0.025	0.124
BMI21	lassosum.PseudoVal	SBayesR.PseudoVal	0.288	0.339	-0.051	8.27e-14	0.231	0.29	-0.06	2.43e-05
BMI21	LDpred2.PseudoVal	SBayesR.PseudoVal	0.333	0.339	-0.006	0.546	0.29	0.29	0	0.984
BMI21	lassosum.MultiPRS	SBayesR.PseudoVal	0.361	0.339	0.022	0.282	0.334	0.29	0.044	0.00288
BMI21	LDpred2.MultiPRS	SBayesR.PseudoVal	0.357	0.339	0.018	0.372	0.308	0.29	0.018	0.273
BMI21	All.MultiPRS	SBayesR.PseudoVal	0.367	0.339	0.028	0.153	0.327	0.29	0.037	0.00943
BMI21	PRScs.PseudoVal	SBayesR.PseudoVal	0.347	0.339	0.008	0.132	0.302	0.29	0.012	0.296
BMI21	LDpred1.MultiPRS	SBayesR.PseudoVal	0.349	0.339	0.01	0.616	0.306	0.29	0.016	0.424
BMI21	pT+clump.10FCVal	SBayesR.PseudoVal	0.31	0.339	-0.029	0.00651	0.301	0.29	0.011	0.624
BMI21	lassosum.10FCVal	SBayesR.PseudoVal	0.352	0.339	0.013	0.0895	0.332	0.29	0.042	0.00878
BMI21	SBayesR.PseudoVal	SBayesR.PseudoVal	0.339	0.339	0	1	0.29	0.29	0	1
BMI21	DBSLMM.PseudoVal	SBayesR.PseudoVal	0.354	0.339	0.015	0.0411	0.303	0.29	0.013	0.421
BMI21	SBLUP.Inf	SBayesR.PseudoVal	0.324	0.339	-0.015	0.158	0.299	0.29	0.009	0.689
BMI21	LDpred2.Inf	SBayesR.PseudoVal	0.333	0.339	-0.006	0.567	0.29	0.29	0	0.987
BMI21	LDpred1.Inf	SBayesR.PseudoVal	0.345	0.339	0.006	0.543	0.298	0.29	0.008	0.713
BMI21	PRScs.MultiPRS	SBayesR.PseudoVal	0.354	0.339	0.015	0.439	0.325	0.29	0.035	0.0115
BMI21	LDpred2.10FCVal	SBLUP.Inf	0.36	0.324	0.035	2.96e-07	0.315	0.299	0.016	0.255
BMI21	PRScs.PseudoVal	SBLUP.Inf	0.347	0.324	0.023	0.00336	0.302	0.299	0.003	0.855
BMI21	LDpred1.10FCVal	SBLUP.Inf	0.336	0.324	0.011	0.051	0.306	0.299	0.007	0.566
BMI21	LDpred2.Inf	SBLUP.Inf	0.333	0.324	0.009	0.113	0.29	0.299	-0.008	0.486
BMI21	SBayesR.PseudoVal	SBLUP.Inf	0.339	0.324	0.015	0.158	0.29	0.299	-0.009	0.689
BMI21	lassosum.PseudoVal	SBLUP.Inf	0.288	0.324	-0.036	0.00471	0.231	0.299	-0.068	0.0107
BMI21	pT+clump.MultiPRS	SBLUP.Inf	0.317	0.324	-0.008	0.708	0.295	0.299	-0.004	0.829
BMI21	lassosum.MultiPRS	SBLUP.Inf	0.361	0.324	0.036	0.0719	0.334	0.299	0.035	0.0283
BMI21	PRScs.10FCVal	SBLUP.Inf	0.353	0.324	0.028	2.97e-07	0.326	0.299	0.028	0.0185
BMI21	PRScs.MultiPRS	SBLUP.Inf	0.354	0.324	0.03	0.137	0.325	0.299	0.026	0.0447
BMI21	LDpred1.MultiPRS	SBLUP.Inf	0.349	0.324	0.024	0.225	0.306	0.299	0.007	0.515
BMI21	LDpred2.PseudoVal	SBLUP.Inf	0.333	0.324	0.009	0.134	0.29	0.299	-0.008	0.495
BMI21	LDpred1.Inf	SBLUP.Inf	0.345	0.324	0.02	7.45e-05	0.298	0.299	-0.001	0.926
BMI21	LDpred2.MultiPRS	SBLUP.Inf	0.357	0.324	0.032	0.105	0.308	0.299	0.01	0.515
BMI21	All.MultiPRS	SBLUP.Inf	0.367	0.324	0.043	0.0329	0.327	0.299	0.028	0.0584
BMI21	SBLUP.Inf	SBLUP.Inf	0.324	0.324	0	1	0.299	0.299	0	1
BMI21	DBSLMM.PseudoVal	SBLUP.Inf	0.354	0.324	0.029	4.67e-05	0.303	0.299	0.004	0.786
BMI21	pT+clump.10FCVal	SBLUP.Inf	0.31	0.324	-0.015	0.0852	0.301	0.299	0.002	0.903
BMI21	lassosum.10FCVal	SBLUP.Inf	0.352	0.324	0.028	0.000502	0.332	0.299	0.033	0.0358
GCSE	LDpred2.PseudoVal	All.MultiPRS	0.406	0.417	-0.012	0.466	0.332	0.347	-0.014	0.0251
GCSE	pT+clump.10FCVal	All.MultiPRS	0.373	0.417	-0.044	0.00586	0.311	0.347	-0.035	0.00375
GCSE	LDpred2.MultiPRS	All.MultiPRS	0.412	0.417	-0.005	0.0161	0.339	0.347	-0.008	0.0648
GCSE	PRScs.PseudoVal	All.MultiPRS	0.397	0.417	-0.02	0.211	0.351	0.347	0.005	0.538
GCSE	LDpred1.Inf	All.MultiPRS	0.408	0.417	-0.01	0.546	0.341	0.347	-0.006	0.401
GCSE	PRScs.MultiPRS	All.MultiPRS	0.413	0.417	-0.004	0.789	0.346	0.347	-0.001	0.867
GCSE	LDpred2.Inf	All.MultiPRS	0.405	0.417	-0.012	0.452	0.331	0.347	-0.016	0.0159
GCSE	lassosum.PseudoVal	All.MultiPRS	0.321	0.417	-0.097	4.07e-09	0.276	0.347	-0.071	3.89e-05
GCSE	LDpred2.10FCVal	All.MultiPRS	0.412	0.417	-0.006	0.717	0.342	0.347	-0.004	0.338
GCSE	lassosum.MultiPRS	All.MultiPRS	0.411	0.417	-0.006	0.698	0.347	0.347	0	0.959
GCSE	LDpred1.10FCVal	All.MultiPRS	0.402	0.417	-0.015	0.335	0.33	0.347	-0.016	0.0381
GCSE	All.MultiPRS	All.MultiPRS	0.417	0.417	0	1	0.347	0.347	0	1
GCSE	SBayesR.PseudoVal	All.MultiPRS	0.397	0.417	-0.021	0.196	0.331	0.347	-0.016	0.0945
GCSE	LDpred1.MultiPRS	All.MultiPRS	0.409	0.417	-0.008	0.607	0.34	0.347	-0.007	0.245
GCSE	pT+clump.MultiPRS	All.MultiPRS	0.381	0.417	-0.037	0.0216	0.328	0.347	-0.018	0.077
GCSE	lassosum.10FCVal	All.MultiPRS	0.407	0.417	-0.01	0.529	0.348	0.347	0.001	0.842
GCSE	PRScs.10FCVal	All.MultiPRS	0.41	0.417	-0.007	0.661	0.341	0.347	-0.006	0.292
GCSE	DBSLMM.PseudoVal	All.MultiPRS	0.401	0.417	-0.016	0.314	0.337	0.347	-0.01	0.166
GCSE	SBLUP.Inf	All.MultiPRS	0.4	0.417	-0.018	0.266	0.335	0.347	-0.012	0.147
GCSE	SBayesR.PseudoVal	DBSLMM.PseudoVal	0.397	0.401	-0.005	0.344	0.331	0.337	-0.006	0.572
GCSE	LDpred2.Inf	DBSLMM.PseudoVal	0.405	0.401	0.004	0.39	0.331	0.337	-0.006	0.544
GCSE	pT+clump.10FCVal	DBSLMM.PseudoVal	0.373	0.401	-0.028	2.61e-05	0.311	0.337	-0.026	0.0714
GCSE	PRScs.10FCVal	DBSLMM.PseudoVal	0.41	0.401	0.009	0.0171	0.341	0.337	0.004	0.646
GCSE	PRScs.PseudoVal	DBSLMM.PseudoVal	0.397	0.401	-0.004	0.338	0.351	0.337	0.014	0.0988
GCSE	pT+clump.MultiPRS	DBSLMM.PseudoVal	0.381	0.401	-0.021	0.213	0.328	0.337	-0.009	0.468
GCSE	LDpred1.Inf	DBSLMM.PseudoVal	0.408	0.401	0.006	0.145	0.341	0.337	0.004	0.66
GCSE	lassosum.MultiPRS	DBSLMM.PseudoVal	0.411	0.401	0.01	0.535	0.347	0.337	0.01	0.252
GCSE	LDpred2.10FCVal	DBSLMM.PseudoVal	0.412	0.401	0.01	0.0161	0.342	0.337	0.005	0.558
GCSE	lassosum.PseudoVal	DBSLMM.PseudoVal	0.321	0.401	-0.081	3.95e-22	0.276	0.337	-0.061	0.000621
GCSE	LDpred1.10FCVal	DBSLMM.PseudoVal	0.402	0.401	0.001	0.886	0.33	0.337	-0.006	0.542
GCSE	LDpred1.MultiPRS	DBSLMM.PseudoVal	0.409	0.401	0.008	0.622	0.34	0.337	0.003	0.75
GCSE	PRScs.MultiPRS	DBSLMM.PseudoVal	0.413	0.401	0.012	0.459	0.346	0.337	0.009	0.197
GCSE	All.MultiPRS	DBSLMM.PseudoVal	0.417	0.401	0.016	0.314	0.347	0.337	0.01	0.166
GCSE	LDpred2.PseudoVal	DBSLMM.PseudoVal	0.406	0.401	0.004	0.34	0.332	0.337	-0.004	0.65
GCSE	DBSLMM.PseudoVal	DBSLMM.PseudoVal	0.401	0.401	0	1	0.337	0.337	0	1
GCSE	LDpred2.MultiPRS	DBSLMM.PseudoVal	0.412	0.401	0.011	0.479	0.339	0.337	0.002	0.805
GCSE	lassosum.10FCVal	DBSLMM.PseudoVal	0.407	0.401	0.006	0.161	0.348	0.337	0.011	0.243
GCSE	SBLUP.Inf	DBSLMM.PseudoVal	0.4	0.401	-0.002	0.74	0.335	0.337	-0.002	0.841
GCSE	SBayesR.PseudoVal	lassosum.MultiPRS	0.397	0.411	-0.015	0.363	0.331	0.347	-0.016	0.126
GCSE	LDpred2.10FCVal	lassosum.MultiPRS	0.412	0.411	0	0.978	0.342	0.347	-0.005	0.481
GCSE	LDpred1.10FCVal	lassosum.MultiPRS	0.402	0.411	-0.009	0.566	0.33	0.347	-0.016	0.0828
GCSE	LDpred2.Inf	lassosum.MultiPRS	0.405	0.411	-0.006	0.716	0.331	0.347	-0.016	0.0729
GCSE	PRScs.10FCVal	lassosum.MultiPRS	0.41	0.411	-0.001	0.961	0.341	0.347	-0.006	0.358
GCSE	PRScs.MultiPRS	lassosum.MultiPRS	0.413	0.411	0.002	0.47	0.346	0.347	-0.001	0.858
GCSE	pT+clump.MultiPRS	lassosum.MultiPRS	0.381	0.411	-0.03	0.0607	0.328	0.347	-0.019	0.113
GCSE	lassosum.MultiPRS	lassosum.MultiPRS	0.411	0.411	0	1	0.347	0.347	0	1
GCSE	lassosum.10FCVal	lassosum.MultiPRS	0.407	0.411	-0.004	0.811	0.348	0.347	0.001	0.797
GCSE	LDpred2.MultiPRS	lassosum.MultiPRS	0.412	0.411	0.001	0.929	0.339	0.347	-0.008	0.275
GCSE	LDpred1.MultiPRS	lassosum.MultiPRS	0.409	0.411	-0.002	0.604	0.34	0.347	-0.007	0.38
GCSE	LDpred2.PseudoVal	lassosum.MultiPRS	0.406	0.411	-0.005	0.734	0.332	0.347	-0.014	0.0952
GCSE	LDpred1.Inf	lassosum.MultiPRS	0.408	0.411	-0.003	0.832	0.341	0.347	-0.006	0.486
GCSE	pT+clump.10FCVal	lassosum.MultiPRS	0.373	0.411	-0.038	0.0181	0.311	0.347	-0.036	0.00792
GCSE	lassosum.PseudoVal	lassosum.MultiPRS	0.321	0.411	-0.091	3.52e-08	0.276	0.347	-0.071	2.48e-05
GCSE	SBLUP.Inf	lassosum.MultiPRS	0.4	0.411	-0.012	0.47	0.335	0.347	-0.012	0.225
GCSE	DBSLMM.PseudoVal	lassosum.MultiPRS	0.401	0.411	-0.01	0.535	0.337	0.347	-0.01	0.252
GCSE	All.MultiPRS	lassosum.MultiPRS	0.417	0.411	0.006	0.698	0.347	0.347	0	0.959
GCSE	PRScs.PseudoVal	lassosum.MultiPRS	0.397	0.411	-0.014	0.389	0.351	0.347	0.004	0.577
GCSE	LDpred1.Inf	lassosum.10FCVal	0.408	0.407	0	0.914	0.341	0.348	-0.007	0.422
GCSE	PRScs.10FCVal	lassosum.10FCVal	0.41	0.407	0.003	0.422	0.341	0.348	-0.007	0.37
GCSE	LDpred2.MultiPRS	lassosum.10FCVal	0.412	0.407	0.005	0.742	0.339	0.348	-0.009	0.212
GCSE	lassosum.10FCVal	lassosum.10FCVal	0.407	0.407	0	1	0.348	0.348	0	1
GCSE	PRScs.PseudoVal	lassosum.10FCVal	0.397	0.407	-0.01	0.00212	0.351	0.348	0.003	0.616
GCSE	DBSLMM.PseudoVal	lassosum.10FCVal	0.401	0.407	-0.006	0.161	0.337	0.348	-0.011	0.243
GCSE	SBLUP.Inf	lassosum.10FCVal	0.4	0.407	-0.008	0.114	0.335	0.348	-0.013	0.198
GCSE	LDpred2.Inf	lassosum.10FCVal	0.405	0.407	-0.002	0.646	0.331	0.348	-0.017	0.0547
GCSE	pT+clump.10FCVal	lassosum.10FCVal	0.373	0.407	-0.034	3.87e-07	0.311	0.348	-0.036	0.00969
GCSE	LDpred2.10FCVal	lassosum.10FCVal	0.412	0.407	0.004	0.162	0.342	0.348	-0.006	0.359
GCSE	lassosum.MultiPRS	lassosum.10FCVal	0.411	0.407	0.004	0.811	0.347	0.348	-0.001	0.797
GCSE	LDpred1.10FCVal	lassosum.10FCVal	0.402	0.407	-0.005	0.245	0.33	0.348	-0.017	0.0738
GCSE	All.MultiPRS	lassosum.10FCVal	0.417	0.407	0.01	0.529	0.347	0.348	-0.001	0.842
GCSE	SBayesR.PseudoVal	lassosum.10FCVal	0.397	0.407	-0.011	0.0191	0.331	0.348	-0.017	0.0858
GCSE	lassosum.PseudoVal	lassosum.10FCVal	0.321	0.407	-0.087	1.7e-32	0.276	0.348	-0.072	3.58e-06
GCSE	pT+clump.MultiPRS	lassosum.10FCVal	0.381	0.407	-0.027	0.106	0.328	0.348	-0.019	0.107
GCSE	LDpred2.PseudoVal	lassosum.10FCVal	0.406	0.407	-0.002	0.694	0.332	0.348	-0.015	0.0639
GCSE	LDpred1.MultiPRS	lassosum.10FCVal	0.409	0.407	0.002	0.91	0.34	0.348	-0.008	0.329
GCSE	PRScs.MultiPRS	lassosum.10FCVal	0.413	0.407	0.006	0.718	0.346	0.348	-0.002	0.759
GCSE	lassosum.PseudoVal	lassosum.PseudoVal	0.321	0.321	0	1	0.276	0.276	0	1
GCSE	pT+clump.MultiPRS	lassosum.PseudoVal	0.381	0.321	0.06	0.00037	0.328	0.276	0.052	0.00551
GCSE	LDpred2.Inf	lassosum.PseudoVal	0.405	0.321	0.085	1.54e-18	0.331	0.276	0.055	0.00684
GCSE	SBayesR.PseudoVal	lassosum.PseudoVal	0.397	0.321	0.076	2.14e-37	0.331	0.276	0.055	1.49e-05
GCSE	PRScs.MultiPRS	lassosum.PseudoVal	0.413	0.321	0.092	1.67e-08	0.346	0.276	0.07	6.81e-05
GCSE	SBLUP.Inf	lassosum.PseudoVal	0.4	0.321	0.079	3.28e-15	0.335	0.276	0.059	0.00525
GCSE	lassosum.MultiPRS	lassosum.PseudoVal	0.411	0.321	0.091	3.52e-08	0.347	0.276	0.071	2.48e-05
GCSE	PRScs.10FCVal	lassosum.PseudoVal	0.41	0.321	0.09	9.9e-22	0.341	0.276	0.064	0.00114
GCSE	LDpred2.MultiPRS	lassosum.PseudoVal	0.412	0.321	0.092	2.37e-08	0.339	0.276	0.063	0.000225
GCSE	PRScs.PseudoVal	lassosum.PseudoVal	0.397	0.321	0.077	7.69e-31	0.351	0.276	0.075	4.42e-08
GCSE	LDpred2.PseudoVal	lassosum.PseudoVal	0.406	0.321	0.085	2.71e-19	0.332	0.276	0.056	0.00453
GCSE	LDpred1.MultiPRS	lassosum.PseudoVal	0.409	0.321	0.089	7.46e-08	0.34	0.276	0.064	0.00137
GCSE	pT+clump.10FCVal	lassosum.PseudoVal	0.373	0.321	0.052	1.02e-06	0.311	0.276	0.035	0.122
GCSE	All.MultiPRS	lassosum.PseudoVal	0.417	0.321	0.097	4.07e-09	0.347	0.276	0.071	3.89e-05
GCSE	LDpred1.Inf	lassosum.PseudoVal	0.408	0.321	0.087	2.61e-20	0.341	0.276	0.065	0.00122
GCSE	DBSLMM.PseudoVal	lassosum.PseudoVal	0.401	0.321	0.081	3.95e-22	0.337	0.276	0.061	0.000621
GCSE	LDpred1.10FCVal	lassosum.PseudoVal	0.402	0.321	0.081	1.52e-17	0.33	0.276	0.054	0.00677
GCSE	lassosum.10FCVal	lassosum.PseudoVal	0.407	0.321	0.087	1.7e-32	0.348	0.276	0.072	3.58e-06
GCSE	LDpred2.10FCVal	lassosum.PseudoVal	0.412	0.321	0.091	5.61e-28	0.342	0.276	0.066	0.000145
GCSE	LDpred2.10FCVal	LDpred1.MultiPRS	0.412	0.409	0.002	0.878	0.342	0.34	0.002	0.742
GCSE	PRScs.PseudoVal	LDpred1.MultiPRS	0.397	0.409	-0.012	0.463	0.351	0.34	0.011	0.269
GCSE	LDpred2.Inf	LDpred1.MultiPRS	0.405	0.409	-0.004	0.813	0.331	0.34	-0.009	0.147
GCSE	pT+clump.10FCVal	LDpred1.MultiPRS	0.373	0.409	-0.036	0.0256	0.311	0.34	-0.028	0.03
GCSE	SBayesR.PseudoVal	LDpred1.MultiPRS	0.397	0.409	-0.013	0.434	0.331	0.34	-0.009	0.497
GCSE	All.MultiPRS	LDpred1.MultiPRS	0.417	0.409	0.008	0.607	0.347	0.34	0.007	0.245
GCSE	LDpred1.10FCVal	LDpred1.MultiPRS	0.402	0.409	-0.007	0.655	0.33	0.34	-0.009	0.0763
GCSE	LDpred1.MultiPRS	LDpred1.MultiPRS	0.409	0.409	0	1	0.34	0.34	0	1
GCSE	PRScs.10FCVal	LDpred1.MultiPRS	0.41	0.409	0.001	0.938	0.341	0.34	0.001	0.896
GCSE	lassosum.10FCVal	LDpred1.MultiPRS	0.407	0.409	-0.002	0.91	0.348	0.34	0.008	0.329
GCSE	pT+clump.MultiPRS	LDpred1.MultiPRS	0.381	0.409	-0.028	0.0801	0.328	0.34	-0.012	0.354
GCSE	LDpred1.Inf	LDpred1.MultiPRS	0.408	0.409	-0.001	0.932	0.341	0.34	0.001	0.681
GCSE	lassosum.MultiPRS	LDpred1.MultiPRS	0.411	0.409	0.002	0.604	0.347	0.34	0.007	0.38
GCSE	PRScs.MultiPRS	LDpred1.MultiPRS	0.413	0.409	0.004	0.189	0.346	0.34	0.006	0.337
GCSE	lassosum.PseudoVal	LDpred1.MultiPRS	0.321	0.409	-0.089	7.46e-08	0.276	0.34	-0.064	0.00137
GCSE	LDpred2.PseudoVal	LDpred1.MultiPRS	0.406	0.409	-0.003	0.831	0.332	0.34	-0.007	0.215
GCSE	DBSLMM.PseudoVal	LDpred1.MultiPRS	0.401	0.409	-0.008	0.622	0.337	0.34	-0.003	0.75
GCSE	LDpred2.MultiPRS	LDpred1.MultiPRS	0.412	0.409	0.003	0.83	0.339	0.34	-0.001	0.905
GCSE	SBLUP.Inf	LDpred1.MultiPRS	0.4	0.409	-0.01	0.552	0.335	0.34	-0.005	0.48
GCSE	All.MultiPRS	LDpred1.Inf	0.417	0.408	0.01	0.546	0.347	0.341	0.006	0.401
GCSE	LDpred2.PseudoVal	LDpred1.Inf	0.406	0.408	-0.002	0.465	0.332	0.341	-0.009	0.141
GCSE	SBayesR.PseudoVal	LDpred1.Inf	0.397	0.408	-0.011	0.0741	0.331	0.341	-0.01	0.447
GCSE	LDpred2.MultiPRS	LDpred1.Inf	0.412	0.408	0.005	0.763	0.339	0.341	-0.002	0.779
GCSE	PRScs.PseudoVal	LDpred1.Inf	0.397	0.408	-0.01	0.0309	0.351	0.341	0.01	0.337
GCSE	LDpred1.Inf	LDpred1.Inf	0.408	0.408	0	1	0.341	0.341	0	1
GCSE	pT+clump.10FCVal	LDpred1.Inf	0.373	0.408	-0.035	1.52e-08	0.311	0.341	-0.03	0.0237
GCSE	PRScs.MultiPRS	LDpred1.Inf	0.413	0.408	0.005	0.739	0.346	0.341	0.005	0.473
GCSE	lassosum.10FCVal	LDpred1.Inf	0.407	0.408	0	0.914	0.348	0.341	0.007	0.422
GCSE	pT+clump.MultiPRS	LDpred1.Inf	0.381	0.408	-0.027	0.0998	0.328	0.341	-0.013	0.307
GCSE	LDpred1.MultiPRS	LDpred1.Inf	0.409	0.408	0.001	0.932	0.34	0.341	-0.001	0.681
GCSE	PRScs.10FCVal	LDpred1.Inf	0.41	0.408	0.003	0.387	0.341	0.341	0	0.939
GCSE	LDpred2.Inf	LDpred1.Inf	0.405	0.408	-0.002	0.409	0.331	0.341	-0.01	0.0952
GCSE	SBLUP.Inf	LDpred1.Inf	0.4	0.408	-0.008	0.0227	0.335	0.341	-0.006	0.401
GCSE	DBSLMM.PseudoVal	LDpred1.Inf	0.401	0.408	-0.006	0.145	0.337	0.341	-0.004	0.66
GCSE	lassosum.MultiPRS	LDpred1.Inf	0.411	0.408	0.003	0.832	0.347	0.341	0.006	0.486
GCSE	LDpred1.10FCVal	LDpred1.Inf	0.402	0.408	-0.006	0.0978	0.33	0.341	-0.011	0.154
GCSE	lassosum.PseudoVal	LDpred1.Inf	0.321	0.408	-0.087	2.61e-20	0.276	0.341	-0.065	0.00122
GCSE	LDpred2.10FCVal	LDpred1.Inf	0.412	0.408	0.004	0.249	0.342	0.341	0.001	0.884
GCSE	LDpred1.Inf	LDpred1.10FCVal	0.408	0.402	0.006	0.0978	0.341	0.33	0.011	0.154
GCSE	PRScs.MultiPRS	LDpred1.10FCVal	0.413	0.402	0.011	0.487	0.346	0.33	0.015	0.0588
GCSE	LDpred1.10FCVal	LDpred1.10FCVal	0.402	0.402	0	1	0.33	0.33	0	1
GCSE	All.MultiPRS	LDpred1.10FCVal	0.417	0.402	0.015	0.335	0.347	0.33	0.016	0.0381
GCSE	SBayesR.PseudoVal	LDpred1.10FCVal	0.397	0.402	-0.005	0.408	0.331	0.33	0	0.975
GCSE	DBSLMM.PseudoVal	LDpred1.10FCVal	0.401	0.402	-0.001	0.886	0.337	0.33	0.006	0.542
GCSE	pT+clump.MultiPRS	LDpred1.10FCVal	0.381	0.402	-0.021	0.197	0.328	0.33	-0.002	0.869
GCSE	lassosum.MultiPRS	LDpred1.10FCVal	0.411	0.402	0.009	0.566	0.347	0.33	0.016	0.0828
GCSE	PRScs.10FCVal	LDpred1.10FCVal	0.41	0.402	0.008	0.0262	0.341	0.33	0.01	0.204
GCSE	lassosum.PseudoVal	LDpred1.10FCVal	0.321	0.402	-0.081	1.52e-17	0.276	0.33	-0.054	0.00677
GCSE	SBLUP.Inf	LDpred1.10FCVal	0.4	0.402	-0.002	0.573	0.335	0.33	0.004	0.65
GCSE	LDpred2.PseudoVal	LDpred1.10FCVal	0.406	0.402	0.004	0.347	0.332	0.33	0.002	0.825
GCSE	pT+clump.10FCVal	LDpred1.10FCVal	0.373	0.402	-0.029	1.56e-05	0.311	0.33	-0.019	0.177
GCSE	LDpred2.MultiPRS	LDpred1.10FCVal	0.412	0.402	0.011	0.506	0.339	0.33	0.008	0.359
GCSE	PRScs.PseudoVal	LDpred1.10FCVal	0.397	0.402	-0.005	0.381	0.351	0.33	0.021	0.0681
GCSE	LDpred2.10FCVal	LDpred1.10FCVal	0.412	0.402	0.01	0.021	0.342	0.33	0.012	0.188
GCSE	LDpred1.MultiPRS	LDpred1.10FCVal	0.409	0.402	0.007	0.655	0.34	0.33	0.009	0.0763
GCSE	LDpred2.Inf	LDpred1.10FCVal	0.405	0.402	0.003	0.405	0.331	0.33	0	0.974
GCSE	lassosum.10FCVal	LDpred1.10FCVal	0.407	0.402	0.005	0.245	0.348	0.33	0.017	0.0738
GCSE	LDpred1.Inf	LDpred2.MultiPRS	0.408	0.412	-0.005	0.763	0.341	0.339	0.002	0.779
GCSE	DBSLMM.PseudoVal	LDpred2.MultiPRS	0.401	0.412	-0.011	0.479	0.337	0.339	-0.002	0.805
GCSE	SBLUP.Inf	LDpred2.MultiPRS	0.4	0.412	-0.013	0.417	0.335	0.339	-0.004	0.648
GCSE	LDpred2.Inf	LDpred2.MultiPRS	0.405	0.412	-0.007	0.651	0.331	0.339	-0.008	0.11
GCSE	pT+clump.10FCVal	LDpred2.MultiPRS	0.373	0.412	-0.04	0.0141	0.311	0.339	-0.028	0.0478
GCSE	LDpred2.10FCVal	LDpred2.MultiPRS	0.412	0.412	-0.001	0.95	0.342	0.339	0.003	0.248
GCSE	PRScs.PseudoVal	LDpred2.MultiPRS	0.397	0.412	-0.015	0.342	0.351	0.339	0.012	0.131
GCSE	LDpred1.10FCVal	LDpred2.MultiPRS	0.402	0.412	-0.011	0.506	0.33	0.339	-0.008	0.359
GCSE	All.MultiPRS	LDpred2.MultiPRS	0.417	0.412	0.005	0.0161	0.347	0.339	0.008	0.0648
GCSE	SBayesR.PseudoVal	LDpred2.MultiPRS	0.397	0.412	-0.016	0.32	0.331	0.339	-0.008	0.436
GCSE	lassosum.PseudoVal	LDpred2.MultiPRS	0.321	0.412	-0.092	2.37e-08	0.276	0.339	-0.063	0.000225
GCSE	pT+clump.MultiPRS	LDpred2.MultiPRS	0.381	0.412	-0.032	0.046	0.328	0.339	-0.011	0.377
GCSE	lassosum.MultiPRS	LDpred2.MultiPRS	0.411	0.412	-0.001	0.929	0.347	0.339	0.008	0.275
GCSE	PRScs.10FCVal	LDpred2.MultiPRS	0.41	0.412	-0.002	0.89	0.341	0.339	0.002	0.828
GCSE	PRScs.MultiPRS	LDpred2.MultiPRS	0.413	0.412	0.001	0.975	0.346	0.339	0.007	0.28
GCSE	lassosum.10FCVal	LDpred2.MultiPRS	0.407	0.412	-0.005	0.742	0.348	0.339	0.009	0.212
GCSE	LDpred2.PseudoVal	LDpred2.MultiPRS	0.406	0.412	-0.007	0.668	0.332	0.339	-0.007	0.183
GCSE	LDpred1.MultiPRS	LDpred2.MultiPRS	0.409	0.412	-0.003	0.83	0.34	0.339	0.001	0.905
GCSE	LDpred2.MultiPRS	LDpred2.MultiPRS	0.412	0.412	0	1	0.339	0.339	0	1
GCSE	LDpred1.Inf	LDpred2.10FCVal	0.408	0.412	-0.004	0.249	0.341	0.342	-0.001	0.884
GCSE	PRScs.MultiPRS	LDpred2.10FCVal	0.413	0.412	0.001	0.925	0.346	0.342	0.004	0.555
GCSE	LDpred2.MultiPRS	LDpred2.10FCVal	0.412	0.412	0.001	0.95	0.339	0.342	-0.003	0.248
GCSE	PRScs.PseudoVal	LDpred2.10FCVal	0.397	0.412	-0.014	0.000222	0.351	0.342	0.009	0.262
GCSE	LDpred2.10FCVal	LDpred2.10FCVal	0.412	0.412	0	1	0.342	0.342	0	1
GCSE	lassosum.MultiPRS	LDpred2.10FCVal	0.411	0.412	0	0.978	0.347	0.342	0.005	0.481
GCSE	LDpred1.10FCVal	LDpred2.10FCVal	0.402	0.412	-0.01	0.021	0.33	0.342	-0.012	0.188
GCSE	All.MultiPRS	LDpred2.10FCVal	0.417	0.412	0.006	0.717	0.347	0.342	0.004	0.338
GCSE	SBayesR.PseudoVal	LDpred2.10FCVal	0.397	0.412	-0.015	0.0028	0.331	0.342	-0.011	0.289
GCSE	DBSLMM.PseudoVal	LDpred2.10FCVal	0.401	0.412	-0.01	0.0161	0.337	0.342	-0.005	0.558
GCSE	pT+clump.MultiPRS	LDpred2.10FCVal	0.381	0.412	-0.031	0.0606	0.328	0.342	-0.014	0.248
GCSE	lassosum.10FCVal	LDpred2.10FCVal	0.407	0.412	-0.004	0.162	0.348	0.342	0.006	0.359
GCSE	PRScs.10FCVal	LDpred2.10FCVal	0.41	0.412	-0.001	0.735	0.341	0.342	-0.002	0.839
GCSE	lassosum.PseudoVal	LDpred2.10FCVal	0.321	0.412	-0.091	5.61e-28	0.276	0.342	-0.066	0.000145
GCSE	SBLUP.Inf	LDpred2.10FCVal	0.4	0.412	-0.012	0.00475	0.335	0.342	-0.007	0.41
GCSE	LDpred2.PseudoVal	LDpred2.10FCVal	0.406	0.412	-0.006	0.00762	0.332	0.342	-0.01	0.0331
GCSE	pT+clump.10FCVal	LDpred2.10FCVal	0.373	0.412	-0.039	3.35e-09	0.311	0.342	-0.031	0.0238
GCSE	LDpred2.Inf	LDpred2.10FCVal	0.405	0.412	-0.006	0.00761	0.331	0.342	-0.011	0.0217
GCSE	LDpred1.MultiPRS	LDpred2.10FCVal	0.409	0.412	-0.002	0.878	0.34	0.342	-0.002	0.742
GCSE	lassosum.PseudoVal	LDpred2.PseudoVal	0.321	0.406	-0.085	2.71e-19	0.276	0.332	-0.056	0.00453
GCSE	SBLUP.Inf	LDpred2.PseudoVal	0.4	0.406	-0.006	0.101	0.335	0.332	0.002	0.778
GCSE	SBayesR.PseudoVal	LDpred2.PseudoVal	0.397	0.406	-0.009	0.148	0.331	0.332	-0.001	0.913
GCSE	All.MultiPRS	LDpred2.PseudoVal	0.417	0.406	0.012	0.466	0.347	0.332	0.014	0.0251
GCSE	PRScs.PseudoVal	LDpred2.PseudoVal	0.397	0.406	-0.008	0.0907	0.351	0.332	0.019	0.0727
GCSE	lassosum.MultiPRS	LDpred2.PseudoVal	0.411	0.406	0.005	0.734	0.347	0.332	0.014	0.0952
GCSE	PRScs.MultiPRS	LDpred2.PseudoVal	0.413	0.406	0.007	0.645	0.346	0.332	0.013	0.0628
GCSE	LDpred2.MultiPRS	LDpred2.PseudoVal	0.412	0.406	0.007	0.668	0.339	0.332	0.007	0.183
GCSE	PRScs.10FCVal	LDpred2.PseudoVal	0.41	0.406	0.005	0.177	0.341	0.332	0.008	0.259
GCSE	LDpred2.PseudoVal	LDpred2.PseudoVal	0.406	0.406	0	1	0.332	0.332	0	1
GCSE	pT+clump.MultiPRS	LDpred2.PseudoVal	0.381	0.406	-0.025	0.129	0.328	0.332	-0.004	0.753
GCSE	pT+clump.10FCVal	LDpred2.PseudoVal	0.373	0.406	-0.033	5.8e-07	0.311	0.332	-0.021	0.127
GCSE	lassosum.10FCVal	LDpred2.PseudoVal	0.407	0.406	0.002	0.694	0.348	0.332	0.015	0.0639
GCSE	LDpred1.Inf	LDpred2.PseudoVal	0.408	0.406	0.002	0.465	0.341	0.332	0.009	0.141
GCSE	LDpred1.MultiPRS	LDpred2.PseudoVal	0.409	0.406	0.003	0.831	0.34	0.332	0.007	0.215
GCSE	LDpred1.10FCVal	LDpred2.PseudoVal	0.402	0.406	-0.004	0.347	0.33	0.332	-0.002	0.825
GCSE	LDpred2.Inf	LDpred2.PseudoVal	0.405	0.406	0	0.425	0.331	0.332	-0.002	0.118
GCSE	LDpred2.10FCVal	LDpred2.PseudoVal	0.412	0.406	0.006	0.00762	0.342	0.332	0.01	0.0331
GCSE	DBSLMM.PseudoVal	LDpred2.PseudoVal	0.401	0.406	-0.004	0.34	0.337	0.332	0.004	0.65
GCSE	pT+clump.MultiPRS	LDpred2.Inf	0.381	0.405	-0.025	0.134	0.328	0.331	-0.002	0.851
GCSE	lassosum.MultiPRS	LDpred2.Inf	0.411	0.405	0.006	0.716	0.347	0.331	0.016	0.0729
GCSE	SBayesR.PseudoVal	LDpred2.Inf	0.397	0.405	-0.009	0.178	0.331	0.331	0	0.991
GCSE	All.MultiPRS	LDpred2.Inf	0.417	0.405	0.012	0.452	0.347	0.331	0.016	0.0159
GCSE	SBLUP.Inf	LDpred2.Inf	0.4	0.405	-0.006	0.13	0.335	0.331	0.004	0.636
GCSE	LDpred2.PseudoVal	LDpred2.Inf	0.406	0.405	0	0.425	0.332	0.331	0.002	0.118
GCSE	PRScs.MultiPRS	LDpred2.Inf	0.413	0.405	0.008	0.628	0.346	0.331	0.015	0.0437
GCSE	LDpred2.MultiPRS	LDpred2.Inf	0.412	0.405	0.007	0.651	0.339	0.331	0.008	0.11
GCSE	PRScs.10FCVal	LDpred2.Inf	0.41	0.405	0.005	0.146	0.341	0.331	0.01	0.178
GCSE	LDpred1.Inf	LDpred2.Inf	0.408	0.405	0.002	0.409	0.341	0.331	0.01	0.0952
GCSE	LDpred1.MultiPRS	LDpred2.Inf	0.409	0.405	0.004	0.813	0.34	0.331	0.009	0.147
GCSE	pT+clump.10FCVal	LDpred2.Inf	0.373	0.405	-0.032	9.19e-07	0.311	0.331	-0.019	0.162
GCSE	lassosum.10FCVal	LDpred2.Inf	0.407	0.405	0.002	0.646	0.348	0.331	0.017	0.0547
GCSE	PRScs.PseudoVal	LDpred2.Inf	0.397	0.405	-0.008	0.121	0.351	0.331	0.02	0.0627
GCSE	DBSLMM.PseudoVal	LDpred2.Inf	0.401	0.405	-0.004	0.39	0.337	0.331	0.006	0.544
GCSE	LDpred1.10FCVal	LDpred2.Inf	0.402	0.405	-0.003	0.405	0.33	0.331	0	0.974
GCSE	LDpred2.Inf	LDpred2.Inf	0.405	0.405	0	1	0.331	0.331	0	1
GCSE	lassosum.PseudoVal	LDpred2.Inf	0.321	0.405	-0.085	1.54e-18	0.276	0.331	-0.055	0.00684
GCSE	LDpred2.10FCVal	LDpred2.Inf	0.412	0.405	0.006	0.00761	0.342	0.331	0.011	0.0217
GCSE	PRScs.10FCVal	PRScs.MultiPRS	0.41	0.413	-0.003	0.865	0.341	0.346	-0.005	0.092
GCSE	LDpred1.10FCVal	PRScs.MultiPRS	0.402	0.413	-0.011	0.487	0.33	0.346	-0.015	0.0588
GCSE	lassosum.MultiPRS	PRScs.MultiPRS	0.411	0.413	-0.002	0.47	0.347	0.346	0.001	0.858
GCSE	LDpred2.MultiPRS	PRScs.MultiPRS	0.412	0.413	-0.001	0.975	0.339	0.346	-0.007	0.28
GCSE	All.MultiPRS	PRScs.MultiPRS	0.417	0.413	0.004	0.789	0.347	0.346	0.001	0.867
GCSE	PRScs.PseudoVal	PRScs.MultiPRS	0.397	0.413	-0.016	0.326	0.351	0.346	0.005	0.454
GCSE	LDpred1.MultiPRS	PRScs.MultiPRS	0.409	0.413	-0.004	0.189	0.34	0.346	-0.006	0.337
GCSE	pT+clump.MultiPRS	PRScs.MultiPRS	0.381	0.413	-0.032	0.0458	0.328	0.346	-0.018	0.121
GCSE	lassosum.10FCVal	PRScs.MultiPRS	0.407	0.413	-0.006	0.718	0.348	0.346	0.002	0.759
GCSE	SBayesR.PseudoVal	PRScs.MultiPRS	0.397	0.413	-0.016	0.302	0.331	0.346	-0.015	0.159
GCSE	DBSLMM.PseudoVal	PRScs.MultiPRS	0.401	0.413	-0.012	0.459	0.337	0.346	-0.009	0.197
GCSE	SBLUP.Inf	PRScs.MultiPRS	0.4	0.413	-0.013	0.399	0.335	0.346	-0.011	0.198
GCSE	LDpred2.Inf	PRScs.MultiPRS	0.405	0.413	-0.008	0.628	0.331	0.346	-0.015	0.0437
GCSE	pT+clump.10FCVal	PRScs.MultiPRS	0.373	0.413	-0.04	0.013	0.311	0.346	-0.035	0.00804
GCSE	LDpred2.10FCVal	PRScs.MultiPRS	0.412	0.413	-0.001	0.925	0.342	0.346	-0.004	0.555
GCSE	lassosum.PseudoVal	PRScs.MultiPRS	0.321	0.413	-0.092	1.67e-08	0.276	0.346	-0.07	6.81e-05
GCSE	LDpred2.PseudoVal	PRScs.MultiPRS	0.406	0.413	-0.007	0.645	0.332	0.346	-0.013	0.0628
GCSE	LDpred1.Inf	PRScs.MultiPRS	0.408	0.413	-0.005	0.739	0.341	0.346	-0.005	0.473
GCSE	PRScs.MultiPRS	PRScs.MultiPRS	0.413	0.413	0	1	0.346	0.346	0	1
GCSE	LDpred2.PseudoVal	PRScs.10FCVal	0.406	0.41	-0.005	0.177	0.332	0.341	-0.008	0.259
GCSE	PRScs.10FCVal	PRScs.10FCVal	0.41	0.41	0	1	0.341	0.341	0	1
GCSE	LDpred2.MultiPRS	PRScs.10FCVal	0.412	0.41	0.002	0.89	0.339	0.341	-0.002	0.828
GCSE	pT+clump.MultiPRS	PRScs.10FCVal	0.381	0.41	-0.03	0.0706	0.328	0.341	-0.012	0.308
GCSE	LDpred1.Inf	PRScs.10FCVal	0.408	0.41	-0.003	0.387	0.341	0.341	0	0.939
GCSE	LDpred1.MultiPRS	PRScs.10FCVal	0.409	0.41	-0.001	0.938	0.34	0.341	-0.001	0.896
GCSE	pT+clump.10FCVal	PRScs.10FCVal	0.373	0.41	-0.037	7.12e-10	0.311	0.341	-0.029	0.0229
GCSE	lassosum.10FCVal	PRScs.10FCVal	0.407	0.41	-0.003	0.422	0.348	0.341	0.007	0.37
GCSE	PRScs.PseudoVal	PRScs.10FCVal	0.397	0.41	-0.013	0.00315	0.351	0.341	0.011	0.269
GCSE	DBSLMM.PseudoVal	PRScs.10FCVal	0.401	0.41	-0.009	0.0171	0.337	0.341	-0.004	0.646
GCSE	SBLUP.Inf	PRScs.10FCVal	0.4	0.41	-0.011	0.00514	0.335	0.341	-0.006	0.476
GCSE	LDpred2.Inf	PRScs.10FCVal	0.405	0.41	-0.005	0.146	0.331	0.341	-0.01	0.178
GCSE	lassosum.PseudoVal	PRScs.10FCVal	0.321	0.41	-0.09	9.9e-22	0.276	0.341	-0.064	0.00114
GCSE	LDpred2.10FCVal	PRScs.10FCVal	0.412	0.41	0.001	0.735	0.342	0.341	0.002	0.839
GCSE	lassosum.MultiPRS	PRScs.10FCVal	0.411	0.41	0.001	0.961	0.347	0.341	0.006	0.358
GCSE	LDpred1.10FCVal	PRScs.10FCVal	0.402	0.41	-0.008	0.0262	0.33	0.341	-0.01	0.204
GCSE	All.MultiPRS	PRScs.10FCVal	0.417	0.41	0.007	0.661	0.347	0.341	0.006	0.292
GCSE	SBayesR.PseudoVal	PRScs.10FCVal	0.397	0.41	-0.014	0.0246	0.331	0.341	-0.01	0.456
GCSE	PRScs.MultiPRS	PRScs.10FCVal	0.413	0.41	0.003	0.865	0.346	0.341	0.005	0.092
GCSE	All.MultiPRS	PRScs.PseudoVal	0.417	0.397	0.02	0.211	0.347	0.351	-0.005	0.538
GCSE	pT+clump.MultiPRS	PRScs.PseudoVal	0.381	0.397	-0.017	0.312	0.328	0.351	-0.023	0.0607
GCSE	LDpred2.PseudoVal	PRScs.PseudoVal	0.406	0.397	0.008	0.0907	0.332	0.351	-0.019	0.0727
GCSE	SBayesR.PseudoVal	PRScs.PseudoVal	0.397	0.397	-0.001	0.833	0.331	0.351	-0.02	0.00845
GCSE	LDpred2.MultiPRS	PRScs.PseudoVal	0.412	0.397	0.015	0.342	0.339	0.351	-0.012	0.131
GCSE	SBLUP.Inf	PRScs.PseudoVal	0.4	0.397	0.002	0.698	0.335	0.351	-0.017	0.173
GCSE	LDpred1.Inf	PRScs.PseudoVal	0.408	0.397	0.01	0.0309	0.341	0.351	-0.01	0.337
GCSE	PRScs.10FCVal	PRScs.PseudoVal	0.41	0.397	0.013	0.00315	0.341	0.351	-0.011	0.269
GCSE	LDpred2.Inf	PRScs.PseudoVal	0.405	0.397	0.008	0.121	0.331	0.351	-0.02	0.0627
GCSE	PRScs.PseudoVal	PRScs.PseudoVal	0.397	0.397	0	1	0.351	0.351	0	1
GCSE	LDpred2.10FCVal	PRScs.PseudoVal	0.412	0.397	0.014	0.000222	0.342	0.351	-0.009	0.262
GCSE	pT+clump.10FCVal	PRScs.PseudoVal	0.373	0.397	-0.024	0.000609	0.311	0.351	-0.04	0.00858
GCSE	PRScs.MultiPRS	PRScs.PseudoVal	0.413	0.397	0.016	0.326	0.346	0.351	-0.005	0.454
GCSE	lassosum.10FCVal	PRScs.PseudoVal	0.407	0.397	0.01	0.00212	0.348	0.351	-0.003	0.616
GCSE	lassosum.PseudoVal	PRScs.PseudoVal	0.321	0.397	-0.077	7.69e-31	0.276	0.351	-0.075	4.42e-08
GCSE	LDpred1.MultiPRS	PRScs.PseudoVal	0.409	0.397	0.012	0.463	0.34	0.351	-0.011	0.269
GCSE	lassosum.MultiPRS	PRScs.PseudoVal	0.411	0.397	0.014	0.389	0.347	0.351	-0.004	0.577
GCSE	LDpred1.10FCVal	PRScs.PseudoVal	0.402	0.397	0.005	0.381	0.33	0.351	-0.021	0.0681
GCSE	DBSLMM.PseudoVal	PRScs.PseudoVal	0.401	0.397	0.004	0.338	0.337	0.351	-0.014	0.0988
GCSE	All.MultiPRS	pT+clump.MultiPRS	0.417	0.381	0.037	0.0216	0.347	0.328	0.018	0.077
GCSE	SBayesR.PseudoVal	pT+clump.MultiPRS	0.397	0.381	0.016	0.335	0.331	0.328	0.003	0.847
GCSE	LDpred1.MultiPRS	pT+clump.MultiPRS	0.409	0.381	0.028	0.0801	0.34	0.328	0.012	0.354
GCSE	pT+clump.MultiPRS	pT+clump.MultiPRS	0.381	0.381	0	1	0.328	0.328	0	1
GCSE	lassosum.10FCVal	pT+clump.MultiPRS	0.407	0.381	0.027	0.106	0.348	0.328	0.019	0.107
GCSE	PRScs.10FCVal	pT+clump.MultiPRS	0.41	0.381	0.03	0.0706	0.341	0.328	0.012	0.308
GCSE	DBSLMM.PseudoVal	pT+clump.MultiPRS	0.401	0.381	0.021	0.213	0.337	0.328	0.009	0.468
GCSE	SBLUP.Inf	pT+clump.MultiPRS	0.4	0.381	0.019	0.251	0.335	0.328	0.006	0.638
GCSE	LDpred2.Inf	pT+clump.MultiPRS	0.405	0.381	0.025	0.134	0.331	0.328	0.002	0.851
GCSE	pT+clump.10FCVal	pT+clump.MultiPRS	0.373	0.381	-0.008	0.64	0.311	0.328	-0.017	0.00487
GCSE	LDpred2.10FCVal	pT+clump.MultiPRS	0.412	0.381	0.031	0.0606	0.342	0.328	0.014	0.248
GCSE	PRScs.PseudoVal	pT+clump.MultiPRS	0.397	0.381	0.017	0.312	0.351	0.328	0.023	0.0607
GCSE	LDpred1.10FCVal	pT+clump.MultiPRS	0.402	0.381	0.021	0.197	0.33	0.328	0.002	0.869
GCSE	LDpred1.Inf	pT+clump.MultiPRS	0.408	0.381	0.027	0.0998	0.341	0.328	0.013	0.307
GCSE	PRScs.MultiPRS	pT+clump.MultiPRS	0.413	0.381	0.032	0.0458	0.346	0.328	0.018	0.121
GCSE	lassosum.PseudoVal	pT+clump.MultiPRS	0.321	0.381	-0.06	0.00037	0.276	0.328	-0.052	0.00551
GCSE	LDpred2.PseudoVal	pT+clump.MultiPRS	0.406	0.381	0.025	0.129	0.332	0.328	0.004	0.753
GCSE	lassosum.MultiPRS	pT+clump.MultiPRS	0.411	0.381	0.03	0.0607	0.347	0.328	0.019	0.113
GCSE	LDpred2.MultiPRS	pT+clump.MultiPRS	0.412	0.381	0.032	0.046	0.339	0.328	0.011	0.377
GCSE	LDpred2.10FCVal	pT+clump.10FCVal	0.412	0.373	0.039	3.35e-09	0.342	0.311	0.031	0.0238
GCSE	pT+clump.MultiPRS	pT+clump.10FCVal	0.381	0.373	0.008	0.64	0.328	0.311	0.017	0.00487
GCSE	LDpred2.Inf	pT+clump.10FCVal	0.405	0.373	0.032	9.19e-07	0.331	0.311	0.019	0.162
GCSE	SBayesR.PseudoVal	pT+clump.10FCVal	0.397	0.373	0.024	0.00362	0.331	0.311	0.02	0.25
GCSE	PRScs.MultiPRS	pT+clump.10FCVal	0.413	0.373	0.04	0.013	0.346	0.311	0.035	0.00804
GCSE	SBLUP.Inf	pT+clump.10FCVal	0.4	0.373	0.027	6.62e-05	0.335	0.311	0.023	0.0947
GCSE	lassosum.MultiPRS	pT+clump.10FCVal	0.411	0.373	0.038	0.0181	0.347	0.311	0.036	0.00792
GCSE	PRScs.10FCVal	pT+clump.10FCVal	0.41	0.373	0.037	7.12e-10	0.341	0.311	0.029	0.0229
GCSE	LDpred2.MultiPRS	pT+clump.10FCVal	0.412	0.373	0.04	0.0141	0.339	0.311	0.028	0.0478
GCSE	lassosum.PseudoVal	pT+clump.10FCVal	0.321	0.373	-0.052	1.02e-06	0.276	0.311	-0.035	0.122
GCSE	LDpred2.PseudoVal	pT+clump.10FCVal	0.406	0.373	0.033	5.8e-07	0.332	0.311	0.021	0.127
GCSE	LDpred1.MultiPRS	pT+clump.10FCVal	0.409	0.373	0.036	0.0256	0.34	0.311	0.028	0.03
GCSE	pT+clump.10FCVal	pT+clump.10FCVal	0.373	0.373	0	1	0.311	0.311	0	1
GCSE	All.MultiPRS	pT+clump.10FCVal	0.417	0.373	0.044	0.00586	0.347	0.311	0.035	0.00375
GCSE	LDpred1.Inf	pT+clump.10FCVal	0.408	0.373	0.035	1.52e-08	0.341	0.311	0.03	0.0237
GCSE	DBSLMM.PseudoVal	pT+clump.10FCVal	0.401	0.373	0.028	2.61e-05	0.337	0.311	0.026	0.0714
GCSE	LDpred1.10FCVal	pT+clump.10FCVal	0.402	0.373	0.029	1.56e-05	0.33	0.311	0.019	0.177
GCSE	lassosum.10FCVal	pT+clump.10FCVal	0.407	0.373	0.034	3.87e-07	0.348	0.311	0.036	0.00969
GCSE	PRScs.PseudoVal	pT+clump.10FCVal	0.397	0.373	0.024	0.000609	0.351	0.311	0.04	0.00858
GCSE	pT+clump.MultiPRS	SBayesR.PseudoVal	0.381	0.397	-0.016	0.335	0.328	0.331	-0.003	0.847
GCSE	LDpred1.10FCVal	SBayesR.PseudoVal	0.402	0.397	0.005	0.408	0.33	0.331	0	0.975
GCSE	PRScs.10FCVal	SBayesR.PseudoVal	0.41	0.397	0.014	0.0246	0.341	0.331	0.01	0.456
GCSE	LDpred2.10FCVal	SBayesR.PseudoVal	0.412	0.397	0.015	0.0028	0.342	0.331	0.011	0.289
GCSE	lassosum.PseudoVal	SBayesR.PseudoVal	0.321	0.397	-0.076	2.14e-37	0.276	0.331	-0.055	1.49e-05
GCSE	LDpred2.PseudoVal	SBayesR.PseudoVal	0.406	0.397	0.009	0.148	0.332	0.331	0.001	0.913
GCSE	lassosum.MultiPRS	SBayesR.PseudoVal	0.411	0.397	0.015	0.363	0.347	0.331	0.016	0.126
GCSE	LDpred2.MultiPRS	SBayesR.PseudoVal	0.412	0.397	0.016	0.32	0.339	0.331	0.008	0.436
GCSE	All.MultiPRS	SBayesR.PseudoVal	0.417	0.397	0.021	0.196	0.347	0.331	0.016	0.0945
GCSE	PRScs.PseudoVal	SBayesR.PseudoVal	0.397	0.397	0.001	0.833	0.351	0.331	0.02	0.00845
GCSE	LDpred1.MultiPRS	SBayesR.PseudoVal	0.409	0.397	0.013	0.434	0.34	0.331	0.009	0.497
GCSE	pT+clump.10FCVal	SBayesR.PseudoVal	0.373	0.397	-0.024	0.00362	0.311	0.331	-0.02	0.25
GCSE	lassosum.10FCVal	SBayesR.PseudoVal	0.407	0.397	0.011	0.0191	0.348	0.331	0.017	0.0858
GCSE	SBayesR.PseudoVal	SBayesR.PseudoVal	0.397	0.397	0	1	0.331	0.331	0	1
GCSE	DBSLMM.PseudoVal	SBayesR.PseudoVal	0.401	0.397	0.005	0.344	0.337	0.331	0.006	0.572
GCSE	SBLUP.Inf	SBayesR.PseudoVal	0.4	0.397	0.003	0.668	0.335	0.331	0.004	0.799
GCSE	LDpred2.Inf	SBayesR.PseudoVal	0.405	0.397	0.009	0.178	0.331	0.331	0	0.991
GCSE	LDpred1.Inf	SBayesR.PseudoVal	0.408	0.397	0.011	0.0741	0.341	0.331	0.01	0.447
GCSE	PRScs.MultiPRS	SBayesR.PseudoVal	0.413	0.397	0.016	0.302	0.346	0.331	0.015	0.159
GCSE	LDpred2.10FCVal	SBLUP.Inf	0.412	0.4	0.012	0.00475	0.342	0.335	0.007	0.41
GCSE	PRScs.PseudoVal	SBLUP.Inf	0.397	0.4	-0.002	0.698	0.351	0.335	0.017	0.173
GCSE	LDpred1.10FCVal	SBLUP.Inf	0.402	0.4	0.002	0.573	0.33	0.335	-0.004	0.65
GCSE	LDpred2.Inf	SBLUP.Inf	0.405	0.4	0.006	0.13	0.331	0.335	-0.004	0.636
GCSE	SBayesR.PseudoVal	SBLUP.Inf	0.397	0.4	-0.003	0.668	0.331	0.335	-0.004	0.799
GCSE	lassosum.PseudoVal	SBLUP.Inf	0.321	0.4	-0.079	3.28e-15	0.276	0.335	-0.059	0.00525
GCSE	pT+clump.MultiPRS	SBLUP.Inf	0.381	0.4	-0.019	0.251	0.328	0.335	-0.006	0.638
GCSE	lassosum.MultiPRS	SBLUP.Inf	0.411	0.4	0.012	0.47	0.347	0.335	0.012	0.225
GCSE	PRScs.10FCVal	SBLUP.Inf	0.41	0.4	0.011	0.00514	0.341	0.335	0.006	0.476
GCSE	PRScs.MultiPRS	SBLUP.Inf	0.413	0.4	0.013	0.399	0.346	0.335	0.011	0.198
GCSE	LDpred1.MultiPRS	SBLUP.Inf	0.409	0.4	0.01	0.552	0.34	0.335	0.005	0.48
GCSE	LDpred2.PseudoVal	SBLUP.Inf	0.406	0.4	0.006	0.101	0.332	0.335	-0.002	0.778
GCSE	LDpred1.Inf	SBLUP.Inf	0.408	0.4	0.008	0.0227	0.341	0.335	0.006	0.401
GCSE	LDpred2.MultiPRS	SBLUP.Inf	0.412	0.4	0.013	0.417	0.339	0.335	0.004	0.648
GCSE	All.MultiPRS	SBLUP.Inf	0.417	0.4	0.018	0.266	0.347	0.335	0.012	0.147
GCSE	SBLUP.Inf	SBLUP.Inf	0.4	0.4	0	1	0.335	0.335	0	1
GCSE	DBSLMM.PseudoVal	SBLUP.Inf	0.401	0.4	0.002	0.74	0.337	0.335	0.002	0.841
GCSE	pT+clump.10FCVal	SBLUP.Inf	0.373	0.4	-0.027	6.62e-05	0.311	0.335	-0.023	0.0947
GCSE	lassosum.10FCVal	SBLUP.Inf	0.407	0.4	0.008	0.114	0.348	0.335	0.013	0.198
ADHD	LDpred2.PseudoVal	All.MultiPRS	0.115	0.115	-0.001	0.976	0.195	0.186	0.008	0.5
ADHD	pT+clump.10FCVal	All.MultiPRS	0.094	0.115	-0.021	0.227	0.15	0.186	-0.037	0.0575
ADHD	LDpred2.MultiPRS	All.MultiPRS	0.114	0.115	-0.001	0.96	0.199	0.186	0.012	0.285
ADHD	PRScs.PseudoVal	All.MultiPRS	0.109	0.115	-0.006	0.718	0.189	0.186	0.003	0.836
ADHD	LDpred1.Inf	All.MultiPRS	0.115	0.115	0	1	0.191	0.186	0.005	0.683
ADHD	PRScs.MultiPRS	All.MultiPRS	0.113	0.115	-0.002	0.886	0.203	0.186	0.016	0.194
ADHD	LDpred2.Inf	All.MultiPRS	0.115	0.115	0	0.998	0.194	0.186	0.008	0.512
ADHD	lassosum.10FCVal	All.MultiPRS	0.118	0.115	0.002	0.894	0.194	0.186	0.007	0.538
ADHD	LDpred2.10FCVal	All.MultiPRS	0.118	0.115	0.003	0.869	0.198	0.186	0.012	0.297
ADHD	lassosum.MultiPRS	All.MultiPRS	0.117	0.115	0.002	0.919	0.199	0.186	0.012	0.192
ADHD	LDpred1.10FCVal	All.MultiPRS	0.118	0.115	0.003	0.885	0.19	0.186	0.004	0.738
ADHD	All.MultiPRS	All.MultiPRS	0.115	0.115	0	1	0.186	0.186	0	1
ADHD	SBayesR.PseudoVal	All.MultiPRS	0.091	0.115	-0.024	0.169	0.155	0.186	-0.031	0.112
ADHD	LDpred1.MultiPRS	All.MultiPRS	0.117	0.115	0.002	0.921	0.191	0.186	0.005	0.668
ADHD	pT+clump.MultiPRS	All.MultiPRS	0.096	0.115	-0.019	0.264	0.162	0.186	-0.025	0.161
ADHD	lassosum.PseudoVal	All.MultiPRS	0.077	0.115	-0.039	0.0275	0.118	0.186	-0.068	0.00213
ADHD	PRScs.10FCVal	All.MultiPRS	0.114	0.115	-0.001	0.943	0.207	0.186	0.021	0.115
ADHD	DBSLMM.PseudoVal	All.MultiPRS	0.114	0.115	-0.001	0.946	0.184	0.186	-0.003	0.833
ADHD	SBLUP.Inf	All.MultiPRS	0.116	0.115	0	0.991	0.193	0.186	0.007	0.581
ADHD	SBayesR.PseudoVal	DBSLMM.PseudoVal	0.091	0.114	-0.023	0.0217	0.155	0.184	-0.028	0.154
ADHD	LDpred2.Inf	DBSLMM.PseudoVal	0.115	0.114	0.001	0.829	0.194	0.184	0.011	0.341
ADHD	pT+clump.10FCVal	DBSLMM.PseudoVal	0.094	0.114	-0.02	0.0355	0.15	0.184	-0.034	0.0694
ADHD	PRScs.10FCVal	DBSLMM.PseudoVal	0.114	0.114	0	0.991	0.207	0.184	0.024	0.0481
ADHD	PRScs.PseudoVal	DBSLMM.PseudoVal	0.109	0.114	-0.005	0.384	0.189	0.184	0.006	0.632
ADHD	pT+clump.MultiPRS	DBSLMM.PseudoVal	0.096	0.114	-0.018	0.301	0.162	0.184	-0.022	0.16
ADHD	LDpred1.Inf	DBSLMM.PseudoVal	0.115	0.114	0.001	0.835	0.191	0.184	0.008	0.495
ADHD	lassosum.MultiPRS	DBSLMM.PseudoVal	0.117	0.114	0.003	0.868	0.199	0.184	0.015	0.142
ADHD	LDpred2.10FCVal	DBSLMM.PseudoVal	0.118	0.114	0.004	0.445	0.198	0.184	0.015	0.165
ADHD	lassosum.10FCVal	DBSLMM.PseudoVal	0.118	0.114	0.004	0.604	0.194	0.184	0.01	0.443
ADHD	LDpred1.10FCVal	DBSLMM.PseudoVal	0.118	0.114	0.004	0.503	0.19	0.184	0.007	0.546
ADHD	LDpred1.MultiPRS	DBSLMM.PseudoVal	0.117	0.114	0.003	0.869	0.191	0.184	0.008	0.478
ADHD	PRScs.MultiPRS	DBSLMM.PseudoVal	0.113	0.114	-0.001	0.942	0.203	0.184	0.019	0.104
ADHD	All.MultiPRS	DBSLMM.PseudoVal	0.115	0.114	0.001	0.946	0.186	0.184	0.003	0.833
ADHD	LDpred2.PseudoVal	DBSLMM.PseudoVal	0.115	0.114	0.001	0.908	0.195	0.184	0.011	0.32
ADHD	DBSLMM.PseudoVal	DBSLMM.PseudoVal	0.114	0.114	0	1	0.184	0.184	0	1
ADHD	LDpred2.MultiPRS	DBSLMM.PseudoVal	0.114	0.114	0	0.985	0.199	0.184	0.015	0.155
ADHD	lassosum.PseudoVal	DBSLMM.PseudoVal	0.077	0.114	-0.038	0.000796	0.118	0.184	-0.065	0.00285
ADHD	SBLUP.Inf	DBSLMM.PseudoVal	0.116	0.114	0.001	0.813	0.193	0.184	0.01	0.407
ADHD	SBayesR.PseudoVal	lassosum.MultiPRS	0.091	0.117	-0.026	0.145	0.155	0.199	-0.044	0.0199
ADHD	LDpred2.10FCVal	lassosum.MultiPRS	0.118	0.117	0.001	0.949	0.198	0.199	0	0.951
ADHD	LDpred1.10FCVal	lassosum.MultiPRS	0.118	0.117	0.001	0.965	0.19	0.199	-0.008	0.273
ADHD	LDpred2.Inf	lassosum.MultiPRS	0.115	0.117	-0.002	0.923	0.194	0.199	-0.004	0.633
ADHD	PRScs.10FCVal	lassosum.MultiPRS	0.114	0.117	-0.003	0.865	0.207	0.199	0.009	0.36
ADHD	PRScs.MultiPRS	lassosum.MultiPRS	0.113	0.117	-0.004	0.287	0.203	0.199	0.004	0.624
ADHD	pT+clump.MultiPRS	lassosum.MultiPRS	0.096	0.117	-0.021	0.229	0.162	0.199	-0.037	0.0107
ADHD	lassosum.MultiPRS	lassosum.MultiPRS	0.117	0.117	0	1	0.199	0.199	0	1
ADHD	lassosum.PseudoVal	lassosum.MultiPRS	0.077	0.117	-0.041	0.0223	0.118	0.199	-0.081	0.000123
ADHD	LDpred2.MultiPRS	lassosum.MultiPRS	0.114	0.117	-0.003	0.495	0.199	0.199	0	0.978
ADHD	LDpred1.MultiPRS	lassosum.MultiPRS	0.117	0.117	0	0.991	0.191	0.199	-0.007	0.344
ADHD	LDpred2.PseudoVal	lassosum.MultiPRS	0.115	0.117	-0.002	0.897	0.195	0.199	-0.004	0.679
ADHD	LDpred1.Inf	lassosum.MultiPRS	0.115	0.117	-0.002	0.922	0.191	0.199	-0.007	0.437
ADHD	pT+clump.10FCVal	lassosum.MultiPRS	0.094	0.117	-0.023	0.195	0.15	0.199	-0.049	0.00302
ADHD	lassosum.10FCVal	lassosum.MultiPRS	0.118	0.117	0.001	0.974	0.194	0.199	-0.005	0.425
ADHD	SBLUP.Inf	lassosum.MultiPRS	0.116	0.117	-0.002	0.93	0.193	0.199	-0.006	0.512
ADHD	DBSLMM.PseudoVal	lassosum.MultiPRS	0.114	0.117	-0.003	0.868	0.184	0.199	-0.015	0.142
ADHD	All.MultiPRS	lassosum.MultiPRS	0.115	0.117	-0.002	0.919	0.186	0.199	-0.012	0.192
ADHD	PRScs.PseudoVal	lassosum.MultiPRS	0.109	0.117	-0.008	0.649	0.189	0.199	-0.01	0.276
ADHD	LDpred1.Inf	lassosum.PseudoVal	0.115	0.077	0.039	0.00184	0.191	0.118	0.073	0.00267
ADHD	PRScs.10FCVal	lassosum.PseudoVal	0.114	0.077	0.038	0.000337	0.207	0.118	0.089	1.61e-05
ADHD	LDpred2.MultiPRS	lassosum.PseudoVal	0.114	0.077	0.038	0.0325	0.199	0.118	0.08	0.000193
ADHD	lassosum.PseudoVal	lassosum.PseudoVal	0.077	0.077	0	1	0.118	0.118	0	1
ADHD	PRScs.PseudoVal	lassosum.PseudoVal	0.109	0.077	0.032	0.00204	0.189	0.118	0.071	0.000526
ADHD	DBSLMM.PseudoVal	lassosum.PseudoVal	0.114	0.077	0.038	0.000796	0.184	0.118	0.065	0.00285
ADHD	SBLUP.Inf	lassosum.PseudoVal	0.116	0.077	0.039	0.00186	0.193	0.118	0.075	0.00213
ADHD	LDpred2.Inf	lassosum.PseudoVal	0.115	0.077	0.039	0.00192	0.194	0.118	0.076	0.00188
ADHD	pT+clump.10FCVal	lassosum.PseudoVal	0.094	0.077	0.017	0.194	0.15	0.118	0.031	0.228
ADHD	LDpred2.10FCVal	lassosum.PseudoVal	0.118	0.077	0.042	0.000144	0.198	0.118	0.08	0.000191
ADHD	lassosum.MultiPRS	lassosum.PseudoVal	0.117	0.077	0.041	0.0223	0.199	0.118	0.081	0.000123
ADHD	LDpred1.10FCVal	lassosum.PseudoVal	0.118	0.077	0.041	0.000114	0.19	0.118	0.072	0.000639
ADHD	All.MultiPRS	lassosum.PseudoVal	0.115	0.077	0.039	0.0275	0.186	0.118	0.068	0.00213
ADHD	SBayesR.PseudoVal	lassosum.PseudoVal	0.091	0.077	0.015	0.223	0.155	0.118	0.037	0.122
ADHD	lassosum.10FCVal	lassosum.PseudoVal	0.118	0.077	0.041	0.000196	0.194	0.118	0.076	0.000533
ADHD	pT+clump.MultiPRS	lassosum.PseudoVal	0.096	0.077	0.019	0.274	0.162	0.118	0.044	0.0643
ADHD	LDpred2.PseudoVal	lassosum.PseudoVal	0.115	0.077	0.038	0.00213	0.195	0.118	0.077	0.00169
ADHD	LDpred1.MultiPRS	lassosum.PseudoVal	0.117	0.077	0.04	0.0222	0.191	0.118	0.073	0.000786
ADHD	PRScs.MultiPRS	lassosum.PseudoVal	0.113	0.077	0.036	0.0409	0.203	0.118	0.084	8.81e-05
ADHD	lassosum.10FCVal	lassosum.10FCVal	0.118	0.118	0	1	0.194	0.194	0	1
ADHD	pT+clump.MultiPRS	lassosum.10FCVal	0.096	0.118	-0.022	0.217	0.162	0.194	-0.032	0.04
ADHD	LDpred2.Inf	lassosum.10FCVal	0.115	0.118	-0.002	0.63	0.194	0.194	0.001	0.948
ADHD	SBayesR.PseudoVal	lassosum.10FCVal	0.091	0.118	-0.027	0.00538	0.155	0.194	-0.039	0.0415
ADHD	PRScs.MultiPRS	lassosum.10FCVal	0.113	0.118	-0.005	0.786	0.203	0.194	0.009	0.265
ADHD	SBLUP.Inf	lassosum.10FCVal	0.116	0.118	-0.002	0.631	0.193	0.194	-0.001	0.939
ADHD	lassosum.MultiPRS	lassosum.10FCVal	0.117	0.118	-0.001	0.974	0.199	0.194	0.005	0.425
ADHD	PRScs.10FCVal	lassosum.10FCVal	0.114	0.118	-0.004	0.453	0.207	0.194	0.014	0.161
ADHD	LDpred2.MultiPRS	lassosum.10FCVal	0.114	0.118	-0.003	0.857	0.199	0.194	0.005	0.546
ADHD	PRScs.PseudoVal	lassosum.10FCVal	0.109	0.118	-0.009	0.0651	0.189	0.194	-0.005	0.605
ADHD	LDpred2.PseudoVal	lassosum.10FCVal	0.115	0.118	-0.003	0.568	0.195	0.194	0.001	0.918
ADHD	LDpred1.MultiPRS	lassosum.10FCVal	0.117	0.118	-0.001	0.972	0.191	0.194	-0.002	0.765
ADHD	pT+clump.10FCVal	lassosum.10FCVal	0.094	0.118	-0.024	0.00294	0.15	0.194	-0.044	0.00536
ADHD	All.MultiPRS	lassosum.10FCVal	0.115	0.118	-0.002	0.894	0.186	0.194	-0.007	0.538
ADHD	LDpred1.Inf	lassosum.10FCVal	0.115	0.118	-0.002	0.632	0.191	0.194	-0.002	0.815
ADHD	DBSLMM.PseudoVal	lassosum.10FCVal	0.114	0.118	-0.004	0.604	0.184	0.194	-0.01	0.443
ADHD	LDpred1.10FCVal	lassosum.10FCVal	0.118	0.118	0	0.956	0.19	0.194	-0.003	0.656
ADHD	lassosum.PseudoVal	lassosum.10FCVal	0.077	0.118	-0.041	0.000196	0.118	0.194	-0.076	0.000533
ADHD	LDpred2.10FCVal	lassosum.10FCVal	0.118	0.118	0.001	0.885	0.198	0.194	0.005	0.565
ADHD	LDpred2.10FCVal	LDpred1.MultiPRS	0.118	0.117	0.001	0.946	0.198	0.191	0.007	0.0943
ADHD	PRScs.PseudoVal	LDpred1.MultiPRS	0.109	0.117	-0.008	0.649	0.189	0.191	-0.002	0.743
ADHD	LDpred2.Inf	LDpred1.MultiPRS	0.115	0.117	-0.002	0.925	0.194	0.191	0.003	0.587
ADHD	pT+clump.10FCVal	LDpred1.MultiPRS	0.094	0.117	-0.023	0.195	0.15	0.191	-0.042	0.0101
ADHD	SBayesR.PseudoVal	LDpred1.MultiPRS	0.091	0.117	-0.026	0.144	0.155	0.191	-0.036	0.0587
ADHD	All.MultiPRS	LDpred1.MultiPRS	0.115	0.117	-0.002	0.921	0.186	0.191	-0.005	0.668
ADHD	LDpred1.10FCVal	LDpred1.MultiPRS	0.118	0.117	0.001	0.962	0.19	0.191	-0.001	0.369
ADHD	LDpred1.MultiPRS	LDpred1.MultiPRS	0.117	0.117	0	1	0.191	0.191	0	1
ADHD	PRScs.10FCVal	LDpred1.MultiPRS	0.114	0.117	-0.003	0.866	0.207	0.191	0.016	0.0294
ADHD	lassosum.PseudoVal	LDpred1.MultiPRS	0.077	0.117	-0.04	0.0222	0.118	0.191	-0.073	0.000786
ADHD	pT+clump.MultiPRS	LDpred1.MultiPRS	0.096	0.117	-0.021	0.23	0.162	0.191	-0.03	0.0596
ADHD	LDpred1.Inf	LDpred1.MultiPRS	0.115	0.117	-0.002	0.923	0.191	0.191	0	0.983
ADHD	lassosum.MultiPRS	LDpred1.MultiPRS	0.117	0.117	0	0.991	0.199	0.191	0.007	0.344
ADHD	PRScs.MultiPRS	LDpred1.MultiPRS	0.113	0.117	-0.004	0.186	0.203	0.191	0.011	0.0752
ADHD	lassosum.10FCVal	LDpred1.MultiPRS	0.118	0.117	0.001	0.972	0.194	0.191	0.002	0.765
ADHD	LDpred2.PseudoVal	LDpred1.MultiPRS	0.115	0.117	-0.002	0.899	0.195	0.191	0.003	0.548
ADHD	DBSLMM.PseudoVal	LDpred1.MultiPRS	0.114	0.117	-0.003	0.869	0.184	0.191	-0.008	0.478
ADHD	LDpred2.MultiPRS	LDpred1.MultiPRS	0.114	0.117	-0.003	0.206	0.199	0.191	0.007	0.0707
ADHD	SBLUP.Inf	LDpred1.MultiPRS	0.116	0.117	-0.002	0.932	0.193	0.191	0.002	0.746
ADHD	All.MultiPRS	LDpred1.Inf	0.115	0.115	0	1	0.186	0.191	-0.005	0.683
ADHD	LDpred2.PseudoVal	LDpred1.Inf	0.115	0.115	-0.001	0.782	0.195	0.191	0.003	0.409
ADHD	SBayesR.PseudoVal	LDpred1.Inf	0.091	0.115	-0.024	0.0153	0.155	0.191	-0.036	0.0716
ADHD	LDpred2.MultiPRS	LDpred1.Inf	0.114	0.115	-0.001	0.961	0.199	0.191	0.007	0.213
ADHD	PRScs.PseudoVal	LDpred1.Inf	0.109	0.115	-0.006	0.163	0.189	0.191	-0.002	0.788
ADHD	LDpred1.Inf	LDpred1.Inf	0.115	0.115	0	1	0.191	0.191	0	1
ADHD	pT+clump.10FCVal	LDpred1.Inf	0.094	0.115	-0.021	0.00852	0.15	0.191	-0.042	0.00967
ADHD	PRScs.MultiPRS	LDpred1.Inf	0.113	0.115	-0.003	0.888	0.203	0.191	0.011	0.159
ADHD	lassosum.PseudoVal	LDpred1.Inf	0.077	0.115	-0.039	0.00184	0.118	0.191	-0.073	0.00267
ADHD	pT+clump.MultiPRS	LDpred1.Inf	0.096	0.115	-0.019	0.27	0.162	0.191	-0.03	0.0684
ADHD	LDpred1.MultiPRS	LDpred1.Inf	0.117	0.115	0.002	0.923	0.191	0.191	0	0.983
ADHD	PRScs.10FCVal	LDpred1.Inf	0.114	0.115	-0.001	0.783	0.207	0.191	0.016	0.0831
ADHD	LDpred2.Inf	LDpred1.Inf	0.115	0.115	0	0.983	0.194	0.191	0.003	0.462
ADHD	SBLUP.Inf	LDpred1.Inf	0.116	0.115	0	0.924	0.193	0.191	0.002	0.692
ADHD	DBSLMM.PseudoVal	LDpred1.Inf	0.114	0.115	-0.001	0.835	0.184	0.191	-0.008	0.495
ADHD	lassosum.MultiPRS	LDpred1.Inf	0.117	0.115	0.002	0.922	0.199	0.191	0.007	0.437
ADHD	LDpred1.10FCVal	LDpred1.Inf	0.118	0.115	0.003	0.381	0.19	0.191	-0.001	0.832
ADHD	lassosum.10FCVal	LDpred1.Inf	0.118	0.115	0.002	0.632	0.194	0.191	0.002	0.815
ADHD	LDpred2.10FCVal	LDpred1.Inf	0.118	0.115	0.003	0.33	0.198	0.191	0.007	0.254
ADHD	LDpred1.Inf	LDpred1.10FCVal	0.115	0.118	-0.003	0.381	0.191	0.19	0.001	0.832
ADHD	PRScs.MultiPRS	LDpred1.10FCVal	0.113	0.118	-0.005	0.777	0.203	0.19	0.012	0.0523
ADHD	LDpred1.10FCVal	LDpred1.10FCVal	0.118	0.118	0	1	0.19	0.19	0	1
ADHD	All.MultiPRS	LDpred1.10FCVal	0.115	0.118	-0.003	0.885	0.186	0.19	-0.004	0.738
ADHD	SBayesR.PseudoVal	LDpred1.10FCVal	0.091	0.118	-0.027	0.00467	0.155	0.19	-0.035	0.0647
ADHD	DBSLMM.PseudoVal	LDpred1.10FCVal	0.114	0.118	-0.004	0.503	0.184	0.19	-0.007	0.546
ADHD	pT+clump.MultiPRS	LDpred1.10FCVal	0.096	0.118	-0.022	0.212	0.162	0.19	-0.029	0.07
ADHD	lassosum.MultiPRS	LDpred1.10FCVal	0.117	0.118	-0.001	0.965	0.199	0.19	0.008	0.273
ADHD	PRScs.10FCVal	LDpred1.10FCVal	0.114	0.118	-0.004	0.294	0.207	0.19	0.017	0.0179
ADHD	lassosum.10FCVal	LDpred1.10FCVal	0.118	0.118	0	0.956	0.194	0.19	0.003	0.656
ADHD	SBLUP.Inf	LDpred1.10FCVal	0.116	0.118	-0.002	0.47	0.193	0.19	0.003	0.649
ADHD	LDpred2.PseudoVal	LDpred1.10FCVal	0.115	0.118	-0.003	0.359	0.195	0.19	0.005	0.494
ADHD	pT+clump.10FCVal	LDpred1.10FCVal	0.094	0.118	-0.024	0.00401	0.15	0.19	-0.041	0.0134
ADHD	LDpred2.MultiPRS	LDpred1.10FCVal	0.114	0.118	-0.003	0.847	0.199	0.19	0.008	0.0513
ADHD	PRScs.PseudoVal	LDpred1.10FCVal	0.109	0.118	-0.009	0.013	0.189	0.19	-0.001	0.86
ADHD	LDpred2.10FCVal	LDpred1.10FCVal	0.118	0.118	0	0.873	0.198	0.19	0.008	0.0643
ADHD	LDpred1.MultiPRS	LDpred1.10FCVal	0.117	0.118	-0.001	0.962	0.191	0.19	0.001	0.369
ADHD	LDpred2.Inf	LDpred1.10FCVal	0.115	0.118	-0.003	0.45	0.194	0.19	0.004	0.524
ADHD	lassosum.PseudoVal	LDpred1.10FCVal	0.077	0.118	-0.041	0.000114	0.118	0.19	-0.072	0.000639
ADHD	LDpred1.Inf	LDpred2.MultiPRS	0.115	0.114	0.001	0.961	0.191	0.199	-0.007	0.213
ADHD	DBSLMM.PseudoVal	LDpred2.MultiPRS	0.114	0.114	0	0.985	0.184	0.199	-0.015	0.155
ADHD	SBLUP.Inf	LDpred2.MultiPRS	0.116	0.114	0.001	0.952	0.193	0.199	-0.005	0.277
ADHD	LDpred2.Inf	LDpred2.MultiPRS	0.115	0.114	0.001	0.959	0.194	0.199	-0.004	0.337
ADHD	pT+clump.10FCVal	LDpred2.MultiPRS	0.094	0.114	-0.021	0.25	0.15	0.199	-0.049	0.00299
ADHD	LDpred2.10FCVal	LDpred2.MultiPRS	0.118	0.114	0.004	0.832	0.198	0.199	0	0.811
ADHD	PRScs.PseudoVal	LDpred2.MultiPRS	0.109	0.114	-0.005	0.758	0.189	0.199	-0.009	0.172
ADHD	LDpred1.10FCVal	LDpred2.MultiPRS	0.118	0.114	0.003	0.847	0.19	0.199	-0.008	0.0513
ADHD	All.MultiPRS	LDpred2.MultiPRS	0.115	0.114	0.001	0.96	0.186	0.199	-0.012	0.285
ADHD	SBayesR.PseudoVal	LDpred2.MultiPRS	0.091	0.114	-0.023	0.189	0.155	0.199	-0.043	0.0175
ADHD	lassosum.10FCVal	LDpred2.MultiPRS	0.118	0.114	0.003	0.857	0.194	0.199	-0.005	0.546
ADHD	pT+clump.MultiPRS	LDpred2.MultiPRS	0.096	0.114	-0.019	0.292	0.162	0.199	-0.037	0.0198
ADHD	lassosum.MultiPRS	LDpred2.MultiPRS	0.117	0.114	0.003	0.495	0.199	0.199	0	0.978
ADHD	PRScs.10FCVal	LDpred2.MultiPRS	0.114	0.114	0	0.982	0.207	0.199	0.009	0.23
ADHD	PRScs.MultiPRS	LDpred2.MultiPRS	0.113	0.114	-0.002	0.62	0.203	0.199	0.004	0.534
ADHD	lassosum.PseudoVal	LDpred2.MultiPRS	0.077	0.114	-0.038	0.0325	0.118	0.199	-0.08	0.000193
ADHD	LDpred2.PseudoVal	LDpred2.MultiPRS	0.115	0.114	0	0.985	0.195	0.199	-0.004	0.414
ADHD	LDpred1.MultiPRS	LDpred2.MultiPRS	0.117	0.114	0.003	0.206	0.191	0.199	-0.007	0.0707
ADHD	LDpred2.MultiPRS	LDpred2.MultiPRS	0.114	0.114	0	1	0.199	0.199	0	1
ADHD	LDpred1.Inf	LDpred2.10FCVal	0.115	0.118	-0.003	0.33	0.191	0.198	-0.007	0.254
ADHD	PRScs.MultiPRS	LDpred2.10FCVal	0.113	0.118	-0.005	0.762	0.203	0.198	0.004	0.511
ADHD	LDpred2.MultiPRS	LDpred2.10FCVal	0.114	0.118	-0.004	0.832	0.199	0.198	0	0.811
ADHD	PRScs.PseudoVal	LDpred2.10FCVal	0.109	0.118	-0.009	0.0119	0.189	0.198	-0.009	0.186
ADHD	LDpred2.10FCVal	LDpred2.10FCVal	0.118	0.118	0	1	0.198	0.198	0	1
ADHD	lassosum.MultiPRS	LDpred2.10FCVal	0.117	0.118	-0.001	0.949	0.199	0.198	0	0.951
ADHD	LDpred1.10FCVal	LDpred2.10FCVal	0.118	0.118	0	0.873	0.19	0.198	-0.008	0.0643
ADHD	All.MultiPRS	LDpred2.10FCVal	0.115	0.118	-0.003	0.869	0.186	0.198	-0.012	0.297
ADHD	SBayesR.PseudoVal	LDpred2.10FCVal	0.091	0.118	-0.027	0.00298	0.155	0.198	-0.043	0.0182
ADHD	DBSLMM.PseudoVal	LDpred2.10FCVal	0.114	0.118	-0.004	0.445	0.184	0.198	-0.015	0.165
ADHD	pT+clump.MultiPRS	LDpred2.10FCVal	0.096	0.118	-0.022	0.205	0.162	0.198	-0.037	0.0206
ADHD	lassosum.PseudoVal	LDpred2.10FCVal	0.077	0.118	-0.042	0.000144	0.118	0.198	-0.08	0.000191
ADHD	PRScs.10FCVal	LDpred2.10FCVal	0.114	0.118	-0.004	0.258	0.207	0.198	0.009	0.222
ADHD	lassosum.10FCVal	LDpred2.10FCVal	0.118	0.118	-0.001	0.885	0.194	0.198	-0.005	0.565
ADHD	SBLUP.Inf	LDpred2.10FCVal	0.116	0.118	-0.003	0.324	0.193	0.198	-0.005	0.326
ADHD	LDpred2.PseudoVal	LDpred2.10FCVal	0.115	0.118	-0.003	0.174	0.195	0.198	-0.003	0.489
ADHD	pT+clump.10FCVal	LDpred2.10FCVal	0.094	0.118	-0.024	0.00371	0.15	0.198	-0.049	0.00313
ADHD	LDpred2.Inf	LDpred2.10FCVal	0.115	0.118	-0.003	0.227	0.194	0.198	-0.004	0.405
ADHD	LDpred1.MultiPRS	LDpred2.10FCVal	0.117	0.118	-0.001	0.946	0.191	0.198	-0.007	0.0943
ADHD	lassosum.10FCVal	LDpred2.PseudoVal	0.118	0.115	0.003	0.568	0.194	0.195	-0.001	0.918
ADHD	SBLUP.Inf	LDpred2.PseudoVal	0.116	0.115	0.001	0.702	0.193	0.195	-0.002	0.652
ADHD	SBayesR.PseudoVal	LDpred2.PseudoVal	0.091	0.115	-0.024	0.0141	0.155	0.195	-0.04	0.0396
ADHD	All.MultiPRS	LDpred2.PseudoVal	0.115	0.115	0.001	0.976	0.186	0.195	-0.008	0.5
ADHD	PRScs.PseudoVal	LDpred2.PseudoVal	0.109	0.115	-0.006	0.203	0.189	0.195	-0.006	0.523
ADHD	lassosum.MultiPRS	LDpred2.PseudoVal	0.117	0.115	0.002	0.897	0.199	0.195	0.004	0.679
ADHD	PRScs.MultiPRS	LDpred2.PseudoVal	0.113	0.115	-0.002	0.913	0.203	0.195	0.008	0.35
ADHD	LDpred2.MultiPRS	LDpred2.PseudoVal	0.114	0.115	0	0.985	0.199	0.195	0.004	0.414
ADHD	PRScs.10FCVal	LDpred2.PseudoVal	0.114	0.115	-0.001	0.874	0.207	0.195	0.012	0.169
ADHD	LDpred2.PseudoVal	LDpred2.PseudoVal	0.115	0.115	0	1	0.195	0.195	0	1
ADHD	pT+clump.MultiPRS	LDpred2.PseudoVal	0.096	0.115	-0.019	0.283	0.162	0.195	-0.033	0.0479
ADHD	pT+clump.10FCVal	LDpred2.PseudoVal	0.094	0.115	-0.021	0.0131	0.15	0.195	-0.045	0.00674
ADHD	lassosum.PseudoVal	LDpred2.PseudoVal	0.077	0.115	-0.038	0.00213	0.118	0.195	-0.077	0.00169
ADHD	LDpred1.Inf	LDpred2.PseudoVal	0.115	0.115	0.001	0.782	0.191	0.195	-0.003	0.409
ADHD	LDpred1.MultiPRS	LDpred2.PseudoVal	0.117	0.115	0.002	0.899	0.191	0.195	-0.003	0.548
ADHD	LDpred1.10FCVal	LDpred2.PseudoVal	0.118	0.115	0.003	0.359	0.19	0.195	-0.005	0.494
ADHD	LDpred2.Inf	LDpred2.PseudoVal	0.115	0.115	0.001	0.556	0.194	0.195	0	0.83
ADHD	LDpred2.10FCVal	LDpred2.PseudoVal	0.118	0.115	0.003	0.174	0.198	0.195	0.003	0.489
ADHD	DBSLMM.PseudoVal	LDpred2.PseudoVal	0.114	0.115	-0.001	0.908	0.184	0.195	-0.011	0.32
ADHD	pT+clump.MultiPRS	LDpred2.Inf	0.096	0.115	-0.02	0.269	0.162	0.194	-0.033	0.0447
ADHD	lassosum.MultiPRS	LDpred2.Inf	0.117	0.115	0.002	0.923	0.199	0.194	0.004	0.633
ADHD	SBayesR.PseudoVal	LDpred2.Inf	0.091	0.115	-0.024	0.0122	0.155	0.194	-0.039	0.0421
ADHD	All.MultiPRS	LDpred2.Inf	0.115	0.115	0	0.998	0.186	0.194	-0.008	0.512
ADHD	SBLUP.Inf	LDpred2.Inf	0.116	0.115	0	0.915	0.193	0.194	-0.001	0.644
ADHD	LDpred2.PseudoVal	LDpred2.Inf	0.115	0.115	-0.001	0.556	0.195	0.194	0	0.83
ADHD	PRScs.MultiPRS	LDpred2.Inf	0.113	0.115	-0.003	0.887	0.203	0.194	0.008	0.297
ADHD	LDpred2.MultiPRS	LDpred2.Inf	0.114	0.115	-0.001	0.959	0.199	0.194	0.004	0.337
ADHD	PRScs.10FCVal	LDpred2.Inf	0.114	0.115	-0.001	0.777	0.207	0.194	0.013	0.16
ADHD	LDpred1.Inf	LDpred2.Inf	0.115	0.115	0	0.983	0.191	0.194	-0.003	0.462
ADHD	LDpred1.MultiPRS	LDpred2.Inf	0.117	0.115	0.002	0.925	0.191	0.194	-0.003	0.587
ADHD	pT+clump.10FCVal	LDpred2.Inf	0.094	0.115	-0.021	0.00833	0.15	0.194	-0.045	0.0054
ADHD	lassosum.PseudoVal	LDpred2.Inf	0.077	0.115	-0.039	0.00192	0.118	0.194	-0.076	0.00188
ADHD	PRScs.PseudoVal	LDpred2.Inf	0.109	0.115	-0.006	0.162	0.189	0.194	-0.005	0.552
ADHD	DBSLMM.PseudoVal	LDpred2.Inf	0.114	0.115	-0.001	0.829	0.184	0.194	-0.011	0.341
ADHD	LDpred1.10FCVal	LDpred2.Inf	0.118	0.115	0.003	0.45	0.19	0.194	-0.004	0.524
ADHD	LDpred2.Inf	LDpred2.Inf	0.115	0.115	0	1	0.194	0.194	0	1
ADHD	lassosum.10FCVal	LDpred2.Inf	0.118	0.115	0.002	0.63	0.194	0.194	-0.001	0.948
ADHD	LDpred2.10FCVal	LDpred2.Inf	0.118	0.115	0.003	0.227	0.198	0.194	0.004	0.405
ADHD	PRScs.10FCVal	PRScs.MultiPRS	0.114	0.113	0.001	0.945	0.207	0.203	0.005	0.225
ADHD	LDpred1.10FCVal	PRScs.MultiPRS	0.118	0.113	0.005	0.777	0.19	0.203	-0.012	0.0523
ADHD	lassosum.MultiPRS	PRScs.MultiPRS	0.117	0.113	0.004	0.287	0.199	0.203	-0.004	0.624
ADHD	LDpred2.MultiPRS	PRScs.MultiPRS	0.114	0.113	0.002	0.62	0.199	0.203	-0.004	0.534
ADHD	All.MultiPRS	PRScs.MultiPRS	0.115	0.113	0.002	0.886	0.186	0.203	-0.016	0.194
ADHD	PRScs.PseudoVal	PRScs.MultiPRS	0.109	0.113	-0.004	0.828	0.189	0.203	-0.014	0.0848
ADHD	LDpred1.MultiPRS	PRScs.MultiPRS	0.117	0.113	0.004	0.186	0.191	0.203	-0.011	0.0752
ADHD	pT+clump.MultiPRS	PRScs.MultiPRS	0.096	0.113	-0.017	0.336	0.162	0.203	-0.041	0.00655
ADHD	lassosum.PseudoVal	PRScs.MultiPRS	0.077	0.113	-0.036	0.0409	0.118	0.203	-0.084	8.81e-05
ADHD	SBayesR.PseudoVal	PRScs.MultiPRS	0.091	0.113	-0.022	0.222	0.155	0.203	-0.047	0.0119
ADHD	DBSLMM.PseudoVal	PRScs.MultiPRS	0.114	0.113	0.001	0.942	0.184	0.203	-0.019	0.104
ADHD	SBLUP.Inf	PRScs.MultiPRS	0.116	0.113	0.003	0.88	0.193	0.203	-0.009	0.183
ADHD	LDpred2.Inf	PRScs.MultiPRS	0.115	0.113	0.003	0.887	0.194	0.203	-0.008	0.297
ADHD	pT+clump.10FCVal	PRScs.MultiPRS	0.094	0.113	-0.019	0.29	0.15	0.203	-0.053	0.000643
ADHD	LDpred2.10FCVal	PRScs.MultiPRS	0.118	0.113	0.005	0.762	0.198	0.203	-0.004	0.511
ADHD	lassosum.10FCVal	PRScs.MultiPRS	0.118	0.113	0.005	0.786	0.194	0.203	-0.009	0.265
ADHD	LDpred2.PseudoVal	PRScs.MultiPRS	0.115	0.113	0.002	0.913	0.195	0.203	-0.008	0.35
ADHD	LDpred1.Inf	PRScs.MultiPRS	0.115	0.113	0.003	0.888	0.191	0.203	-0.011	0.159
ADHD	PRScs.MultiPRS	PRScs.MultiPRS	0.113	0.113	0	1	0.203	0.203	0	1
ADHD	LDpred2.PseudoVal	PRScs.10FCVal	0.115	0.114	0.001	0.874	0.195	0.207	-0.012	0.169
ADHD	PRScs.10FCVal	PRScs.10FCVal	0.114	0.114	0	1	0.207	0.207	0	1
ADHD	LDpred2.MultiPRS	PRScs.10FCVal	0.114	0.114	0	0.982	0.199	0.207	-0.009	0.23
ADHD	pT+clump.MultiPRS	PRScs.10FCVal	0.096	0.114	-0.018	0.302	0.162	0.207	-0.046	0.00572
ADHD	LDpred1.Inf	PRScs.10FCVal	0.115	0.114	0.001	0.783	0.191	0.207	-0.016	0.0831
ADHD	LDpred1.MultiPRS	PRScs.10FCVal	0.117	0.114	0.003	0.866	0.191	0.207	-0.016	0.0294
ADHD	pT+clump.10FCVal	PRScs.10FCVal	0.094	0.114	-0.02	0.0232	0.15	0.207	-0.058	0.000898
ADHD	lassosum.PseudoVal	PRScs.10FCVal	0.077	0.114	-0.038	0.000337	0.118	0.207	-0.089	1.61e-05
ADHD	PRScs.PseudoVal	PRScs.10FCVal	0.109	0.114	-0.005	0.231	0.189	0.207	-0.018	0.0278
ADHD	DBSLMM.PseudoVal	PRScs.10FCVal	0.114	0.114	0	0.991	0.184	0.207	-0.024	0.0481
ADHD	SBLUP.Inf	PRScs.10FCVal	0.116	0.114	0.001	0.752	0.193	0.207	-0.014	0.114
ADHD	LDpred2.Inf	PRScs.10FCVal	0.115	0.114	0.001	0.777	0.194	0.207	-0.013	0.16
ADHD	lassosum.10FCVal	PRScs.10FCVal	0.118	0.114	0.004	0.453	0.194	0.207	-0.014	0.161
ADHD	LDpred2.10FCVal	PRScs.10FCVal	0.118	0.114	0.004	0.258	0.198	0.207	-0.009	0.222
ADHD	lassosum.MultiPRS	PRScs.10FCVal	0.117	0.114	0.003	0.865	0.199	0.207	-0.009	0.36
ADHD	LDpred1.10FCVal	PRScs.10FCVal	0.118	0.114	0.004	0.294	0.19	0.207	-0.017	0.0179
ADHD	All.MultiPRS	PRScs.10FCVal	0.115	0.114	0.001	0.943	0.186	0.207	-0.021	0.115
ADHD	SBayesR.PseudoVal	PRScs.10FCVal	0.091	0.114	-0.023	0.0149	0.155	0.207	-0.052	0.0055
ADHD	PRScs.MultiPRS	PRScs.10FCVal	0.113	0.114	-0.001	0.945	0.203	0.207	-0.005	0.225
ADHD	All.MultiPRS	PRScs.PseudoVal	0.115	0.109	0.006	0.718	0.186	0.189	-0.003	0.836
ADHD	pT+clump.MultiPRS	PRScs.PseudoVal	0.096	0.109	-0.013	0.458	0.162	0.189	-0.027	0.0913
ADHD	LDpred2.PseudoVal	PRScs.PseudoVal	0.115	0.109	0.006	0.203	0.195	0.189	0.006	0.523
ADHD	SBayesR.PseudoVal	PRScs.PseudoVal	0.091	0.109	-0.018	0.0571	0.155	0.189	-0.034	0.0714
ADHD	LDpred2.MultiPRS	PRScs.PseudoVal	0.114	0.109	0.005	0.758	0.199	0.189	0.009	0.172
ADHD	SBLUP.Inf	PRScs.PseudoVal	0.116	0.109	0.007	0.15	0.193	0.189	0.004	0.645
ADHD	LDpred1.Inf	PRScs.PseudoVal	0.115	0.109	0.006	0.163	0.191	0.189	0.002	0.788
ADHD	PRScs.10FCVal	PRScs.PseudoVal	0.114	0.109	0.005	0.231	0.207	0.189	0.018	0.0278
ADHD	LDpred2.Inf	PRScs.PseudoVal	0.115	0.109	0.006	0.162	0.194	0.189	0.005	0.552
ADHD	PRScs.PseudoVal	PRScs.PseudoVal	0.109	0.109	0	1	0.189	0.189	0	1
ADHD	LDpred2.10FCVal	PRScs.PseudoVal	0.118	0.109	0.009	0.0119	0.198	0.189	0.009	0.186
ADHD	pT+clump.10FCVal	PRScs.PseudoVal	0.094	0.109	-0.015	0.0848	0.15	0.189	-0.04	0.0215
ADHD	PRScs.MultiPRS	PRScs.PseudoVal	0.113	0.109	0.004	0.828	0.203	0.189	0.014	0.0848
ADHD	lassosum.PseudoVal	PRScs.PseudoVal	0.077	0.109	-0.032	0.00204	0.118	0.189	-0.071	0.000526
ADHD	lassosum.10FCVal	PRScs.PseudoVal	0.118	0.109	0.009	0.0651	0.194	0.189	0.005	0.605
ADHD	LDpred1.MultiPRS	PRScs.PseudoVal	0.117	0.109	0.008	0.649	0.191	0.189	0.002	0.743
ADHD	lassosum.MultiPRS	PRScs.PseudoVal	0.117	0.109	0.008	0.649	0.199	0.189	0.01	0.276
ADHD	LDpred1.10FCVal	PRScs.PseudoVal	0.118	0.109	0.009	0.013	0.19	0.189	0.001	0.86
ADHD	DBSLMM.PseudoVal	PRScs.PseudoVal	0.114	0.109	0.005	0.384	0.184	0.189	-0.006	0.632
ADHD	All.MultiPRS	pT+clump.MultiPRS	0.115	0.096	0.019	0.264	0.186	0.162	0.025	0.161
ADHD	SBayesR.PseudoVal	pT+clump.MultiPRS	0.091	0.096	-0.005	0.787	0.155	0.162	-0.006	0.769
ADHD	LDpred1.MultiPRS	pT+clump.MultiPRS	0.117	0.096	0.021	0.23	0.191	0.162	0.03	0.0596
ADHD	pT+clump.MultiPRS	pT+clump.MultiPRS	0.096	0.096	0	1	0.162	0.162	0	1
ADHD	lassosum.PseudoVal	pT+clump.MultiPRS	0.077	0.096	-0.019	0.274	0.118	0.162	-0.044	0.0643
ADHD	PRScs.10FCVal	pT+clump.MultiPRS	0.114	0.096	0.018	0.302	0.207	0.162	0.046	0.00572
ADHD	DBSLMM.PseudoVal	pT+clump.MultiPRS	0.114	0.096	0.018	0.301	0.184	0.162	0.022	0.16
ADHD	SBLUP.Inf	pT+clump.MultiPRS	0.116	0.096	0.02	0.265	0.193	0.162	0.031	0.0441
ADHD	LDpred2.Inf	pT+clump.MultiPRS	0.115	0.096	0.02	0.269	0.194	0.162	0.033	0.0447
ADHD	pT+clump.10FCVal	pT+clump.MultiPRS	0.094	0.096	-0.002	0.914	0.15	0.162	-0.012	0.0924
ADHD	LDpred2.10FCVal	pT+clump.MultiPRS	0.118	0.096	0.022	0.205	0.198	0.162	0.037	0.0206
ADHD	PRScs.PseudoVal	pT+clump.MultiPRS	0.109	0.096	0.013	0.458	0.189	0.162	0.027	0.0913
ADHD	LDpred1.10FCVal	pT+clump.MultiPRS	0.118	0.096	0.022	0.212	0.19	0.162	0.029	0.07
ADHD	LDpred1.Inf	pT+clump.MultiPRS	0.115	0.096	0.019	0.27	0.191	0.162	0.03	0.0684
ADHD	PRScs.MultiPRS	pT+clump.MultiPRS	0.113	0.096	0.017	0.336	0.203	0.162	0.041	0.00655
ADHD	lassosum.10FCVal	pT+clump.MultiPRS	0.118	0.096	0.022	0.217	0.194	0.162	0.032	0.04
ADHD	LDpred2.PseudoVal	pT+clump.MultiPRS	0.115	0.096	0.019	0.283	0.195	0.162	0.033	0.0479
ADHD	lassosum.MultiPRS	pT+clump.MultiPRS	0.117	0.096	0.021	0.229	0.199	0.162	0.037	0.0107
ADHD	LDpred2.MultiPRS	pT+clump.MultiPRS	0.114	0.096	0.019	0.292	0.199	0.162	0.037	0.0198
ADHD	LDpred2.10FCVal	pT+clump.10FCVal	0.118	0.094	0.024	0.00371	0.198	0.15	0.049	0.00313
ADHD	pT+clump.MultiPRS	pT+clump.10FCVal	0.096	0.094	0.002	0.914	0.162	0.15	0.012	0.0924
ADHD	LDpred2.Inf	pT+clump.10FCVal	0.115	0.094	0.021	0.00833	0.194	0.15	0.045	0.0054
ADHD	SBayesR.PseudoVal	pT+clump.10FCVal	0.091	0.094	-0.003	0.812	0.155	0.15	0.006	0.806
ADHD	PRScs.MultiPRS	pT+clump.10FCVal	0.113	0.094	0.019	0.29	0.203	0.15	0.053	0.000643
ADHD	SBLUP.Inf	pT+clump.10FCVal	0.116	0.094	0.022	0.0051	0.193	0.15	0.044	0.00441
ADHD	lassosum.MultiPRS	pT+clump.10FCVal	0.117	0.094	0.023	0.195	0.199	0.15	0.049	0.00302
ADHD	PRScs.10FCVal	pT+clump.10FCVal	0.114	0.094	0.02	0.0232	0.207	0.15	0.058	0.000898
ADHD	LDpred2.MultiPRS	pT+clump.10FCVal	0.114	0.094	0.021	0.25	0.199	0.15	0.049	0.00299
ADHD	lassosum.10FCVal	pT+clump.10FCVal	0.118	0.094	0.024	0.00294	0.194	0.15	0.044	0.00536
ADHD	LDpred2.PseudoVal	pT+clump.10FCVal	0.115	0.094	0.021	0.0131	0.195	0.15	0.045	0.00674
ADHD	LDpred1.MultiPRS	pT+clump.10FCVal	0.117	0.094	0.023	0.195	0.191	0.15	0.042	0.0101
ADHD	pT+clump.10FCVal	pT+clump.10FCVal	0.094	0.094	0	1	0.15	0.15	0	1
ADHD	All.MultiPRS	pT+clump.10FCVal	0.115	0.094	0.021	0.227	0.186	0.15	0.037	0.0575
ADHD	LDpred1.Inf	pT+clump.10FCVal	0.115	0.094	0.021	0.00852	0.191	0.15	0.042	0.00967
ADHD	DBSLMM.PseudoVal	pT+clump.10FCVal	0.114	0.094	0.02	0.0355	0.184	0.15	0.034	0.0694
ADHD	LDpred1.10FCVal	pT+clump.10FCVal	0.118	0.094	0.024	0.00401	0.19	0.15	0.041	0.0134
ADHD	lassosum.PseudoVal	pT+clump.10FCVal	0.077	0.094	-0.017	0.194	0.118	0.15	-0.031	0.228
ADHD	PRScs.PseudoVal	pT+clump.10FCVal	0.109	0.094	0.015	0.0848	0.189	0.15	0.04	0.0215
ADHD	pT+clump.MultiPRS	SBayesR.PseudoVal	0.096	0.091	0.005	0.787	0.162	0.155	0.006	0.769
ADHD	LDpred1.10FCVal	SBayesR.PseudoVal	0.118	0.091	0.027	0.00467	0.19	0.155	0.035	0.0647
ADHD	PRScs.10FCVal	SBayesR.PseudoVal	0.114	0.091	0.023	0.0149	0.207	0.155	0.052	0.0055
ADHD	LDpred2.10FCVal	SBayesR.PseudoVal	0.118	0.091	0.027	0.00298	0.198	0.155	0.043	0.0182
ADHD	lassosum.10FCVal	SBayesR.PseudoVal	0.118	0.091	0.027	0.00538	0.194	0.155	0.039	0.0415
ADHD	LDpred2.PseudoVal	SBayesR.PseudoVal	0.115	0.091	0.024	0.0141	0.195	0.155	0.04	0.0396
ADHD	lassosum.MultiPRS	SBayesR.PseudoVal	0.117	0.091	0.026	0.145	0.199	0.155	0.044	0.0199
ADHD	LDpred2.MultiPRS	SBayesR.PseudoVal	0.114	0.091	0.023	0.189	0.199	0.155	0.043	0.0175
ADHD	All.MultiPRS	SBayesR.PseudoVal	0.115	0.091	0.024	0.169	0.186	0.155	0.031	0.112
ADHD	PRScs.PseudoVal	SBayesR.PseudoVal	0.109	0.091	0.018	0.0571	0.189	0.155	0.034	0.0714
ADHD	LDpred1.MultiPRS	SBayesR.PseudoVal	0.117	0.091	0.026	0.144	0.191	0.155	0.036	0.0587
ADHD	pT+clump.10FCVal	SBayesR.PseudoVal	0.094	0.091	0.003	0.812	0.15	0.155	-0.006	0.806
ADHD	lassosum.PseudoVal	SBayesR.PseudoVal	0.077	0.091	-0.015	0.223	0.118	0.155	-0.037	0.122
ADHD	SBayesR.PseudoVal	SBayesR.PseudoVal	0.091	0.091	0	1	0.155	0.155	0	1
ADHD	DBSLMM.PseudoVal	SBayesR.PseudoVal	0.114	0.091	0.023	0.0217	0.184	0.155	0.028	0.154
ADHD	SBLUP.Inf	SBayesR.PseudoVal	0.116	0.091	0.024	0.0118	0.193	0.155	0.038	0.049
ADHD	LDpred2.Inf	SBayesR.PseudoVal	0.115	0.091	0.024	0.0122	0.194	0.155	0.039	0.0421
ADHD	LDpred1.Inf	SBayesR.PseudoVal	0.115	0.091	0.024	0.0153	0.191	0.155	0.036	0.0716
ADHD	PRScs.MultiPRS	SBayesR.PseudoVal	0.113	0.091	0.022	0.222	0.203	0.155	0.047	0.0119
ADHD	LDpred2.10FCVal	SBLUP.Inf	0.118	0.116	0.003	0.324	0.198	0.193	0.005	0.326
ADHD	PRScs.PseudoVal	SBLUP.Inf	0.109	0.116	-0.007	0.15	0.189	0.193	-0.004	0.645
ADHD	LDpred1.10FCVal	SBLUP.Inf	0.118	0.116	0.002	0.47	0.19	0.193	-0.003	0.649
ADHD	LDpred2.Inf	SBLUP.Inf	0.115	0.116	0	0.915	0.194	0.193	0.001	0.644
ADHD	SBayesR.PseudoVal	SBLUP.Inf	0.091	0.116	-0.024	0.0118	0.155	0.193	-0.038	0.049
ADHD	lassosum.10FCVal	SBLUP.Inf	0.118	0.116	0.002	0.631	0.194	0.193	0.001	0.939
ADHD	pT+clump.MultiPRS	SBLUP.Inf	0.096	0.116	-0.02	0.265	0.162	0.193	-0.031	0.0441
ADHD	lassosum.MultiPRS	SBLUP.Inf	0.117	0.116	0.002	0.93	0.199	0.193	0.006	0.512
ADHD	PRScs.10FCVal	SBLUP.Inf	0.114	0.116	-0.001	0.752	0.207	0.193	0.014	0.114
ADHD	PRScs.MultiPRS	SBLUP.Inf	0.113	0.116	-0.003	0.88	0.203	0.193	0.009	0.183
ADHD	LDpred1.MultiPRS	SBLUP.Inf	0.117	0.116	0.002	0.932	0.191	0.193	-0.002	0.746
ADHD	LDpred2.PseudoVal	SBLUP.Inf	0.115	0.116	-0.001	0.702	0.195	0.193	0.002	0.652
ADHD	LDpred1.Inf	SBLUP.Inf	0.115	0.116	0	0.924	0.191	0.193	-0.002	0.692
ADHD	LDpred2.MultiPRS	SBLUP.Inf	0.114	0.116	-0.001	0.952	0.199	0.193	0.005	0.277
ADHD	All.MultiPRS	SBLUP.Inf	0.115	0.116	0	0.991	0.186	0.193	-0.007	0.581
ADHD	SBLUP.Inf	SBLUP.Inf	0.116	0.116	0	1	0.193	0.193	0	1
ADHD	DBSLMM.PseudoVal	SBLUP.Inf	0.114	0.116	-0.001	0.813	0.184	0.193	-0.01	0.407
ADHD	pT+clump.10FCVal	SBLUP.Inf	0.094	0.116	-0.022	0.0051	0.15	0.193	-0.044	0.00441
ADHD	lassosum.PseudoVal	SBLUP.Inf	0.077	0.116	-0.039	0.00186	0.118	0.193	-0.075	0.00213
Note. 10FCVal, a single polygenic score based on the optimal parameter as identified using 10-fold cross-validation; Multi-PRS, an elastic net model containing polygenic scores based on a range of parameters, with elastic net shrinkage parameters derived using 10-fold cross-validation; Inf, infintesimal model; PseudoVal, a single polygenic score based on the predicted optimal parameter as identif…
