# Supplementary material for: Evaluation of polygenic prediction methodology within a reference-standardized framework
Source: PLoS Genet. 2021 May 4;17(5):e1009021. doi: 10.1371/journal.pgen.1009021 (PMC8121285; doi:10.1371/journal.pgen.1009021)
Supplement: S17 Table — (XLSX) [file pgen.1009021.s030.xlsx]

## Sheet: S17
Difference between methods in TEDS with UKB reference
Phenotype	Model 1 Test	Model 2 Test	Model 1 CrossVal R	Model 2 CrossVal R	CrossVal R Diff	CrossVal R Diff P	Model 1 IndepVal R	Model 2 IndepVal R	IndepVal R Diff	IndepVal R Diff P
Height21	lassosum.10FCVal	All.MultiPRS	0.436	0.453	-0.017	0.339	0.442	0.453	-0.011	0.15
Height21	All.MultiPRS	All.MultiPRS	0.453	0.453	0	1	0.453	0.453	0	1
Height21	DBSLMM.PseudoVal	All.MultiPRS	0.418	0.453	-0.035	0.0546	0.437	0.453	-0.016	0.122
Height21	LDpred1.Inf	All.MultiPRS	0.381	0.453	-0.073	7.71e-05	0.394	0.453	-0.059	8.51e-05
Height21	LDpred2.Inf	All.MultiPRS	0.388	0.453	-0.065	0.000371	0.4	0.453	-0.053	0.000235
Height21	lassosum.MultiPRS	All.MultiPRS	0.439	0.453	-0.014	9.8e-05	0.445	0.453	-0.008	0.233
Height21	LDpred1.10FCVal	All.MultiPRS	0.364	0.453	-0.089	1.49e-06	0.38	0.453	-0.074	3.88e-06
Height21	pT+clump.MultiPRS	All.MultiPRS	0.403	0.453	-0.05	0.00657	0.396	0.453	-0.057	1e-06
Height21	LDpred2.MultiPRS	All.MultiPRS	0.447	0.453	-0.006	0.753	0.459	0.453	0.005	0.231
Height21	pT+clump.10FCVal	All.MultiPRS	0.388	0.453	-0.065	0.000399	0.353	0.453	-0.1	1.16e-11
Height21	lassosum.PseudoVal	All.MultiPRS	0.355	0.453	-0.098	9.99e-08	0.351	0.453	-0.102	7.91e-09
Height21	LDpred2.10FCVal	All.MultiPRS	0.447	0.453	-0.006	0.75	0.453	0.453	-0.001	0.912
Height21	SBayesR.PseudoVal	All.MultiPRS	0.434	0.453	-0.019	0.294	0.467	0.453	0.013	0.0774
Height21	LDpred1.MultiPRS	All.MultiPRS	0.388	0.453	-0.065	0.000365	0.402	0.453	-0.051	0.000208
Height21	LDpred2.PseudoVal	All.MultiPRS	0.432	0.453	-0.021	0.249	0.446	0.453	-0.008	0.384
Height21	SBLUP.Inf	All.MultiPRS	0.381	0.453	-0.072	8.46e-05	0.392	0.453	-0.061	4.66e-05
Height21	LDpred2.MultiPRS	DBSLMM.PseudoVal	0.447	0.418	0.029	0.105	0.459	0.437	0.022	0.047
Height21	pT+clump.10FCVal	DBSLMM.PseudoVal	0.388	0.418	-0.03	0.00121	0.353	0.437	-0.084	5.41e-06
Height21	lassosum.10FCVal	DBSLMM.PseudoVal	0.436	0.418	0.017	0.00551	0.442	0.437	0.005	0.664
Height21	All.MultiPRS	DBSLMM.PseudoVal	0.453	0.418	0.035	0.0546	0.453	0.437	0.016	0.122
Height21	LDpred1.MultiPRS	DBSLMM.PseudoVal	0.388	0.418	-0.031	0.0984	0.402	0.437	-0.035	0.00438
Height21	LDpred2.PseudoVal	DBSLMM.PseudoVal	0.432	0.418	0.014	0.00657	0.446	0.437	0.009	0.407
Height21	DBSLMM.PseudoVal	DBSLMM.PseudoVal	0.418	0.418	0	1	0.437	0.437	0	1
Height21	LDpred1.Inf	DBSLMM.PseudoVal	0.381	0.418	-0.038	4.65e-10	0.394	0.437	-0.043	0.0005
Height21	LDpred2.Inf	DBSLMM.PseudoVal	0.388	0.418	-0.03	2.22e-07	0.4	0.437	-0.037	0.00224
Height21	lassosum.MultiPRS	DBSLMM.PseudoVal	0.439	0.418	0.021	0.246	0.445	0.437	0.008	0.431
Height21	LDpred1.10FCVal	DBSLMM.PseudoVal	0.364	0.418	-0.054	4.24e-15	0.38	0.437	-0.057	3.78e-05
Height21	pT+clump.MultiPRS	DBSLMM.PseudoVal	0.403	0.418	-0.015	0.403	0.396	0.437	-0.041	0.00199
Height21	SBayesR.PseudoVal	DBSLMM.PseudoVal	0.434	0.418	0.016	0.00064	0.467	0.437	0.03	0.00123
Height21	lassosum.PseudoVal	DBSLMM.PseudoVal	0.355	0.418	-0.064	7.07e-09	0.351	0.437	-0.086	4.07e-05
Height21	LDpred2.10FCVal	DBSLMM.PseudoVal	0.447	0.418	0.029	1.75e-07	0.453	0.437	0.016	0.156
Height21	SBLUP.Inf	DBSLMM.PseudoVal	0.381	0.418	-0.037	2.01e-10	0.392	0.437	-0.045	0.000225
Height21	All.MultiPRS	lassosum.MultiPRS	0.453	0.439	0.014	9.8e-05	0.453	0.445	0.008	0.233
Height21	LDpred1.MultiPRS	lassosum.MultiPRS	0.388	0.439	-0.052	0.00501	0.402	0.445	-0.043	0.00281
Height21	LDpred1.Inf	lassosum.MultiPRS	0.381	0.439	-0.059	0.00143	0.394	0.445	-0.051	0.000745
Height21	LDpred2.Inf	lassosum.MultiPRS	0.388	0.439	-0.051	0.0052	0.4	0.445	-0.045	0.00237
Height21	lassosum.MultiPRS	lassosum.MultiPRS	0.439	0.439	0	1	0.445	0.445	0	1
Height21	DBSLMM.PseudoVal	lassosum.MultiPRS	0.418	0.439	-0.021	0.246	0.437	0.445	-0.008	0.431
Height21	lassosum.10FCVal	lassosum.MultiPRS	0.436	0.439	-0.004	0.843	0.442	0.445	-0.003	0.462
Height21	LDpred2.MultiPRS	lassosum.MultiPRS	0.447	0.439	0.008	0.655	0.459	0.445	0.014	0.137
Height21	pT+clump.10FCVal	lassosum.MultiPRS	0.388	0.439	-0.051	0.00534	0.353	0.445	-0.092	1.61e-08
Height21	lassosum.PseudoVal	lassosum.MultiPRS	0.355	0.439	-0.085	5.03e-06	0.351	0.445	-0.094	2.85e-09
Height21	LDpred2.10FCVal	lassosum.MultiPRS	0.447	0.439	0.008	0.66	0.453	0.445	0.008	0.394
Height21	SBayesR.PseudoVal	lassosum.MultiPRS	0.434	0.439	-0.005	0.772	0.467	0.445	0.022	0.0236
Height21	LDpred2.PseudoVal	lassosum.MultiPRS	0.432	0.439	-0.007	0.693	0.446	0.445	0.001	0.959
Height21	SBLUP.Inf	lassosum.MultiPRS	0.381	0.439	-0.058	0.00155	0.392	0.445	-0.053	0.000517
Height21	pT+clump.MultiPRS	lassosum.MultiPRS	0.403	0.439	-0.036	0.0494	0.396	0.445	-0.049	0.000127
Height21	LDpred1.10FCVal	lassosum.MultiPRS	0.364	0.439	-0.075	5.16e-05	0.38	0.445	-0.066	5.42e-05
Height21	All.MultiPRS	lassosum.10FCVal	0.453	0.436	0.017	0.339	0.453	0.442	0.011	0.15
Height21	LDpred1.MultiPRS	lassosum.10FCVal	0.388	0.436	-0.048	0.00894	0.402	0.442	-0.04	0.0135
Height21	LDpred2.PseudoVal	lassosum.10FCVal	0.432	0.436	-0.004	0.572	0.446	0.442	0.003	0.787
Height21	DBSLMM.PseudoVal	lassosum.10FCVal	0.418	0.436	-0.017	0.00551	0.437	0.442	-0.005	0.664
Height21	LDpred1.Inf	lassosum.10FCVal	0.381	0.436	-0.055	1.7e-10	0.394	0.442	-0.048	0.00492
Height21	LDpred2.Inf	lassosum.10FCVal	0.388	0.436	-0.048	1.61e-08	0.4	0.442	-0.042	0.0121
Height21	lassosum.MultiPRS	lassosum.10FCVal	0.439	0.436	0.004	0.843	0.445	0.442	0.003	0.462
Height21	LDpred1.10FCVal	lassosum.10FCVal	0.364	0.436	-0.072	7.42e-15	0.38	0.442	-0.063	0.000525
Height21	lassosum.10FCVal	lassosum.10FCVal	0.436	0.436	0	1	0.442	0.442	0	1
Height21	LDpred2.MultiPRS	lassosum.10FCVal	0.447	0.436	0.012	0.516	0.459	0.442	0.016	0.0935
Height21	pT+clump.10FCVal	lassosum.10FCVal	0.388	0.436	-0.048	1.06e-08	0.353	0.442	-0.089	3.47e-08
Height21	lassosum.PseudoVal	lassosum.10FCVal	0.355	0.436	-0.081	1.11e-23	0.351	0.442	-0.091	5.83e-09
Height21	LDpred2.10FCVal	lassosum.10FCVal	0.447	0.436	0.011	0.0135	0.453	0.442	0.01	0.263
Height21	SBayesR.PseudoVal	lassosum.10FCVal	0.434	0.436	-0.002	0.763	0.467	0.442	0.024	0.0228
Height21	SBLUP.Inf	lassosum.10FCVal	0.381	0.436	-0.055	2.42e-10	0.392	0.442	-0.05	0.00374
Height21	pT+clump.MultiPRS	lassosum.10FCVal	0.403	0.436	-0.033	0.0729	0.396	0.442	-0.046	0.000449
Height21	All.MultiPRS	lassosum.PseudoVal	0.453	0.355	0.098	9.99e-08	0.453	0.351	0.102	7.91e-09
Height21	LDpred1.MultiPRS	lassosum.PseudoVal	0.388	0.355	0.033	0.0838	0.402	0.351	0.051	0.0425
Height21	LDpred1.Inf	lassosum.PseudoVal	0.381	0.355	0.026	0.056	0.394	0.351	0.043	0.0992
Height21	LDpred2.Inf	lassosum.PseudoVal	0.388	0.355	0.033	0.0123	0.4	0.351	0.049	0.0598
Height21	lassosum.MultiPRS	lassosum.PseudoVal	0.439	0.355	0.085	5.03e-06	0.445	0.351	0.094	2.85e-09
Height21	DBSLMM.PseudoVal	lassosum.PseudoVal	0.418	0.355	0.064	7.07e-09	0.437	0.351	0.086	4.07e-05
Height21	lassosum.10FCVal	lassosum.PseudoVal	0.436	0.355	0.081	1.11e-23	0.442	0.351	0.091	5.83e-09
Height21	LDpred2.MultiPRS	lassosum.PseudoVal	0.447	0.355	0.093	5.19e-07	0.459	0.351	0.107	1.61e-07
Height21	pT+clump.10FCVal	lassosum.PseudoVal	0.388	0.355	0.033	0.00174	0.353	0.351	0.002	0.938
Height21	lassosum.PseudoVal	lassosum.PseudoVal	0.355	0.355	0	1	0.351	0.351	0	1
Height21	LDpred2.10FCVal	lassosum.PseudoVal	0.447	0.355	0.093	1.24e-18	0.453	0.351	0.101	7.3e-07
Height21	SBayesR.PseudoVal	lassosum.PseudoVal	0.434	0.355	0.079	8.89e-13	0.467	0.351	0.115	6.48e-08
Height21	LDpred2.PseudoVal	lassosum.PseudoVal	0.432	0.355	0.078	8.78e-11	0.446	0.351	0.094	5.16e-05
Height21	SBLUP.Inf	lassosum.PseudoVal	0.381	0.355	0.026	0.0517	0.392	0.351	0.041	0.12
Height21	pT+clump.MultiPRS	lassosum.PseudoVal	0.403	0.355	0.048	0.0108	0.396	0.351	0.045	0.0281
Height21	LDpred1.10FCVal	lassosum.PseudoVal	0.364	0.355	0.009	0.497	0.38	0.351	0.028	0.288
Height21	DBSLMM.PseudoVal	LDpred1.MultiPRS	0.418	0.388	0.031	0.0984	0.437	0.402	0.035	0.00438
Height21	LDpred2.MultiPRS	LDpred1.MultiPRS	0.447	0.388	0.06	0.000989	0.459	0.402	0.056	1.2e-05
Height21	pT+clump.10FCVal	LDpred1.MultiPRS	0.388	0.388	0	0.98	0.353	0.402	-0.049	0.0296
Height21	lassosum.PseudoVal	LDpred1.MultiPRS	0.355	0.388	-0.033	0.0838	0.351	0.402	-0.051	0.0425
Height21	lassosum.10FCVal	LDpred1.MultiPRS	0.436	0.388	0.048	0.00894	0.442	0.402	0.04	0.0135
Height21	All.MultiPRS	LDpred1.MultiPRS	0.453	0.388	0.065	0.000365	0.453	0.402	0.051	0.000208
Height21	LDpred1.MultiPRS	LDpred1.MultiPRS	0.388	0.388	0	1	0.402	0.402	0	1
Height21	LDpred2.PseudoVal	LDpred1.MultiPRS	0.432	0.388	0.045	0.0156	0.446	0.402	0.043	9.52e-06
Height21	SBLUP.Inf	LDpred1.MultiPRS	0.381	0.388	-0.007	0.728	0.392	0.402	-0.01	0.181
Height21	LDpred1.Inf	LDpred1.MultiPRS	0.381	0.388	-0.007	0.705	0.394	0.402	-0.008	0.21
Height21	LDpred2.Inf	LDpred1.MultiPRS	0.388	0.388	0	0.982	0.4	0.402	-0.002	0.752
Height21	lassosum.MultiPRS	LDpred1.MultiPRS	0.439	0.388	0.052	0.00501	0.445	0.402	0.043	0.00281
Height21	LDpred1.10FCVal	LDpred1.MultiPRS	0.364	0.388	-0.023	0.218	0.38	0.402	-0.023	0.0118
Height21	pT+clump.MultiPRS	LDpred1.MultiPRS	0.403	0.388	0.015	0.413	0.396	0.402	-0.006	0.718
Height21	SBayesR.PseudoVal	LDpred1.MultiPRS	0.434	0.388	0.047	0.0117	0.467	0.402	0.064	3.18e-09
Height21	LDpred2.10FCVal	LDpred1.MultiPRS	0.447	0.388	0.06	0.00114	0.453	0.402	0.05	0.000133
Height21	All.MultiPRS	LDpred1.Inf	0.453	0.381	0.073	7.71e-05	0.453	0.394	0.059	8.51e-05
Height21	LDpred1.Inf	LDpred1.Inf	0.381	0.381	0	1	0.394	0.394	0	1
Height21	LDpred2.Inf	LDpred1.Inf	0.388	0.381	0.008	0.00282	0.4	0.394	0.006	0.274
Height21	DBSLMM.PseudoVal	LDpred1.Inf	0.418	0.381	0.038	4.65e-10	0.437	0.394	0.043	0.0005
Height21	lassosum.10FCVal	LDpred1.Inf	0.436	0.381	0.055	1.7e-10	0.442	0.394	0.048	0.00492
Height21	LDpred2.MultiPRS	LDpred1.Inf	0.447	0.381	0.067	0.000243	0.459	0.394	0.064	3.44e-06
Height21	pT+clump.10FCVal	LDpred1.Inf	0.388	0.381	0.008	0.509	0.353	0.394	-0.041	0.0759
Height21	lassosum.PseudoVal	LDpred1.Inf	0.355	0.381	-0.026	0.056	0.351	0.394	-0.043	0.0992
Height21	LDpred2.10FCVal	LDpred1.Inf	0.447	0.381	0.067	1.08e-20	0.453	0.394	0.058	4.17e-05
Height21	SBayesR.PseudoVal	LDpred1.Inf	0.434	0.381	0.054	2.43e-20	0.467	0.394	0.072	3.56e-10
Height21	LDpred1.MultiPRS	LDpred1.Inf	0.388	0.381	0.007	0.705	0.402	0.394	0.008	0.21
Height21	LDpred2.PseudoVal	LDpred1.Inf	0.432	0.381	0.052	2.3e-23	0.446	0.394	0.051	7.51e-07
Height21	SBLUP.Inf	LDpred1.Inf	0.381	0.381	0.001	0.825	0.392	0.394	-0.002	0.694
Height21	pT+clump.MultiPRS	LDpred1.Inf	0.403	0.381	0.023	0.229	0.396	0.394	0.002	0.918
Height21	lassosum.MultiPRS	LDpred1.Inf	0.439	0.381	0.059	0.00143	0.445	0.394	0.051	0.000745
Height21	LDpred1.10FCVal	LDpred1.Inf	0.364	0.381	-0.016	0.000121	0.38	0.394	-0.015	0.0766
Height21	LDpred1.Inf	LDpred1.10FCVal	0.381	0.364	0.016	0.000121	0.394	0.38	0.015	0.0766
Height21	DBSLMM.PseudoVal	LDpred1.10FCVal	0.418	0.364	0.054	4.24e-15	0.437	0.38	0.057	3.78e-05
Height21	lassosum.10FCVal	LDpred1.10FCVal	0.436	0.364	0.072	7.42e-15	0.442	0.38	0.063	0.000525
Height21	LDpred2.MultiPRS	LDpred1.10FCVal	0.447	0.364	0.083	5.74e-06	0.459	0.38	0.079	9.1e-08
Height21	pT+clump.10FCVal	LDpred1.10FCVal	0.388	0.364	0.024	0.0479	0.353	0.38	-0.027	0.273
Height21	lassosum.PseudoVal	LDpred1.10FCVal	0.355	0.364	-0.009	0.497	0.351	0.38	-0.028	0.288
Height21	LDpred2.10FCVal	LDpred1.10FCVal	0.447	0.364	0.083	2.11e-26	0.453	0.38	0.073	1.5e-06
Height21	All.MultiPRS	LDpred1.10FCVal	0.453	0.364	0.089	1.49e-06	0.453	0.38	0.074	3.88e-06
Height21	LDpred1.MultiPRS	LDpred1.10FCVal	0.388	0.364	0.023	0.218	0.402	0.38	0.023	0.0118
Height21	LDpred2.PseudoVal	LDpred1.10FCVal	0.432	0.364	0.068	3.24e-29	0.446	0.38	0.066	1.7e-08
Height21	SBLUP.Inf	LDpred1.10FCVal	0.381	0.364	0.017	7.68e-05	0.392	0.38	0.013	0.134
Height21	pT+clump.MultiPRS	LDpred1.10FCVal	0.403	0.364	0.039	0.0389	0.396	0.38	0.017	0.384
Height21	LDpred2.Inf	LDpred1.10FCVal	0.388	0.364	0.024	4.73e-08	0.4	0.38	0.02	0.0176
Height21	lassosum.MultiPRS	LDpred1.10FCVal	0.439	0.364	0.075	5.16e-05	0.445	0.38	0.066	5.42e-05
Height21	LDpred1.10FCVal	LDpred1.10FCVal	0.364	0.364	0	1	0.38	0.38	0	1
Height21	SBayesR.PseudoVal	LDpred1.10FCVal	0.434	0.364	0.07	4.03e-26	0.467	0.38	0.087	1.67e-11
Height21	LDpred2.MultiPRS	LDpred2.MultiPRS	0.447	0.447	0	1	0.459	0.459	0	1
Height21	lassosum.10FCVal	LDpred2.MultiPRS	0.436	0.447	-0.012	0.516	0.442	0.459	-0.016	0.0935
Height21	All.MultiPRS	LDpred2.MultiPRS	0.453	0.447	0.006	0.753	0.453	0.459	-0.005	0.231
Height21	LDpred1.MultiPRS	LDpred2.MultiPRS	0.388	0.447	-0.06	0.000989	0.402	0.459	-0.056	1.2e-05
Height21	DBSLMM.PseudoVal	LDpred2.MultiPRS	0.418	0.447	-0.029	0.105	0.437	0.459	-0.022	0.047
Height21	LDpred1.Inf	LDpred2.MultiPRS	0.381	0.447	-0.067	0.000243	0.394	0.459	-0.064	3.44e-06
Height21	LDpred2.Inf	LDpred2.MultiPRS	0.388	0.447	-0.059	0.00111	0.4	0.459	-0.059	7.28e-06
Height21	lassosum.MultiPRS	LDpred2.MultiPRS	0.439	0.447	-0.008	0.655	0.445	0.459	-0.014	0.137
Height21	LDpred1.10FCVal	LDpred2.MultiPRS	0.364	0.447	-0.083	5.74e-06	0.38	0.459	-0.079	9.1e-08
Height21	pT+clump.MultiPRS	LDpred2.MultiPRS	0.403	0.447	-0.044	0.0146	0.396	0.459	-0.062	6.6e-06
Height21	SBayesR.PseudoVal	LDpred2.MultiPRS	0.434	0.447	-0.013	0.459	0.467	0.459	0.008	0.192
Height21	pT+clump.10FCVal	LDpred2.MultiPRS	0.388	0.447	-0.059	0.0011	0.353	0.459	-0.106	2.98e-09
Height21	lassosum.PseudoVal	LDpred2.MultiPRS	0.355	0.447	-0.093	5.19e-07	0.351	0.459	-0.107	1.61e-07
Height21	LDpred2.10FCVal	LDpred2.MultiPRS	0.447	0.447	0	0.996	0.453	0.459	-0.006	0.0527
Height21	LDpred2.PseudoVal	LDpred2.MultiPRS	0.432	0.447	-0.015	0.397	0.446	0.459	-0.013	0.0394
Height21	SBLUP.Inf	LDpred2.MultiPRS	0.381	0.447	-0.066	0.000271	0.392	0.459	-0.066	1.26e-06
Height21	LDpred2.MultiPRS	LDpred2.10FCVal	0.447	0.447	0	0.996	0.459	0.453	0.006	0.0527
Height21	pT+clump.10FCVal	LDpred2.10FCVal	0.388	0.447	-0.059	7.02e-11	0.353	0.453	-0.1	1.99e-08
Height21	lassosum.10FCVal	LDpred2.10FCVal	0.436	0.447	-0.011	0.0135	0.442	0.453	-0.01	0.263
Height21	All.MultiPRS	LDpred2.10FCVal	0.453	0.447	0.006	0.75	0.453	0.453	0.001	0.912
Height21	LDpred1.MultiPRS	LDpred2.10FCVal	0.388	0.447	-0.06	0.00114	0.402	0.453	-0.05	0.000133
Height21	LDpred2.PseudoVal	LDpred2.10FCVal	0.432	0.447	-0.015	2.82e-06	0.446	0.453	-0.007	0.271
Height21	DBSLMM.PseudoVal	LDpred2.10FCVal	0.418	0.447	-0.029	1.75e-07	0.437	0.453	-0.016	0.156
Height21	LDpred1.Inf	LDpred2.10FCVal	0.381	0.447	-0.067	1.08e-20	0.394	0.453	-0.058	4.17e-05
Height21	LDpred2.Inf	LDpred2.10FCVal	0.388	0.447	-0.059	2.54e-18	0.4	0.453	-0.053	9.95e-05
Height21	lassosum.MultiPRS	LDpred2.10FCVal	0.439	0.447	-0.008	0.66	0.445	0.453	-0.008	0.394
Height21	LDpred1.10FCVal	LDpred2.10FCVal	0.364	0.447	-0.083	2.11e-26	0.38	0.453	-0.073	1.5e-06
Height21	pT+clump.MultiPRS	LDpred2.10FCVal	0.403	0.447	-0.044	0.0153	0.396	0.453	-0.057	3.82e-05
Height21	SBayesR.PseudoVal	LDpred2.10FCVal	0.434	0.447	-0.013	9.07e-05	0.467	0.453	0.014	0.0282
Height21	lassosum.PseudoVal	LDpred2.10FCVal	0.355	0.447	-0.093	1.24e-18	0.351	0.453	-0.101	7.3e-07
Height21	LDpred2.10FCVal	LDpred2.10FCVal	0.447	0.447	0	1	0.453	0.453	0	1
Height21	SBLUP.Inf	LDpred2.10FCVal	0.381	0.447	-0.066	1.08e-20	0.392	0.453	-0.06	1.82e-05
Height21	LDpred2.MultiPRS	LDpred2.PseudoVal	0.447	0.432	0.015	0.397	0.459	0.446	0.013	0.0394
Height21	lassosum.10FCVal	LDpred2.PseudoVal	0.436	0.432	0.004	0.572	0.442	0.446	-0.003	0.787
Height21	All.MultiPRS	LDpred2.PseudoVal	0.453	0.432	0.021	0.249	0.453	0.446	0.008	0.384
Height21	LDpred1.MultiPRS	LDpred2.PseudoVal	0.388	0.432	-0.045	0.0156	0.402	0.446	-0.043	9.52e-06
Height21	DBSLMM.PseudoVal	LDpred2.PseudoVal	0.418	0.432	-0.014	0.00657	0.437	0.446	-0.009	0.407
Height21	LDpred1.Inf	LDpred2.PseudoVal	0.381	0.432	-0.052	2.3e-23	0.394	0.446	-0.051	7.51e-07
Height21	LDpred2.Inf	LDpred2.PseudoVal	0.388	0.432	-0.044	4.41e-21	0.4	0.446	-0.046	8.9e-07
Height21	lassosum.MultiPRS	LDpred2.PseudoVal	0.439	0.432	0.007	0.693	0.445	0.446	-0.001	0.959
Height21	LDpred1.10FCVal	LDpred2.PseudoVal	0.364	0.432	-0.068	3.24e-29	0.38	0.446	-0.066	1.7e-08
Height21	pT+clump.MultiPRS	LDpred2.PseudoVal	0.403	0.432	-0.029	0.111	0.396	0.446	-0.05	0.00133
Height21	SBayesR.PseudoVal	LDpred2.PseudoVal	0.434	0.432	0.002	0.562	0.467	0.446	0.021	0.000699
Height21	pT+clump.10FCVal	LDpred2.PseudoVal	0.388	0.432	-0.044	2.1e-05	0.353	0.446	-0.093	7.36e-06
Height21	lassosum.PseudoVal	LDpred2.PseudoVal	0.355	0.432	-0.078	8.78e-11	0.351	0.446	-0.094	5.16e-05
Height21	LDpred2.10FCVal	LDpred2.PseudoVal	0.447	0.432	0.015	2.82e-06	0.453	0.446	0.007	0.271
Height21	LDpred2.PseudoVal	LDpred2.PseudoVal	0.432	0.432	0	1	0.446	0.446	0	1
Height21	SBLUP.Inf	LDpred2.PseudoVal	0.381	0.432	-0.051	6.61e-25	0.392	0.446	-0.053	5.62e-08
Height21	DBSLMM.PseudoVal	LDpred2.Inf	0.418	0.388	0.03	2.22e-07	0.437	0.4	0.037	0.00224
Height21	LDpred2.MultiPRS	LDpred2.Inf	0.447	0.388	0.059	0.00111	0.459	0.4	0.059	7.28e-06
Height21	pT+clump.10FCVal	LDpred2.Inf	0.388	0.388	0	0.996	0.353	0.4	-0.047	0.0448
Height21	lassosum.PseudoVal	LDpred2.Inf	0.355	0.388	-0.033	0.0123	0.351	0.4	-0.049	0.0598
Height21	lassosum.10FCVal	LDpred2.Inf	0.436	0.388	0.048	1.61e-08	0.442	0.4	0.042	0.0121
Height21	All.MultiPRS	LDpred2.Inf	0.453	0.388	0.065	0.000371	0.453	0.4	0.053	0.000235
Height21	LDpred1.MultiPRS	LDpred2.Inf	0.388	0.388	0	0.982	0.402	0.4	0.002	0.752
Height21	LDpred2.PseudoVal	LDpred2.Inf	0.432	0.388	0.044	4.41e-21	0.446	0.4	0.046	8.9e-07
Height21	SBLUP.Inf	LDpred2.Inf	0.381	0.388	-0.007	0.000517	0.392	0.4	-0.008	0.0559
Height21	LDpred1.Inf	LDpred2.Inf	0.381	0.388	-0.008	0.00282	0.394	0.4	-0.006	0.274
Height21	LDpred2.Inf	LDpred2.Inf	0.388	0.388	0	1	0.4	0.4	0	1
Height21	lassosum.MultiPRS	LDpred2.Inf	0.439	0.388	0.051	0.0052	0.445	0.4	0.045	0.00237
Height21	LDpred1.10FCVal	LDpred2.Inf	0.364	0.388	-0.024	4.73e-08	0.38	0.4	-0.02	0.0176
Height21	pT+clump.MultiPRS	LDpred2.Inf	0.403	0.388	0.015	0.423	0.396	0.4	-0.004	0.83
Height21	SBayesR.PseudoVal	LDpred2.Inf	0.434	0.388	0.046	3.61e-16	0.467	0.4	0.067	2.22e-09
Height21	LDpred2.10FCVal	LDpred2.Inf	0.447	0.388	0.059	2.54e-18	0.453	0.4	0.053	9.95e-05
Height21	All.MultiPRS	pT+clump.MultiPRS	0.453	0.403	0.05	0.00657	0.453	0.396	0.057	1e-06
Height21	LDpred1.MultiPRS	pT+clump.MultiPRS	0.388	0.403	-0.015	0.413	0.402	0.396	0.006	0.718
Height21	LDpred2.PseudoVal	pT+clump.MultiPRS	0.432	0.403	0.029	0.111	0.446	0.396	0.05	0.00133
Height21	DBSLMM.PseudoVal	pT+clump.MultiPRS	0.418	0.403	0.015	0.403	0.437	0.396	0.041	0.00199
Height21	LDpred1.Inf	pT+clump.MultiPRS	0.381	0.403	-0.023	0.229	0.394	0.396	-0.002	0.918
Height21	LDpred2.Inf	pT+clump.MultiPRS	0.388	0.403	-0.015	0.423	0.4	0.396	0.004	0.83
Height21	lassosum.MultiPRS	pT+clump.MultiPRS	0.439	0.403	0.036	0.0494	0.445	0.396	0.049	0.000127
Height21	LDpred1.10FCVal	pT+clump.MultiPRS	0.364	0.403	-0.039	0.0389	0.38	0.396	-0.017	0.384
Height21	lassosum.10FCVal	pT+clump.MultiPRS	0.436	0.403	0.033	0.0729	0.442	0.396	0.046	0.000449
Height21	LDpred2.MultiPRS	pT+clump.MultiPRS	0.447	0.403	0.044	0.0146	0.459	0.396	0.062	6.6e-06
Height21	pT+clump.10FCVal	pT+clump.MultiPRS	0.388	0.403	-0.015	0.426	0.353	0.396	-0.043	3.12e-06
Height21	lassosum.PseudoVal	pT+clump.MultiPRS	0.355	0.403	-0.048	0.0108	0.351	0.396	-0.045	0.0281
Height21	LDpred2.10FCVal	pT+clump.MultiPRS	0.447	0.403	0.044	0.0153	0.453	0.396	0.057	3.82e-05
Height21	SBayesR.PseudoVal	pT+clump.MultiPRS	0.434	0.403	0.031	0.0892	0.467	0.396	0.07	1.78e-07
Height21	SBLUP.Inf	pT+clump.MultiPRS	0.381	0.403	-0.022	0.241	0.392	0.396	-0.004	0.828
Height21	pT+clump.MultiPRS	pT+clump.MultiPRS	0.403	0.403	0	1	0.396	0.396	0	1
Height21	lassosum.10FCVal	pT+clump.10FCVal	0.436	0.388	0.048	1.06e-08	0.442	0.353	0.089	3.47e-08
Height21	All.MultiPRS	pT+clump.10FCVal	0.453	0.388	0.065	0.000399	0.453	0.353	0.1	1.16e-11
Height21	DBSLMM.PseudoVal	pT+clump.10FCVal	0.418	0.388	0.03	0.00121	0.437	0.353	0.084	5.41e-06
Height21	LDpred1.Inf	pT+clump.10FCVal	0.381	0.388	-0.008	0.509	0.394	0.353	0.041	0.0759
Height21	LDpred2.Inf	pT+clump.10FCVal	0.388	0.388	0	0.996	0.4	0.353	0.047	0.0448
Height21	lassosum.MultiPRS	pT+clump.10FCVal	0.439	0.388	0.051	0.00534	0.445	0.353	0.092	1.61e-08
Height21	LDpred1.10FCVal	pT+clump.10FCVal	0.364	0.388	-0.024	0.0479	0.38	0.353	0.027	0.273
Height21	pT+clump.MultiPRS	pT+clump.10FCVal	0.403	0.388	0.015	0.426	0.396	0.353	0.043	3.12e-06
Height21	LDpred2.MultiPRS	pT+clump.10FCVal	0.447	0.388	0.059	0.0011	0.459	0.353	0.106	2.98e-09
Height21	pT+clump.10FCVal	pT+clump.10FCVal	0.388	0.388	0	1	0.353	0.353	0	1
Height21	lassosum.PseudoVal	pT+clump.10FCVal	0.355	0.388	-0.033	0.00174	0.351	0.353	-0.002	0.938
Height21	LDpred2.10FCVal	pT+clump.10FCVal	0.447	0.388	0.059	7.02e-11	0.453	0.353	0.1	1.99e-08
Height21	SBayesR.PseudoVal	pT+clump.10FCVal	0.434	0.388	0.046	6.52e-07	0.467	0.353	0.114	6.16e-10
Height21	LDpred1.MultiPRS	pT+clump.10FCVal	0.388	0.388	0	0.98	0.402	0.353	0.049	0.0296
Height21	LDpred2.PseudoVal	pT+clump.10FCVal	0.432	0.388	0.044	2.1e-05	0.446	0.353	0.093	7.36e-06
Height21	SBLUP.Inf	pT+clump.10FCVal	0.381	0.388	-0.007	0.545	0.392	0.353	0.039	0.0929
Height21	LDpred1.Inf	SBayesR.PseudoVal	0.381	0.434	-0.054	2.43e-20	0.394	0.467	-0.072	3.56e-10
Height21	DBSLMM.PseudoVal	SBayesR.PseudoVal	0.418	0.434	-0.016	0.00064	0.437	0.467	-0.03	0.00123
Height21	lassosum.10FCVal	SBayesR.PseudoVal	0.436	0.434	0.002	0.763	0.442	0.467	-0.024	0.0228
Height21	LDpred2.MultiPRS	SBayesR.PseudoVal	0.447	0.434	0.013	0.459	0.459	0.467	-0.008	0.192
Height21	pT+clump.10FCVal	SBayesR.PseudoVal	0.388	0.434	-0.046	6.52e-07	0.353	0.467	-0.114	6.16e-10
Height21	lassosum.PseudoVal	SBayesR.PseudoVal	0.355	0.434	-0.079	8.89e-13	0.351	0.467	-0.115	6.48e-08
Height21	LDpred2.10FCVal	SBayesR.PseudoVal	0.447	0.434	0.013	9.07e-05	0.453	0.467	-0.014	0.0282
Height21	All.MultiPRS	SBayesR.PseudoVal	0.453	0.434	0.019	0.294	0.453	0.467	-0.013	0.0774
Height21	LDpred1.MultiPRS	SBayesR.PseudoVal	0.388	0.434	-0.047	0.0117	0.402	0.467	-0.064	3.18e-09
Height21	LDpred2.PseudoVal	SBayesR.PseudoVal	0.432	0.434	-0.002	0.562	0.446	0.467	-0.021	0.000699
Height21	SBLUP.Inf	SBayesR.PseudoVal	0.381	0.434	-0.053	5.25e-20	0.392	0.467	-0.074	1.15e-10
Height21	pT+clump.MultiPRS	SBayesR.PseudoVal	0.403	0.434	-0.031	0.0892	0.396	0.467	-0.07	1.78e-07
Height21	LDpred2.Inf	SBayesR.PseudoVal	0.388	0.434	-0.046	3.61e-16	0.4	0.467	-0.067	2.22e-09
Height21	lassosum.MultiPRS	SBayesR.PseudoVal	0.439	0.434	0.005	0.772	0.445	0.467	-0.022	0.0236
Height21	LDpred1.10FCVal	SBayesR.PseudoVal	0.364	0.434	-0.07	4.03e-26	0.38	0.467	-0.087	1.67e-11
Height21	SBayesR.PseudoVal	SBayesR.PseudoVal	0.434	0.434	0	1	0.467	0.467	0	1
Height21	All.MultiPRS	SBLUP.Inf	0.453	0.381	0.072	8.46e-05	0.453	0.392	0.061	4.66e-05
Height21	LDpred1.Inf	SBLUP.Inf	0.381	0.381	-0.001	0.825	0.394	0.392	0.002	0.694
Height21	LDpred2.Inf	SBLUP.Inf	0.388	0.381	0.007	0.000517	0.4	0.392	0.008	0.0559
Height21	DBSLMM.PseudoVal	SBLUP.Inf	0.418	0.381	0.037	2.01e-10	0.437	0.392	0.045	0.000225
Height21	lassosum.10FCVal	SBLUP.Inf	0.436	0.381	0.055	2.42e-10	0.442	0.392	0.05	0.00374
Height21	LDpred2.MultiPRS	SBLUP.Inf	0.447	0.381	0.066	0.000271	0.459	0.392	0.066	1.26e-06
Height21	pT+clump.10FCVal	SBLUP.Inf	0.388	0.381	0.007	0.545	0.353	0.392	-0.039	0.0929
Height21	lassosum.PseudoVal	SBLUP.Inf	0.355	0.381	-0.026	0.0517	0.351	0.392	-0.041	0.12
Height21	LDpred2.10FCVal	SBLUP.Inf	0.447	0.381	0.066	1.08e-20	0.453	0.392	0.06	1.82e-05
Height21	SBayesR.PseudoVal	SBLUP.Inf	0.434	0.381	0.053	5.25e-20	0.467	0.392	0.074	1.15e-10
Height21	LDpred1.MultiPRS	SBLUP.Inf	0.388	0.381	0.007	0.728	0.402	0.392	0.01	0.181
Height21	LDpred2.PseudoVal	SBLUP.Inf	0.432	0.381	0.051	6.61e-25	0.446	0.392	0.053	5.62e-08
Height21	SBLUP.Inf	SBLUP.Inf	0.381	0.381	0	1	0.392	0.392	0	1
Height21	pT+clump.MultiPRS	SBLUP.Inf	0.403	0.381	0.022	0.241	0.396	0.392	0.004	0.828
Height21	lassosum.MultiPRS	SBLUP.Inf	0.439	0.381	0.058	0.00155	0.445	0.392	0.053	0.000517
Height21	LDpred1.10FCVal	SBLUP.Inf	0.364	0.381	-0.017	7.68e-05	0.38	0.392	-0.013	0.134
BMI21	lassosum.10FCVal	All.MultiPRS	0.359	0.378	-0.02	0.317	0.333	0.346	-0.014	0.187
BMI21	All.MultiPRS	All.MultiPRS	0.378	0.378	0	1	0.346	0.346	0	1
BMI21	DBSLMM.PseudoVal	All.MultiPRS	0.357	0.378	-0.021	0.276	0.32	0.346	-0.026	0.0184
BMI21	LDpred1.Inf	All.MultiPRS	0.346	0.378	-0.033	0.0976	0.316	0.346	-0.031	0.0183
BMI21	LDpred2.Inf	All.MultiPRS	0.35	0.378	-0.028	0.155	0.319	0.346	-0.027	0.0238
BMI21	lassosum.MultiPRS	All.MultiPRS	0.365	0.378	-0.013	0.496	0.337	0.346	-0.009	0.259
BMI21	LDpred1.10FCVal	All.MultiPRS	0.336	0.378	-0.043	0.0311	0.313	0.346	-0.033	0.0186
BMI21	pT+clump.MultiPRS	All.MultiPRS	0.32	0.378	-0.058	0.00322	0.283	0.346	-0.063	6.74e-05
BMI21	LDpred2.MultiPRS	All.MultiPRS	0.377	0.378	-0.001	0.577	0.342	0.346	-0.004	0.342
BMI21	pT+clump.10FCVal	All.MultiPRS	0.312	0.378	-0.066	0.00096	0.285	0.346	-0.062	0.000435
BMI21	lassosum.PseudoVal	All.MultiPRS	0.284	0.378	-0.095	1.83e-06	0.229	0.346	-0.118	1.15e-08
BMI21	LDpred2.10FCVal	All.MultiPRS	0.377	0.378	-0.001	0.944	0.336	0.346	-0.01	0.0298
BMI21	SBayesR.PseudoVal	All.MultiPRS	0.373	0.378	-0.006	0.763	0.338	0.346	-0.009	0.237
BMI21	LDpred1.MultiPRS	All.MultiPRS	0.348	0.378	-0.03	1.71e-07	0.32	0.346	-0.027	0.0242
BMI21	LDpred2.PseudoVal	All.MultiPRS	0.378	0.378	-0.001	0.977	0.348	0.346	0.002	0.71
BMI21	SBLUP.Inf	All.MultiPRS	0.347	0.378	-0.031	0.115	0.311	0.346	-0.036	0.00462
BMI21	LDpred2.MultiPRS	DBSLMM.PseudoVal	0.377	0.357	0.02	0.303	0.342	0.32	0.022	0.0338
BMI21	pT+clump.10FCVal	DBSLMM.PseudoVal	0.312	0.357	-0.045	3.27e-08	0.285	0.32	-0.036	0.0272
BMI21	lassosum.10FCVal	DBSLMM.PseudoVal	0.359	0.357	0.002	0.734	0.333	0.32	0.013	0.261
BMI21	All.MultiPRS	DBSLMM.PseudoVal	0.378	0.357	0.021	0.276	0.346	0.32	0.026	0.0184
BMI21	LDpred1.MultiPRS	DBSLMM.PseudoVal	0.348	0.357	-0.009	0.664	0.32	0.32	0	0.982
BMI21	LDpred2.PseudoVal	DBSLMM.PseudoVal	0.378	0.357	0.021	4.87e-05	0.348	0.32	0.028	0.00677
BMI21	DBSLMM.PseudoVal	DBSLMM.PseudoVal	0.357	0.357	0	1	0.32	0.32	0	1
BMI21	LDpred1.Inf	DBSLMM.PseudoVal	0.346	0.357	-0.011	0.0584	0.316	0.32	-0.004	0.722
BMI21	LDpred2.Inf	DBSLMM.PseudoVal	0.35	0.357	-0.007	0.263	0.319	0.32	-0.001	0.928
BMI21	lassosum.MultiPRS	DBSLMM.PseudoVal	0.365	0.357	0.008	0.674	0.337	0.32	0.017	0.142
BMI21	LDpred1.10FCVal	DBSLMM.PseudoVal	0.336	0.357	-0.021	0.00244	0.313	0.32	-0.007	0.607
BMI21	pT+clump.MultiPRS	DBSLMM.PseudoVal	0.32	0.357	-0.037	0.0666	0.283	0.32	-0.037	0.00966
BMI21	SBayesR.PseudoVal	DBSLMM.PseudoVal	0.373	0.357	0.016	0.000339	0.338	0.32	0.018	0.0458
BMI21	lassosum.PseudoVal	DBSLMM.PseudoVal	0.284	0.357	-0.073	4.86e-14	0.229	0.32	-0.092	1.15e-05
BMI21	LDpred2.10FCVal	DBSLMM.PseudoVal	0.377	0.357	0.02	0.000144	0.336	0.32	0.016	0.142
BMI21	SBLUP.Inf	DBSLMM.PseudoVal	0.347	0.357	-0.01	0.103	0.311	0.32	-0.01	0.423
BMI21	All.MultiPRS	lassosum.MultiPRS	0.378	0.365	0.013	0.496	0.346	0.337	0.009	0.259
BMI21	LDpred1.MultiPRS	lassosum.MultiPRS	0.348	0.365	-0.017	0.388	0.32	0.337	-0.017	0.202
BMI21	LDpred1.Inf	lassosum.MultiPRS	0.346	0.365	-0.02	0.316	0.316	0.337	-0.021	0.139
BMI21	LDpred2.Inf	lassosum.MultiPRS	0.35	0.365	-0.015	0.445	0.319	0.337	-0.018	0.208
BMI21	lassosum.MultiPRS	lassosum.MultiPRS	0.365	0.365	0	1	0.337	0.337	0	1
BMI21	DBSLMM.PseudoVal	lassosum.MultiPRS	0.357	0.365	-0.008	0.674	0.32	0.337	-0.017	0.142
BMI21	lassosum.10FCVal	lassosum.MultiPRS	0.359	0.365	-0.006	0.746	0.333	0.337	-0.004	0.509
BMI21	LDpred2.MultiPRS	lassosum.MultiPRS	0.377	0.365	0.012	0.535	0.342	0.337	0.005	0.611
BMI21	pT+clump.10FCVal	lassosum.MultiPRS	0.312	0.365	-0.053	0.00753	0.285	0.337	-0.053	0.00236
BMI21	lassosum.PseudoVal	lassosum.MultiPRS	0.284	0.365	-0.082	4.66e-05	0.229	0.337	-0.109	9.77e-08
BMI21	LDpred2.10FCVal	lassosum.MultiPRS	0.377	0.365	0.012	0.543	0.336	0.337	-0.001	0.917
BMI21	SBayesR.PseudoVal	lassosum.MultiPRS	0.373	0.365	0.007	0.708	0.338	0.337	0.001	0.943
BMI21	LDpred2.PseudoVal	lassosum.MultiPRS	0.378	0.365	0.013	0.516	0.348	0.337	0.011	0.269
BMI21	SBLUP.Inf	lassosum.MultiPRS	0.347	0.365	-0.018	0.357	0.311	0.337	-0.027	0.0604
BMI21	pT+clump.MultiPRS	lassosum.MultiPRS	0.32	0.365	-0.045	0.0241	0.283	0.337	-0.054	0.000629
BMI21	LDpred1.10FCVal	lassosum.MultiPRS	0.336	0.365	-0.03	0.134	0.313	0.337	-0.024	0.12
BMI21	All.MultiPRS	lassosum.10FCVal	0.378	0.359	0.02	0.317	0.346	0.333	0.014	0.187
BMI21	LDpred1.MultiPRS	lassosum.10FCVal	0.348	0.359	-0.011	0.596	0.32	0.333	-0.013	0.294
BMI21	LDpred2.PseudoVal	lassosum.10FCVal	0.378	0.359	0.019	3.52e-05	0.348	0.333	0.016	0.0989
BMI21	DBSLMM.PseudoVal	lassosum.10FCVal	0.357	0.359	-0.002	0.734	0.32	0.333	-0.013	0.261
BMI21	LDpred1.Inf	lassosum.10FCVal	0.346	0.359	-0.013	0.0383	0.316	0.333	-0.017	0.193
BMI21	LDpred2.Inf	lassosum.10FCVal	0.35	0.359	-0.009	0.176	0.319	0.333	-0.014	0.289
BMI21	lassosum.MultiPRS	lassosum.10FCVal	0.365	0.359	0.006	0.746	0.337	0.333	0.004	0.509
BMI21	LDpred1.10FCVal	lassosum.10FCVal	0.336	0.359	-0.023	0.00125	0.313	0.333	-0.02	0.17
BMI21	lassosum.10FCVal	lassosum.10FCVal	0.359	0.359	0	1	0.333	0.333	0	1
BMI21	LDpred2.MultiPRS	lassosum.10FCVal	0.377	0.359	0.018	0.348	0.342	0.333	0.009	0.335
BMI21	pT+clump.10FCVal	lassosum.10FCVal	0.312	0.359	-0.046	3.12e-09	0.285	0.333	-0.048	0.00217
BMI21	lassosum.PseudoVal	lassosum.10FCVal	0.284	0.359	-0.075	4.6e-14	0.229	0.333	-0.104	1.12e-06
BMI21	LDpred2.10FCVal	lassosum.10FCVal	0.377	0.359	0.018	0.000157	0.336	0.333	0.003	0.743
BMI21	SBayesR.PseudoVal	lassosum.10FCVal	0.373	0.359	0.014	0.00306	0.338	0.333	0.005	0.601
BMI21	SBLUP.Inf	lassosum.10FCVal	0.347	0.359	-0.012	0.0655	0.311	0.333	-0.022	0.0799
BMI21	pT+clump.MultiPRS	lassosum.10FCVal	0.32	0.359	-0.039	0.0538	0.283	0.333	-0.05	0.000763
BMI21	All.MultiPRS	lassosum.PseudoVal	0.378	0.284	0.095	1.83e-06	0.346	0.229	0.118	1.15e-08
BMI21	LDpred1.MultiPRS	lassosum.PseudoVal	0.348	0.284	0.065	0.00126	0.32	0.229	0.091	0.000285
BMI21	LDpred1.Inf	lassosum.PseudoVal	0.346	0.284	0.062	4.58e-07	0.316	0.229	0.087	0.0007
BMI21	LDpred2.Inf	lassosum.PseudoVal	0.35	0.284	0.067	8.23e-08	0.319	0.229	0.09	0.000564
BMI21	lassosum.MultiPRS	lassosum.PseudoVal	0.365	0.284	0.082	4.66e-05	0.337	0.229	0.109	9.77e-08
BMI21	DBSLMM.PseudoVal	lassosum.PseudoVal	0.357	0.284	0.073	4.86e-14	0.32	0.229	0.092	1.15e-05
BMI21	lassosum.10FCVal	lassosum.PseudoVal	0.359	0.284	0.075	4.6e-14	0.333	0.229	0.104	1.12e-06
BMI21	LDpred2.MultiPRS	lassosum.PseudoVal	0.377	0.284	0.094	2.46e-06	0.342	0.229	0.114	8.46e-08
BMI21	pT+clump.10FCVal	lassosum.PseudoVal	0.312	0.284	0.029	0.0247	0.285	0.229	0.056	0.0334
BMI21	lassosum.PseudoVal	lassosum.PseudoVal	0.284	0.284	0	1	0.229	0.229	0	1
BMI21	LDpred2.10FCVal	lassosum.PseudoVal	0.377	0.284	0.094	1.57e-20	0.336	0.229	0.108	2.33e-07
BMI21	SBayesR.PseudoVal	lassosum.PseudoVal	0.373	0.284	0.089	3.73e-19	0.338	0.229	0.109	1.41e-07
BMI21	LDpred2.PseudoVal	lassosum.PseudoVal	0.378	0.284	0.094	9.27e-18	0.348	0.229	0.12	1.6e-07
BMI21	SBLUP.Inf	lassosum.PseudoVal	0.347	0.284	0.064	3.01e-07	0.311	0.229	0.082	0.00151
BMI21	pT+clump.MultiPRS	lassosum.PseudoVal	0.32	0.284	0.037	0.0723	0.283	0.229	0.054	0.0119
BMI21	LDpred1.10FCVal	lassosum.PseudoVal	0.336	0.284	0.052	4.73e-05	0.313	0.229	0.084	0.00166
BMI21	DBSLMM.PseudoVal	LDpred1.MultiPRS	0.357	0.348	0.009	0.664	0.32	0.32	0	0.982
BMI21	LDpred2.MultiPRS	LDpred1.MultiPRS	0.377	0.348	0.029	6.37e-08	0.342	0.32	0.022	0.0375
BMI21	pT+clump.10FCVal	LDpred1.MultiPRS	0.312	0.348	-0.036	0.0754	0.285	0.32	-0.035	0.0255
BMI21	lassosum.PseudoVal	LDpred1.MultiPRS	0.284	0.348	-0.065	0.00126	0.229	0.32	-0.091	0.000285
BMI21	lassosum.10FCVal	LDpred1.MultiPRS	0.359	0.348	0.011	0.596	0.333	0.32	0.013	0.294
BMI21	All.MultiPRS	LDpred1.MultiPRS	0.378	0.348	0.03	1.71e-07	0.346	0.32	0.027	0.0242
BMI21	LDpred1.MultiPRS	LDpred1.MultiPRS	0.348	0.348	0	1	0.32	0.32	0	1
BMI21	LDpred2.PseudoVal	LDpred1.MultiPRS	0.378	0.348	0.029	0.136	0.348	0.32	0.029	0.00262
BMI21	SBLUP.Inf	LDpred1.MultiPRS	0.347	0.348	-0.001	0.954	0.311	0.32	-0.009	0.202
BMI21	LDpred1.Inf	LDpred1.MultiPRS	0.346	0.348	-0.003	0.89	0.316	0.32	-0.004	0.489
BMI21	LDpred2.Inf	LDpred1.MultiPRS	0.35	0.348	0.002	0.924	0.319	0.32	-0.001	0.901
BMI21	lassosum.MultiPRS	LDpred1.MultiPRS	0.365	0.348	0.017	0.388	0.337	0.32	0.017	0.202
BMI21	LDpred1.10FCVal	LDpred1.MultiPRS	0.336	0.348	-0.013	0.529	0.313	0.32	-0.007	0.39
BMI21	pT+clump.MultiPRS	LDpred1.MultiPRS	0.32	0.348	-0.028	0.16	0.283	0.32	-0.037	0.0224
BMI21	SBayesR.PseudoVal	LDpred1.MultiPRS	0.373	0.348	0.024	0.222	0.338	0.32	0.018	0.0763
BMI21	LDpred2.10FCVal	LDpred1.MultiPRS	0.377	0.348	0.029	0.147	0.336	0.32	0.016	0.162
BMI21	All.MultiPRS	LDpred1.Inf	0.378	0.346	0.033	0.0976	0.346	0.316	0.031	0.0183
BMI21	LDpred1.Inf	LDpred1.Inf	0.346	0.346	0	1	0.316	0.316	0	1
BMI21	LDpred2.Inf	LDpred1.Inf	0.35	0.346	0.005	0.0899	0.319	0.316	0.003	0.577
BMI21	DBSLMM.PseudoVal	LDpred1.Inf	0.357	0.346	0.011	0.0584	0.32	0.316	0.004	0.722
BMI21	lassosum.10FCVal	LDpred1.Inf	0.359	0.346	0.013	0.0383	0.333	0.316	0.017	0.193
BMI21	LDpred2.MultiPRS	LDpred1.Inf	0.377	0.346	0.032	0.111	0.342	0.316	0.026	0.0244
BMI21	pT+clump.10FCVal	LDpred1.Inf	0.312	0.346	-0.033	1.48e-05	0.285	0.316	-0.031	0.0454
BMI21	lassosum.PseudoVal	LDpred1.Inf	0.284	0.346	-0.062	4.58e-07	0.229	0.316	-0.087	0.0007
BMI21	LDpred2.10FCVal	LDpred1.Inf	0.377	0.346	0.031	2.22e-07	0.336	0.316	0.02	0.107
BMI21	SBayesR.PseudoVal	LDpred1.Inf	0.373	0.346	0.027	1.97e-07	0.338	0.316	0.022	0.038
BMI21	LDpred1.MultiPRS	LDpred1.Inf	0.348	0.346	0.003	0.89	0.32	0.316	0.004	0.489
BMI21	LDpred2.PseudoVal	LDpred1.Inf	0.378	0.346	0.032	1.85e-10	0.348	0.316	0.033	0.00168
BMI21	SBLUP.Inf	LDpred1.Inf	0.347	0.346	0.002	0.61	0.311	0.316	-0.005	0.437
BMI21	pT+clump.MultiPRS	LDpred1.Inf	0.32	0.346	-0.025	0.208	0.283	0.316	-0.033	0.0427
BMI21	lassosum.MultiPRS	LDpred1.Inf	0.365	0.346	0.02	0.316	0.337	0.316	0.021	0.139
BMI21	LDpred1.10FCVal	LDpred1.Inf	0.336	0.346	-0.01	0.0276	0.313	0.316	-0.003	0.755
BMI21	LDpred1.Inf	LDpred1.10FCVal	0.346	0.336	0.01	0.0276	0.316	0.313	0.003	0.755
BMI21	DBSLMM.PseudoVal	LDpred1.10FCVal	0.357	0.336	0.021	0.00244	0.32	0.313	0.007	0.607
BMI21	lassosum.10FCVal	LDpred1.10FCVal	0.359	0.336	0.023	0.00125	0.333	0.313	0.02	0.17
BMI21	LDpred2.MultiPRS	LDpred1.10FCVal	0.377	0.336	0.042	0.0364	0.342	0.313	0.029	0.0266
BMI21	pT+clump.10FCVal	LDpred1.10FCVal	0.312	0.336	-0.023	0.00567	0.285	0.313	-0.028	0.094
BMI21	lassosum.PseudoVal	LDpred1.10FCVal	0.284	0.336	-0.052	4.73e-05	0.229	0.313	-0.084	0.00166
BMI21	LDpred2.10FCVal	LDpred1.10FCVal	0.377	0.336	0.041	2.7e-09	0.336	0.313	0.023	0.0986
BMI21	All.MultiPRS	LDpred1.10FCVal	0.378	0.336	0.043	0.0311	0.346	0.313	0.033	0.0186
BMI21	LDpred1.MultiPRS	LDpred1.10FCVal	0.348	0.336	0.013	0.529	0.32	0.313	0.007	0.39
BMI21	LDpred2.PseudoVal	LDpred1.10FCVal	0.378	0.336	0.042	2.54e-12	0.348	0.313	0.035	0.00312
BMI21	SBLUP.Inf	LDpred1.10FCVal	0.347	0.336	0.011	0.00816	0.311	0.313	-0.002	0.798
BMI21	pT+clump.MultiPRS	LDpred1.10FCVal	0.32	0.336	-0.015	0.444	0.283	0.313	-0.03	0.0906
BMI21	LDpred2.Inf	LDpred1.10FCVal	0.35	0.336	0.015	0.000952	0.319	0.313	0.006	0.503
BMI21	lassosum.MultiPRS	LDpred1.10FCVal	0.365	0.336	0.03	0.134	0.337	0.313	0.024	0.12
BMI21	LDpred1.10FCVal	LDpred1.10FCVal	0.336	0.336	0	1	0.313	0.313	0	1
BMI21	SBayesR.PseudoVal	LDpred1.10FCVal	0.373	0.336	0.037	3.72e-09	0.338	0.313	0.025	0.0483
BMI21	LDpred2.MultiPRS	LDpred2.MultiPRS	0.377	0.377	0	1	0.342	0.342	0	1
BMI21	lassosum.10FCVal	LDpred2.MultiPRS	0.359	0.377	-0.018	0.348	0.333	0.342	-0.009	0.335
BMI21	All.MultiPRS	LDpred2.MultiPRS	0.378	0.377	0.001	0.577	0.346	0.342	0.004	0.342
BMI21	LDpred1.MultiPRS	LDpred2.MultiPRS	0.348	0.377	-0.029	6.37e-08	0.32	0.342	-0.022	0.0375
BMI21	DBSLMM.PseudoVal	LDpred2.MultiPRS	0.357	0.377	-0.02	0.303	0.32	0.342	-0.022	0.0338
BMI21	LDpred1.Inf	LDpred2.MultiPRS	0.346	0.377	-0.032	0.111	0.316	0.342	-0.026	0.0244
BMI21	LDpred2.Inf	LDpred2.MultiPRS	0.35	0.377	-0.027	0.173	0.319	0.342	-0.023	0.0283
BMI21	lassosum.MultiPRS	LDpred2.MultiPRS	0.365	0.377	-0.012	0.535	0.337	0.342	-0.005	0.611
BMI21	LDpred1.10FCVal	LDpred2.MultiPRS	0.336	0.377	-0.042	0.0364	0.313	0.342	-0.029	0.0266
BMI21	pT+clump.MultiPRS	LDpred2.MultiPRS	0.32	0.377	-0.057	0.00387	0.283	0.342	-0.059	0.000106
BMI21	SBayesR.PseudoVal	LDpred2.MultiPRS	0.373	0.377	-0.005	0.809	0.338	0.342	-0.004	0.491
BMI21	pT+clump.10FCVal	LDpred2.MultiPRS	0.312	0.377	-0.065	0.00119	0.285	0.342	-0.058	0.000651
BMI21	lassosum.PseudoVal	LDpred2.MultiPRS	0.284	0.377	-0.094	2.46e-06	0.229	0.342	-0.114	8.46e-08
BMI21	LDpred2.10FCVal	LDpred2.MultiPRS	0.377	0.377	0	0.993	0.336	0.342	-0.006	0.0184
BMI21	LDpred2.PseudoVal	LDpred2.MultiPRS	0.378	0.377	0.001	0.975	0.348	0.342	0.006	0.0586
BMI21	SBLUP.Inf	LDpred2.MultiPRS	0.347	0.377	-0.03	0.13	0.311	0.342	-0.032	0.00534
BMI21	LDpred2.MultiPRS	LDpred2.10FCVal	0.377	0.377	0	0.993	0.342	0.336	0.006	0.0184
BMI21	pT+clump.10FCVal	LDpred2.10FCVal	0.312	0.377	-0.065	9.82e-14	0.285	0.336	-0.052	0.0029
BMI21	lassosum.10FCVal	LDpred2.10FCVal	0.359	0.377	-0.018	0.000157	0.333	0.336	-0.003	0.743
BMI21	All.MultiPRS	LDpred2.10FCVal	0.378	0.377	0.001	0.944	0.346	0.336	0.01	0.0298
BMI21	LDpred1.MultiPRS	LDpred2.10FCVal	0.348	0.377	-0.029	0.147	0.32	0.336	-0.016	0.162
BMI21	LDpred2.PseudoVal	LDpred2.10FCVal	0.378	0.377	0.001	0.703	0.348	0.336	0.012	0.00457
BMI21	DBSLMM.PseudoVal	LDpred2.10FCVal	0.357	0.377	-0.02	0.000144	0.32	0.336	-0.016	0.142
BMI21	LDpred1.Inf	LDpred2.10FCVal	0.346	0.377	-0.031	2.22e-07	0.316	0.336	-0.02	0.107
BMI21	LDpred2.Inf	LDpred2.10FCVal	0.35	0.377	-0.027	1.37e-06	0.319	0.336	-0.017	0.139
BMI21	lassosum.MultiPRS	LDpred2.10FCVal	0.365	0.377	-0.012	0.543	0.337	0.336	0.001	0.917
BMI21	LDpred1.10FCVal	LDpred2.10FCVal	0.336	0.377	-0.041	2.7e-09	0.313	0.336	-0.023	0.0986
BMI21	pT+clump.MultiPRS	LDpred2.10FCVal	0.32	0.377	-0.057	0.0043	0.283	0.336	-0.053	0.000566
BMI21	SBayesR.PseudoVal	LDpred2.10FCVal	0.373	0.377	-0.005	0.159	0.338	0.336	0.002	0.788
BMI21	lassosum.PseudoVal	LDpred2.10FCVal	0.284	0.377	-0.094	1.57e-20	0.229	0.336	-0.108	2.33e-07
BMI21	LDpred2.10FCVal	LDpred2.10FCVal	0.377	0.377	0	1	0.336	0.336	0	1
BMI21	SBLUP.Inf	LDpred2.10FCVal	0.347	0.377	-0.03	9.07e-07	0.311	0.336	-0.026	0.0372
BMI21	LDpred2.MultiPRS	LDpred2.PseudoVal	0.377	0.378	-0.001	0.975	0.342	0.348	-0.006	0.0586
BMI21	lassosum.10FCVal	LDpred2.PseudoVal	0.359	0.378	-0.019	3.52e-05	0.333	0.348	-0.016	0.0989
BMI21	All.MultiPRS	LDpred2.PseudoVal	0.378	0.378	0.001	0.977	0.346	0.348	-0.002	0.71
BMI21	LDpred1.MultiPRS	LDpred2.PseudoVal	0.348	0.378	-0.029	0.136	0.32	0.348	-0.029	0.00262
BMI21	DBSLMM.PseudoVal	LDpred2.PseudoVal	0.357	0.378	-0.021	4.87e-05	0.32	0.348	-0.028	0.00677
BMI21	LDpred1.Inf	LDpred2.PseudoVal	0.346	0.378	-0.032	1.85e-10	0.316	0.348	-0.033	0.00168
BMI21	LDpred2.Inf	LDpred2.PseudoVal	0.35	0.378	-0.028	2.23e-10	0.319	0.348	-0.029	0.0009
BMI21	lassosum.MultiPRS	LDpred2.PseudoVal	0.365	0.378	-0.013	0.516	0.337	0.348	-0.011	0.269
BMI21	LDpred1.10FCVal	LDpred2.PseudoVal	0.336	0.378	-0.042	2.54e-12	0.313	0.348	-0.035	0.00312
BMI21	pT+clump.MultiPRS	LDpred2.PseudoVal	0.32	0.378	-0.058	0.00377	0.283	0.348	-0.065	2.59e-05
BMI21	SBayesR.PseudoVal	LDpred2.PseudoVal	0.373	0.378	-0.005	0.0983	0.338	0.348	-0.011	0.11
BMI21	pT+clump.10FCVal	LDpred2.PseudoVal	0.312	0.378	-0.065	1.4e-15	0.285	0.348	-0.064	9e-05
BMI21	lassosum.PseudoVal	LDpred2.PseudoVal	0.284	0.378	-0.094	9.27e-18	0.229	0.348	-0.12	1.6e-07
BMI21	LDpred2.10FCVal	LDpred2.PseudoVal	0.377	0.378	-0.001	0.703	0.336	0.348	-0.012	0.00457
BMI21	LDpred2.PseudoVal	LDpred2.PseudoVal	0.378	0.378	0	1	0.348	0.348	0	1
BMI21	SBLUP.Inf	LDpred2.PseudoVal	0.347	0.378	-0.031	6.87e-10	0.311	0.348	-0.038	0.000129
BMI21	DBSLMM.PseudoVal	LDpred2.Inf	0.357	0.35	0.007	0.263	0.32	0.319	0.001	0.928
BMI21	LDpred2.MultiPRS	LDpred2.Inf	0.377	0.35	0.027	0.173	0.342	0.319	0.023	0.0283
BMI21	pT+clump.10FCVal	LDpred2.Inf	0.312	0.35	-0.038	1.76e-06	0.285	0.319	-0.034	0.0317
BMI21	lassosum.PseudoVal	LDpred2.Inf	0.284	0.35	-0.067	8.23e-08	0.229	0.319	-0.09	0.000564
BMI21	lassosum.10FCVal	LDpred2.Inf	0.359	0.35	0.009	0.176	0.333	0.319	0.014	0.289
BMI21	All.MultiPRS	LDpred2.Inf	0.378	0.35	0.028	0.155	0.346	0.319	0.027	0.0238
BMI21	LDpred1.MultiPRS	LDpred2.Inf	0.348	0.35	-0.002	0.924	0.32	0.319	0.001	0.901
BMI21	LDpred2.PseudoVal	LDpred2.Inf	0.378	0.35	0.028	2.23e-10	0.348	0.319	0.029	0.0009
BMI21	SBLUP.Inf	LDpred2.Inf	0.347	0.35	-0.003	0.258	0.311	0.319	-0.008	0.129
BMI21	LDpred1.Inf	LDpred2.Inf	0.346	0.35	-0.005	0.0899	0.316	0.319	-0.003	0.577
BMI21	LDpred2.Inf	LDpred2.Inf	0.35	0.35	0	1	0.319	0.319	0	1
BMI21	lassosum.MultiPRS	LDpred2.Inf	0.365	0.35	0.015	0.445	0.337	0.319	0.018	0.208
BMI21	LDpred1.10FCVal	LDpred2.Inf	0.336	0.35	-0.015	0.000952	0.313	0.319	-0.006	0.503
BMI21	pT+clump.MultiPRS	LDpred2.Inf	0.32	0.35	-0.03	0.135	0.283	0.319	-0.036	0.0327
BMI21	SBayesR.PseudoVal	LDpred2.Inf	0.373	0.35	0.022	1.3e-05	0.338	0.319	0.019	0.0764
BMI21	LDpred2.10FCVal	LDpred2.Inf	0.377	0.35	0.027	1.37e-06	0.336	0.319	0.017	0.139
BMI21	All.MultiPRS	pT+clump.MultiPRS	0.378	0.32	0.058	0.00322	0.346	0.283	0.063	6.74e-05
BMI21	LDpred1.MultiPRS	pT+clump.MultiPRS	0.348	0.32	0.028	0.16	0.32	0.283	0.037	0.0224
BMI21	LDpred2.PseudoVal	pT+clump.MultiPRS	0.378	0.32	0.058	0.00377	0.348	0.283	0.065	2.59e-05
BMI21	DBSLMM.PseudoVal	pT+clump.MultiPRS	0.357	0.32	0.037	0.0666	0.32	0.283	0.037	0.00966
BMI21	LDpred1.Inf	pT+clump.MultiPRS	0.346	0.32	0.025	0.208	0.316	0.283	0.033	0.0427
BMI21	LDpred2.Inf	pT+clump.MultiPRS	0.35	0.32	0.03	0.135	0.319	0.283	0.036	0.0327
BMI21	lassosum.MultiPRS	pT+clump.MultiPRS	0.365	0.32	0.045	0.0241	0.337	0.283	0.054	0.000629
BMI21	LDpred1.10FCVal	pT+clump.MultiPRS	0.336	0.32	0.015	0.444	0.313	0.283	0.03	0.0906
BMI21	lassosum.10FCVal	pT+clump.MultiPRS	0.359	0.32	0.039	0.0538	0.333	0.283	0.05	0.000763
BMI21	LDpred2.MultiPRS	pT+clump.MultiPRS	0.377	0.32	0.057	0.00387	0.342	0.283	0.059	0.000106
BMI21	pT+clump.10FCVal	pT+clump.MultiPRS	0.312	0.32	-0.008	0.7	0.285	0.283	0.002	0.848
BMI21	lassosum.PseudoVal	pT+clump.MultiPRS	0.284	0.32	-0.037	0.0723	0.229	0.283	-0.054	0.0119
BMI21	LDpred2.10FCVal	pT+clump.MultiPRS	0.377	0.32	0.057	0.0043	0.336	0.283	0.053	0.000566
BMI21	SBayesR.PseudoVal	pT+clump.MultiPRS	0.373	0.32	0.052	0.00871	0.338	0.283	0.055	3.75e-05
BMI21	SBLUP.Inf	pT+clump.MultiPRS	0.347	0.32	0.027	0.18	0.311	0.283	0.028	0.0934
BMI21	pT+clump.MultiPRS	pT+clump.MultiPRS	0.32	0.32	0	1	0.283	0.283	0	1
BMI21	lassosum.10FCVal	pT+clump.10FCVal	0.359	0.312	0.046	3.12e-09	0.333	0.285	0.048	0.00217
BMI21	All.MultiPRS	pT+clump.10FCVal	0.378	0.312	0.066	0.00096	0.346	0.285	0.062	0.000435
BMI21	DBSLMM.PseudoVal	pT+clump.10FCVal	0.357	0.312	0.045	3.27e-08	0.32	0.285	0.036	0.0272
BMI21	LDpred1.Inf	pT+clump.10FCVal	0.346	0.312	0.033	1.48e-05	0.316	0.285	0.031	0.0454
BMI21	LDpred2.Inf	pT+clump.10FCVal	0.35	0.312	0.038	1.76e-06	0.319	0.285	0.034	0.0317
BMI21	lassosum.MultiPRS	pT+clump.10FCVal	0.365	0.312	0.053	0.00753	0.337	0.285	0.053	0.00236
BMI21	LDpred1.10FCVal	pT+clump.10FCVal	0.336	0.312	0.023	0.00567	0.313	0.285	0.028	0.094
BMI21	pT+clump.MultiPRS	pT+clump.10FCVal	0.32	0.312	0.008	0.7	0.283	0.285	-0.002	0.848
BMI21	LDpred2.MultiPRS	pT+clump.10FCVal	0.377	0.312	0.065	0.00119	0.342	0.285	0.058	0.000651
BMI21	pT+clump.10FCVal	pT+clump.10FCVal	0.312	0.312	0	1	0.285	0.285	0	1
BMI21	lassosum.PseudoVal	pT+clump.10FCVal	0.284	0.312	-0.029	0.0247	0.229	0.285	-0.056	0.0334
BMI21	LDpred2.10FCVal	pT+clump.10FCVal	0.377	0.312	0.065	9.82e-14	0.336	0.285	0.052	0.0029
BMI21	SBayesR.PseudoVal	pT+clump.10FCVal	0.373	0.312	0.06	8.61e-16	0.338	0.285	0.053	0.000399
BMI21	LDpred1.MultiPRS	pT+clump.10FCVal	0.348	0.312	0.036	0.0754	0.32	0.285	0.035	0.0255
BMI21	LDpred2.PseudoVal	pT+clump.10FCVal	0.378	0.312	0.065	1.4e-15	0.348	0.285	0.064	9e-05
BMI21	SBLUP.Inf	pT+clump.10FCVal	0.347	0.312	0.035	5.52e-06	0.311	0.285	0.026	0.0979
BMI21	LDpred1.Inf	SBayesR.PseudoVal	0.346	0.373	-0.027	1.97e-07	0.316	0.338	-0.022	0.038
BMI21	DBSLMM.PseudoVal	SBayesR.PseudoVal	0.357	0.373	-0.016	0.000339	0.32	0.338	-0.018	0.0458
BMI21	lassosum.10FCVal	SBayesR.PseudoVal	0.359	0.373	-0.014	0.00306	0.333	0.338	-0.005	0.601
BMI21	LDpred2.MultiPRS	SBayesR.PseudoVal	0.377	0.373	0.005	0.809	0.342	0.338	0.004	0.491
BMI21	pT+clump.10FCVal	SBayesR.PseudoVal	0.312	0.373	-0.06	8.61e-16	0.285	0.338	-0.053	0.000399
BMI21	lassosum.PseudoVal	SBayesR.PseudoVal	0.284	0.373	-0.089	3.73e-19	0.229	0.338	-0.109	1.41e-07
BMI21	LDpred2.10FCVal	SBayesR.PseudoVal	0.377	0.373	0.005	0.159	0.336	0.338	-0.002	0.788
BMI21	All.MultiPRS	SBayesR.PseudoVal	0.378	0.373	0.006	0.763	0.346	0.338	0.009	0.237
BMI21	LDpred1.MultiPRS	SBayesR.PseudoVal	0.348	0.373	-0.024	0.222	0.32	0.338	-0.018	0.0763
BMI21	LDpred2.PseudoVal	SBayesR.PseudoVal	0.378	0.373	0.005	0.0983	0.348	0.338	0.011	0.11
BMI21	SBLUP.Inf	SBayesR.PseudoVal	0.347	0.373	-0.025	1.3e-06	0.311	0.338	-0.027	0.0103
BMI21	pT+clump.MultiPRS	SBayesR.PseudoVal	0.32	0.373	-0.052	0.00871	0.283	0.338	-0.055	3.75e-05
BMI21	LDpred2.Inf	SBayesR.PseudoVal	0.35	0.373	-0.022	1.3e-05	0.319	0.338	-0.019	0.0764
BMI21	lassosum.MultiPRS	SBayesR.PseudoVal	0.365	0.373	-0.007	0.708	0.337	0.338	-0.001	0.943
BMI21	LDpred1.10FCVal	SBayesR.PseudoVal	0.336	0.373	-0.037	3.72e-09	0.313	0.338	-0.025	0.0483
BMI21	SBayesR.PseudoVal	SBayesR.PseudoVal	0.373	0.373	0	1	0.338	0.338	0	1
BMI21	All.MultiPRS	SBLUP.Inf	0.378	0.347	0.031	0.115	0.346	0.311	0.036	0.00462
BMI21	LDpred1.Inf	SBLUP.Inf	0.346	0.347	-0.002	0.61	0.316	0.311	0.005	0.437
BMI21	LDpred2.Inf	SBLUP.Inf	0.35	0.347	0.003	0.258	0.319	0.311	0.008	0.129
BMI21	DBSLMM.PseudoVal	SBLUP.Inf	0.357	0.347	0.01	0.103	0.32	0.311	0.01	0.423
BMI21	lassosum.10FCVal	SBLUP.Inf	0.359	0.347	0.012	0.0655	0.333	0.311	0.022	0.0799
BMI21	LDpred2.MultiPRS	SBLUP.Inf	0.377	0.347	0.03	0.13	0.342	0.311	0.032	0.00534
BMI21	pT+clump.10FCVal	SBLUP.Inf	0.312	0.347	-0.035	5.52e-06	0.285	0.311	-0.026	0.0979
BMI21	lassosum.PseudoVal	SBLUP.Inf	0.284	0.347	-0.064	3.01e-07	0.229	0.311	-0.082	0.00151
BMI21	LDpred2.10FCVal	SBLUP.Inf	0.377	0.347	0.03	9.07e-07	0.336	0.311	0.026	0.0372
BMI21	SBayesR.PseudoVal	SBLUP.Inf	0.373	0.347	0.025	1.3e-06	0.338	0.311	0.027	0.0103
BMI21	LDpred1.MultiPRS	SBLUP.Inf	0.348	0.347	0.001	0.954	0.32	0.311	0.009	0.202
BMI21	LDpred2.PseudoVal	SBLUP.Inf	0.378	0.347	0.031	6.87e-10	0.348	0.311	0.038	0.000129
BMI21	SBLUP.Inf	SBLUP.Inf	0.347	0.347	0	1	0.311	0.311	0	1
BMI21	pT+clump.MultiPRS	SBLUP.Inf	0.32	0.347	-0.027	0.18	0.283	0.311	-0.028	0.0934
BMI21	lassosum.MultiPRS	SBLUP.Inf	0.365	0.347	0.018	0.357	0.337	0.311	0.027	0.0604
BMI21	LDpred1.10FCVal	SBLUP.Inf	0.336	0.347	-0.011	0.00816	0.313	0.311	0.002	0.798
GCSE	lassosum.10FCVal	All.MultiPRS	0.41	0.423	-0.013	0.407	0.355	0.355	0	0.984
GCSE	All.MultiPRS	All.MultiPRS	0.423	0.423	0	1	0.355	0.355	0	1
GCSE	DBSLMM.PseudoVal	All.MultiPRS	0.402	0.423	-0.021	0.186	0.339	0.355	-0.017	0.0225
GCSE	LDpred1.Inf	All.MultiPRS	0.409	0.423	-0.014	0.375	0.337	0.355	-0.019	0.0057
GCSE	LDpred2.Inf	All.MultiPRS	0.413	0.423	-0.01	0.531	0.343	0.355	-0.013	0.028
GCSE	lassosum.MultiPRS	All.MultiPRS	0.412	0.423	-0.012	4.95e-05	0.357	0.355	0.002	0.755
GCSE	LDpred1.10FCVal	All.MultiPRS	0.405	0.423	-0.018	0.258	0.337	0.355	-0.018	0.0238
GCSE	pT+clump.MultiPRS	All.MultiPRS	0.382	0.423	-0.042	0.00982	0.33	0.355	-0.025	0.0178
GCSE	LDpred2.MultiPRS	All.MultiPRS	0.423	0.423	0	0.875	0.356	0.355	0.001	0.567
GCSE	pT+clump.10FCVal	All.MultiPRS	0.374	0.423	-0.049	0.00208	0.315	0.355	-0.04	0.00127
GCSE	lassosum.PseudoVal	All.MultiPRS	0.316	0.423	-0.108	5.11e-11	0.273	0.355	-0.083	2.96e-06
GCSE	LDpred2.10FCVal	All.MultiPRS	0.423	0.423	-0.001	0.958	0.358	0.355	0.003	0.342
GCSE	SBayesR.PseudoVal	All.MultiPRS	0.42	0.423	-0.004	0.824	0.35	0.355	-0.005	0.223
GCSE	LDpred1.MultiPRS	All.MultiPRS	0.414	0.423	-0.01	0.539	0.341	0.355	-0.014	0.0139
GCSE	LDpred2.PseudoVal	All.MultiPRS	0.422	0.423	-0.001	0.934	0.358	0.355	0.003	0.353
GCSE	SBLUP.Inf	All.MultiPRS	0.412	0.423	-0.012	0.463	0.344	0.355	-0.011	0.0774
GCSE	LDpred2.MultiPRS	DBSLMM.PseudoVal	0.423	0.402	0.021	0.184	0.356	0.339	0.018	0.0177
GCSE	pT+clump.10FCVal	DBSLMM.PseudoVal	0.374	0.402	-0.028	2.01e-05	0.315	0.339	-0.024	0.0881
GCSE	lassosum.10FCVal	DBSLMM.PseudoVal	0.41	0.402	0.008	0.0796	0.355	0.339	0.016	0.0816
GCSE	All.MultiPRS	DBSLMM.PseudoVal	0.423	0.402	0.021	0.186	0.355	0.339	0.017	0.0225
GCSE	LDpred1.MultiPRS	DBSLMM.PseudoVal	0.414	0.402	0.011	0.492	0.341	0.339	0.002	0.791
GCSE	LDpred2.PseudoVal	DBSLMM.PseudoVal	0.422	0.402	0.02	3.13e-07	0.358	0.339	0.019	0.0167
GCSE	DBSLMM.PseudoVal	DBSLMM.PseudoVal	0.402	0.402	0	1	0.339	0.339	0	1
GCSE	LDpred1.Inf	DBSLMM.PseudoVal	0.409	0.402	0.007	0.111	0.337	0.339	-0.002	0.819
GCSE	LDpred2.Inf	DBSLMM.PseudoVal	0.413	0.402	0.011	0.0091	0.343	0.339	0.004	0.66
GCSE	lassosum.MultiPRS	DBSLMM.PseudoVal	0.412	0.402	0.009	0.561	0.357	0.339	0.018	0.0352
GCSE	LDpred1.10FCVal	DBSLMM.PseudoVal	0.405	0.402	0.003	0.535	0.337	0.339	-0.002	0.864
GCSE	pT+clump.MultiPRS	DBSLMM.PseudoVal	0.382	0.402	-0.021	0.204	0.33	0.339	-0.009	0.434
GCSE	SBayesR.PseudoVal	DBSLMM.PseudoVal	0.42	0.402	0.017	1.24e-06	0.35	0.339	0.011	0.137
GCSE	lassosum.PseudoVal	DBSLMM.PseudoVal	0.316	0.402	-0.087	2.65e-25	0.273	0.339	-0.066	0.000164
GCSE	LDpred2.10FCVal	DBSLMM.PseudoVal	0.423	0.402	0.02	2.79e-07	0.358	0.339	0.02	0.0183
GCSE	SBLUP.Inf	DBSLMM.PseudoVal	0.412	0.402	0.009	0.0245	0.344	0.339	0.006	0.525
GCSE	All.MultiPRS	lassosum.MultiPRS	0.423	0.412	0.012	4.95e-05	0.355	0.357	-0.002	0.755
GCSE	LDpred1.MultiPRS	lassosum.MultiPRS	0.414	0.412	0.002	0.904	0.341	0.357	-0.016	0.0537
GCSE	LDpred1.Inf	lassosum.MultiPRS	0.409	0.412	-0.002	0.881	0.337	0.357	-0.021	0.0133
GCSE	LDpred2.Inf	lassosum.MultiPRS	0.413	0.412	0.002	0.911	0.343	0.357	-0.014	0.0759
GCSE	lassosum.MultiPRS	lassosum.MultiPRS	0.412	0.412	0	1	0.357	0.357	0	1
GCSE	DBSLMM.PseudoVal	lassosum.MultiPRS	0.402	0.412	-0.009	0.561	0.339	0.357	-0.018	0.0352
GCSE	lassosum.10FCVal	lassosum.MultiPRS	0.41	0.412	-0.001	0.927	0.355	0.357	-0.002	0.385
GCSE	LDpred2.MultiPRS	lassosum.MultiPRS	0.423	0.412	0.012	4.53e-05	0.356	0.357	-0.001	0.881
GCSE	pT+clump.10FCVal	lassosum.MultiPRS	0.374	0.412	-0.038	0.0193	0.315	0.357	-0.042	0.00121
GCSE	lassosum.PseudoVal	lassosum.MultiPRS	0.316	0.412	-0.096	5.77e-09	0.273	0.357	-0.085	9.13e-07
GCSE	LDpred2.10FCVal	lassosum.MultiPRS	0.423	0.412	0.011	0.492	0.358	0.357	0.001	0.841
GCSE	SBayesR.PseudoVal	lassosum.MultiPRS	0.42	0.412	0.008	0.605	0.35	0.357	-0.007	0.272
GCSE	LDpred2.PseudoVal	lassosum.MultiPRS	0.422	0.412	0.01	0.512	0.358	0.357	0.001	0.892
GCSE	SBLUP.Inf	lassosum.MultiPRS	0.412	0.412	0	0.997	0.344	0.357	-0.013	0.108
GCSE	pT+clump.MultiPRS	lassosum.MultiPRS	0.382	0.412	-0.03	0.0639	0.33	0.357	-0.027	0.0172
GCSE	LDpred1.10FCVal	lassosum.MultiPRS	0.405	0.412	-0.006	0.695	0.337	0.357	-0.02	0.0366
GCSE	All.MultiPRS	lassosum.10FCVal	0.423	0.41	0.013	0.407	0.355	0.355	0	0.984
GCSE	LDpred1.MultiPRS	lassosum.10FCVal	0.414	0.41	0.003	0.835	0.341	0.355	-0.014	0.117
GCSE	LDpred2.PseudoVal	lassosum.10FCVal	0.422	0.41	0.012	0.000261	0.358	0.355	0.003	0.671
GCSE	DBSLMM.PseudoVal	lassosum.10FCVal	0.402	0.41	-0.008	0.0796	0.339	0.355	-0.016	0.0816
GCSE	LDpred1.Inf	lassosum.10FCVal	0.409	0.41	-0.001	0.828	0.337	0.355	-0.019	0.0395
GCSE	LDpred2.Inf	lassosum.10FCVal	0.413	0.41	0.003	0.434	0.343	0.355	-0.012	0.154
GCSE	lassosum.MultiPRS	lassosum.10FCVal	0.412	0.41	0.001	0.927	0.357	0.355	0.002	0.385
GCSE	LDpred1.10FCVal	lassosum.10FCVal	0.405	0.41	-0.005	0.308	0.337	0.355	-0.018	0.0739
GCSE	lassosum.10FCVal	lassosum.10FCVal	0.41	0.41	0	1	0.355	0.355	0	1
GCSE	LDpred2.MultiPRS	lassosum.10FCVal	0.423	0.41	0.013	0.402	0.356	0.355	0.001	0.868
GCSE	pT+clump.10FCVal	lassosum.10FCVal	0.374	0.41	-0.036	1.98e-09	0.315	0.355	-0.04	0.00158
GCSE	lassosum.PseudoVal	lassosum.10FCVal	0.316	0.41	-0.094	7.29e-28	0.273	0.355	-0.082	7.1e-06
GCSE	LDpred2.10FCVal	lassosum.10FCVal	0.423	0.41	0.012	6.62e-05	0.358	0.355	0.003	0.623
GCSE	SBayesR.PseudoVal	lassosum.10FCVal	0.42	0.41	0.01	0.00589	0.35	0.355	-0.005	0.488
GCSE	SBLUP.Inf	lassosum.10FCVal	0.412	0.41	0.002	0.709	0.344	0.355	-0.011	0.209
GCSE	pT+clump.MultiPRS	lassosum.10FCVal	0.382	0.41	-0.029	0.0807	0.33	0.355	-0.025	0.0275
GCSE	All.MultiPRS	lassosum.PseudoVal	0.423	0.316	0.108	5.11e-11	0.355	0.273	0.083	2.96e-06
GCSE	LDpred1.MultiPRS	lassosum.PseudoVal	0.414	0.316	0.098	5.43e-09	0.341	0.273	0.069	0.000588
GCSE	LDpred1.Inf	lassosum.PseudoVal	0.409	0.316	0.093	8.82e-23	0.337	0.273	0.064	0.00137
GCSE	LDpred2.Inf	lassosum.PseudoVal	0.413	0.316	0.098	8.07e-24	0.343	0.273	0.07	0.000569
GCSE	lassosum.MultiPRS	lassosum.PseudoVal	0.412	0.316	0.096	5.77e-09	0.357	0.273	0.085	9.13e-07
GCSE	DBSLMM.PseudoVal	lassosum.PseudoVal	0.402	0.316	0.087	2.65e-25	0.339	0.273	0.066	0.000164
GCSE	lassosum.10FCVal	lassosum.PseudoVal	0.41	0.316	0.094	7.29e-28	0.355	0.273	0.082	7.1e-06
GCSE	LDpred2.MultiPRS	lassosum.PseudoVal	0.423	0.316	0.108	4.73e-11	0.356	0.273	0.084	1.96e-06
GCSE	pT+clump.10FCVal	lassosum.PseudoVal	0.374	0.316	0.058	6.52e-08	0.315	0.273	0.043	0.0649
GCSE	lassosum.PseudoVal	lassosum.PseudoVal	0.316	0.316	0	1	0.273	0.273	0	1
GCSE	LDpred2.10FCVal	lassosum.PseudoVal	0.423	0.316	0.107	8.33e-36	0.358	0.273	0.086	1.6e-06
GCSE	SBayesR.PseudoVal	lassosum.PseudoVal	0.42	0.316	0.104	3.5e-36	0.35	0.273	0.077	1.01e-05
GCSE	LDpred2.PseudoVal	lassosum.PseudoVal	0.422	0.316	0.106	5.29e-33	0.358	0.273	0.085	3.87e-06
GCSE	SBLUP.Inf	lassosum.PseudoVal	0.412	0.316	0.096	1.06e-23	0.344	0.273	0.072	0.000351
GCSE	pT+clump.MultiPRS	lassosum.PseudoVal	0.382	0.316	0.066	9.99e-05	0.33	0.273	0.057	0.00292
GCSE	LDpred1.10FCVal	lassosum.PseudoVal	0.405	0.316	0.09	9.91e-20	0.337	0.273	0.064	0.0019
GCSE	DBSLMM.PseudoVal	LDpred1.MultiPRS	0.402	0.414	-0.011	0.492	0.339	0.341	-0.002	0.791
GCSE	LDpred2.MultiPRS	LDpred1.MultiPRS	0.423	0.414	0.01	0.533	0.356	0.341	0.015	0.0209
GCSE	pT+clump.10FCVal	LDpred1.MultiPRS	0.374	0.414	-0.04	0.0159	0.315	0.341	-0.026	0.0458
GCSE	lassosum.PseudoVal	LDpred1.MultiPRS	0.316	0.414	-0.098	5.43e-09	0.273	0.341	-0.069	0.000588
GCSE	lassosum.10FCVal	LDpred1.MultiPRS	0.41	0.414	-0.003	0.835	0.355	0.341	0.014	0.117
GCSE	All.MultiPRS	LDpred1.MultiPRS	0.423	0.414	0.01	0.539	0.355	0.341	0.014	0.0139
GCSE	LDpred1.MultiPRS	LDpred1.MultiPRS	0.414	0.414	0	1	0.341	0.341	0	1
GCSE	LDpred2.PseudoVal	LDpred1.MultiPRS	0.422	0.414	0.008	0.6	0.358	0.341	0.017	0.0119
GCSE	SBLUP.Inf	LDpred1.MultiPRS	0.412	0.414	-0.002	0.908	0.344	0.341	0.003	0.503
GCSE	LDpred1.Inf	LDpred1.MultiPRS	0.409	0.414	-0.004	0.79	0.337	0.341	-0.005	0.313
GCSE	LDpred2.Inf	LDpred1.MultiPRS	0.413	0.414	0	0.992	0.343	0.341	0.002	0.749
GCSE	lassosum.MultiPRS	LDpred1.MultiPRS	0.412	0.414	-0.002	0.904	0.357	0.341	0.016	0.0537
GCSE	LDpred1.10FCVal	LDpred1.MultiPRS	0.405	0.414	-0.008	0.615	0.337	0.341	-0.004	0.462
GCSE	pT+clump.MultiPRS	LDpred1.MultiPRS	0.382	0.414	-0.032	0.0481	0.33	0.341	-0.011	0.357
GCSE	SBayesR.PseudoVal	LDpred1.MultiPRS	0.42	0.414	0.006	0.698	0.35	0.341	0.009	0.236
GCSE	LDpred2.10FCVal	LDpred1.MultiPRS	0.423	0.414	0.009	0.58	0.358	0.341	0.017	0.0127
GCSE	All.MultiPRS	LDpred1.Inf	0.423	0.409	0.014	0.375	0.355	0.337	0.019	0.0057
GCSE	LDpred1.Inf	LDpred1.Inf	0.409	0.409	0	1	0.337	0.337	0	1
GCSE	LDpred2.Inf	LDpred1.Inf	0.413	0.409	0.004	0.0342	0.343	0.337	0.006	0.139
GCSE	DBSLMM.PseudoVal	LDpred1.Inf	0.402	0.409	-0.007	0.111	0.339	0.337	0.002	0.819
GCSE	lassosum.10FCVal	LDpred1.Inf	0.41	0.409	0.001	0.828	0.355	0.337	0.019	0.0395
GCSE	LDpred2.MultiPRS	LDpred1.Inf	0.423	0.409	0.014	0.37	0.356	0.337	0.02	0.00406
GCSE	pT+clump.10FCVal	LDpred1.Inf	0.374	0.409	-0.035	5.56e-09	0.315	0.337	-0.021	0.0935
GCSE	lassosum.PseudoVal	LDpred1.Inf	0.316	0.409	-0.093	8.82e-23	0.273	0.337	-0.064	0.00137
GCSE	LDpred2.10FCVal	LDpred1.Inf	0.423	0.409	0.013	8.4e-05	0.358	0.337	0.022	0.00252
GCSE	SBayesR.PseudoVal	LDpred1.Inf	0.42	0.409	0.011	0.00402	0.35	0.337	0.013	0.0836
GCSE	LDpred1.MultiPRS	LDpred1.Inf	0.414	0.409	0.004	0.79	0.341	0.337	0.005	0.313
GCSE	LDpred2.PseudoVal	LDpred1.Inf	0.422	0.409	0.013	0.00014	0.358	0.337	0.021	0.0026
GCSE	SBLUP.Inf	LDpred1.Inf	0.412	0.409	0.002	0.191	0.344	0.337	0.008	0.0509
GCSE	pT+clump.MultiPRS	LDpred1.Inf	0.382	0.409	-0.028	0.0907	0.33	0.337	-0.007	0.579
GCSE	lassosum.MultiPRS	LDpred1.Inf	0.412	0.409	0.002	0.881	0.357	0.337	0.021	0.0133
GCSE	LDpred1.10FCVal	LDpred1.Inf	0.405	0.409	-0.004	0.203	0.337	0.337	0	0.959
GCSE	LDpred1.Inf	LDpred1.10FCVal	0.409	0.405	0.004	0.203	0.337	0.337	0	0.959
GCSE	DBSLMM.PseudoVal	LDpred1.10FCVal	0.402	0.405	-0.003	0.535	0.339	0.337	0.002	0.864
GCSE	lassosum.10FCVal	LDpred1.10FCVal	0.41	0.405	0.005	0.308	0.355	0.337	0.018	0.0739
GCSE	LDpred2.MultiPRS	LDpred1.10FCVal	0.423	0.405	0.018	0.255	0.356	0.337	0.019	0.0171
GCSE	pT+clump.10FCVal	LDpred1.10FCVal	0.374	0.405	-0.031	1.51e-06	0.315	0.337	-0.022	0.115
GCSE	lassosum.PseudoVal	LDpred1.10FCVal	0.316	0.405	-0.09	9.91e-20	0.273	0.337	-0.064	0.0019
GCSE	LDpred2.10FCVal	LDpred1.10FCVal	0.423	0.405	0.017	1.64e-05	0.358	0.337	0.021	0.0128
GCSE	All.MultiPRS	LDpred1.10FCVal	0.423	0.405	0.018	0.258	0.355	0.337	0.018	0.0238
GCSE	LDpred1.MultiPRS	LDpred1.10FCVal	0.414	0.405	0.008	0.615	0.341	0.337	0.004	0.462
GCSE	LDpred2.PseudoVal	LDpred1.10FCVal	0.422	0.405	0.017	2.07e-05	0.358	0.337	0.021	0.0121
GCSE	SBLUP.Inf	LDpred1.10FCVal	0.412	0.405	0.006	0.0192	0.344	0.337	0.007	0.202
GCSE	pT+clump.MultiPRS	LDpred1.10FCVal	0.382	0.405	-0.024	0.145	0.33	0.337	-0.007	0.596
GCSE	LDpred2.Inf	LDpred1.10FCVal	0.413	0.405	0.008	0.00469	0.343	0.337	0.006	0.335
GCSE	lassosum.MultiPRS	LDpred1.10FCVal	0.412	0.405	0.006	0.695	0.357	0.337	0.02	0.0366
GCSE	LDpred1.10FCVal	LDpred1.10FCVal	0.405	0.405	0	1	0.337	0.337	0	1
GCSE	SBayesR.PseudoVal	LDpred1.10FCVal	0.42	0.405	0.014	0.0007	0.35	0.337	0.013	0.153
GCSE	LDpred2.MultiPRS	LDpred2.MultiPRS	0.423	0.423	0	1	0.356	0.356	0	1
GCSE	lassosum.10FCVal	LDpred2.MultiPRS	0.41	0.423	-0.013	0.402	0.355	0.356	-0.001	0.868
GCSE	All.MultiPRS	LDpred2.MultiPRS	0.423	0.423	0	0.875	0.355	0.356	-0.001	0.567
GCSE	LDpred1.MultiPRS	LDpred2.MultiPRS	0.414	0.423	-0.01	0.533	0.341	0.356	-0.015	0.0209
GCSE	DBSLMM.PseudoVal	LDpred2.MultiPRS	0.402	0.423	-0.021	0.184	0.339	0.356	-0.018	0.0177
GCSE	LDpred1.Inf	LDpred2.MultiPRS	0.409	0.423	-0.014	0.37	0.337	0.356	-0.02	0.00406
GCSE	LDpred2.Inf	LDpred2.MultiPRS	0.413	0.423	-0.01	0.526	0.343	0.356	-0.014	0.0158
GCSE	lassosum.MultiPRS	LDpred2.MultiPRS	0.412	0.423	-0.012	4.53e-05	0.357	0.356	0.001	0.881
GCSE	LDpred1.10FCVal	LDpred2.MultiPRS	0.405	0.423	-0.018	0.255	0.337	0.356	-0.019	0.0171
GCSE	pT+clump.MultiPRS	LDpred2.MultiPRS	0.382	0.423	-0.042	0.00962	0.33	0.356	-0.026	0.0186
GCSE	SBayesR.PseudoVal	LDpred2.MultiPRS	0.42	0.423	-0.004	0.817	0.35	0.356	-0.006	0.185
GCSE	pT+clump.10FCVal	LDpred2.MultiPRS	0.374	0.423	-0.05	0.00202	0.315	0.356	-0.041	0.00151
GCSE	lassosum.PseudoVal	LDpred2.MultiPRS	0.316	0.423	-0.108	4.73e-11	0.273	0.356	-0.084	1.96e-06
GCSE	LDpred2.10FCVal	LDpred2.MultiPRS	0.423	0.423	-0.001	0.951	0.358	0.356	0.002	0.47
GCSE	LDpred2.PseudoVal	LDpred2.MultiPRS	0.422	0.423	-0.001	0.927	0.358	0.356	0.002	0.497
GCSE	SBLUP.Inf	LDpred2.MultiPRS	0.412	0.423	-0.012	0.458	0.344	0.356	-0.012	0.0565
GCSE	LDpred2.MultiPRS	LDpred2.10FCVal	0.423	0.423	0.001	0.951	0.356	0.358	-0.002	0.47
GCSE	pT+clump.10FCVal	LDpred2.10FCVal	0.374	0.423	-0.049	3.83e-15	0.315	0.358	-0.043	0.000813
GCSE	lassosum.10FCVal	LDpred2.10FCVal	0.41	0.423	-0.012	6.62e-05	0.355	0.358	-0.003	0.623
GCSE	All.MultiPRS	LDpred2.10FCVal	0.423	0.423	0.001	0.958	0.355	0.358	-0.003	0.342
GCSE	LDpred1.MultiPRS	LDpred2.10FCVal	0.414	0.423	-0.009	0.58	0.341	0.358	-0.017	0.0127
GCSE	LDpred2.PseudoVal	LDpred2.10FCVal	0.422	0.423	0	0.687	0.358	0.358	0	0.906
GCSE	DBSLMM.PseudoVal	LDpred2.10FCVal	0.402	0.423	-0.02	2.79e-07	0.339	0.358	-0.02	0.0183
GCSE	LDpred1.Inf	LDpred2.10FCVal	0.409	0.423	-0.013	8.4e-05	0.337	0.358	-0.022	0.00252
GCSE	LDpred2.Inf	LDpred2.10FCVal	0.413	0.423	-0.009	0.0021	0.343	0.358	-0.016	0.0129
GCSE	lassosum.MultiPRS	LDpred2.10FCVal	0.412	0.423	-0.011	0.492	0.357	0.358	-0.001	0.841
GCSE	LDpred1.10FCVal	LDpred2.10FCVal	0.405	0.423	-0.017	1.64e-05	0.337	0.358	-0.021	0.0128
GCSE	pT+clump.MultiPRS	LDpred2.10FCVal	0.382	0.423	-0.041	0.0122	0.33	0.358	-0.028	0.0123
GCSE	SBayesR.PseudoVal	LDpred2.10FCVal	0.42	0.423	-0.003	0.239	0.35	0.358	-0.008	0.0844
GCSE	lassosum.PseudoVal	LDpred2.10FCVal	0.316	0.423	-0.107	8.33e-36	0.273	0.358	-0.086	1.6e-06
GCSE	LDpred2.10FCVal	LDpred2.10FCVal	0.423	0.423	0	1	0.358	0.358	0	1
GCSE	SBLUP.Inf	LDpred2.10FCVal	0.412	0.423	-0.011	0.000698	0.344	0.358	-0.014	0.0385
GCSE	LDpred2.MultiPRS	LDpred2.PseudoVal	0.423	0.422	0.001	0.927	0.356	0.358	-0.002	0.497
GCSE	lassosum.10FCVal	LDpred2.PseudoVal	0.41	0.422	-0.012	0.000261	0.355	0.358	-0.003	0.671
GCSE	All.MultiPRS	LDpred2.PseudoVal	0.423	0.422	0.001	0.934	0.355	0.358	-0.003	0.353
GCSE	LDpred1.MultiPRS	LDpred2.PseudoVal	0.414	0.422	-0.008	0.6	0.341	0.358	-0.017	0.0119
GCSE	DBSLMM.PseudoVal	LDpred2.PseudoVal	0.402	0.422	-0.02	3.13e-07	0.339	0.358	-0.019	0.0167
GCSE	LDpred1.Inf	LDpred2.PseudoVal	0.409	0.422	-0.013	0.00014	0.337	0.358	-0.021	0.0026
GCSE	LDpred2.Inf	LDpred2.PseudoVal	0.413	0.422	-0.009	0.00222	0.343	0.358	-0.015	0.0102
GCSE	lassosum.MultiPRS	LDpred2.PseudoVal	0.412	0.422	-0.01	0.512	0.357	0.358	-0.001	0.892
GCSE	LDpred1.10FCVal	LDpred2.PseudoVal	0.405	0.422	-0.017	2.07e-05	0.337	0.358	-0.021	0.0121
GCSE	pT+clump.MultiPRS	LDpred2.PseudoVal	0.382	0.422	-0.041	0.0131	0.33	0.358	-0.028	0.0147
GCSE	SBayesR.PseudoVal	LDpred2.PseudoVal	0.42	0.422	-0.002	0.315	0.35	0.358	-0.008	0.0745
GCSE	pT+clump.10FCVal	LDpred2.PseudoVal	0.374	0.422	-0.048	1.31e-14	0.315	0.358	-0.043	0.000982
GCSE	lassosum.PseudoVal	LDpred2.PseudoVal	0.316	0.422	-0.106	5.29e-33	0.273	0.358	-0.085	3.87e-06
GCSE	LDpred2.10FCVal	LDpred2.PseudoVal	0.423	0.422	0	0.687	0.358	0.358	0	0.906
GCSE	LDpred2.PseudoVal	LDpred2.PseudoVal	0.422	0.422	0	1	0.358	0.358	0	1
GCSE	SBLUP.Inf	LDpred2.PseudoVal	0.412	0.422	-0.01	0.00092	0.344	0.358	-0.014	0.0367
GCSE	DBSLMM.PseudoVal	LDpred2.Inf	0.402	0.413	-0.011	0.0091	0.339	0.343	-0.004	0.66
GCSE	LDpred2.MultiPRS	LDpred2.Inf	0.423	0.413	0.01	0.526	0.356	0.343	0.014	0.0158
GCSE	pT+clump.10FCVal	LDpred2.Inf	0.374	0.413	-0.039	1.47e-10	0.315	0.343	-0.028	0.0309
GCSE	lassosum.PseudoVal	LDpred2.Inf	0.316	0.413	-0.098	8.07e-24	0.273	0.343	-0.07	0.000569
GCSE	lassosum.10FCVal	LDpred2.Inf	0.41	0.413	-0.003	0.434	0.355	0.343	0.012	0.154
GCSE	All.MultiPRS	LDpred2.Inf	0.423	0.413	0.01	0.531	0.355	0.343	0.013	0.028
GCSE	LDpred1.MultiPRS	LDpred2.Inf	0.414	0.413	0	0.992	0.341	0.343	-0.002	0.749
GCSE	LDpred2.PseudoVal	LDpred2.Inf	0.422	0.413	0.009	0.00222	0.358	0.343	0.015	0.0102
GCSE	SBLUP.Inf	LDpred2.Inf	0.412	0.413	-0.002	0.215	0.344	0.343	0.002	0.561
GCSE	LDpred1.Inf	LDpred2.Inf	0.409	0.413	-0.004	0.0342	0.337	0.343	-0.006	0.139
GCSE	LDpred2.Inf	LDpred2.Inf	0.413	0.413	0	1	0.343	0.343	0	1
GCSE	lassosum.MultiPRS	LDpred2.Inf	0.412	0.413	-0.002	0.911	0.357	0.343	0.014	0.0759
GCSE	LDpred1.10FCVal	LDpred2.Inf	0.405	0.413	-0.008	0.00469	0.337	0.343	-0.006	0.335
GCSE	pT+clump.MultiPRS	LDpred2.Inf	0.382	0.413	-0.032	0.0513	0.33	0.343	-0.013	0.293
GCSE	SBayesR.PseudoVal	LDpred2.Inf	0.42	0.413	0.006	0.0792	0.35	0.343	0.007	0.343
GCSE	LDpred2.10FCVal	LDpred2.Inf	0.423	0.413	0.009	0.0021	0.358	0.343	0.016	0.0129
GCSE	All.MultiPRS	pT+clump.MultiPRS	0.423	0.382	0.042	0.00982	0.355	0.33	0.025	0.0178
GCSE	LDpred1.MultiPRS	pT+clump.MultiPRS	0.414	0.382	0.032	0.0481	0.341	0.33	0.011	0.357
GCSE	LDpred2.PseudoVal	pT+clump.MultiPRS	0.422	0.382	0.041	0.0131	0.358	0.33	0.028	0.0147
GCSE	DBSLMM.PseudoVal	pT+clump.MultiPRS	0.402	0.382	0.021	0.204	0.339	0.33	0.009	0.434
GCSE	LDpred1.Inf	pT+clump.MultiPRS	0.409	0.382	0.028	0.0907	0.337	0.33	0.007	0.579
GCSE	LDpred2.Inf	pT+clump.MultiPRS	0.413	0.382	0.032	0.0513	0.343	0.33	0.013	0.293
GCSE	lassosum.MultiPRS	pT+clump.MultiPRS	0.412	0.382	0.03	0.0639	0.357	0.33	0.027	0.0172
GCSE	LDpred1.10FCVal	pT+clump.MultiPRS	0.405	0.382	0.024	0.145	0.337	0.33	0.007	0.596
GCSE	lassosum.10FCVal	pT+clump.MultiPRS	0.41	0.382	0.029	0.0807	0.355	0.33	0.025	0.0275
GCSE	LDpred2.MultiPRS	pT+clump.MultiPRS	0.423	0.382	0.042	0.00962	0.356	0.33	0.026	0.0186
GCSE	pT+clump.10FCVal	pT+clump.MultiPRS	0.374	0.382	-0.008	0.648	0.315	0.33	-0.015	0.0126
GCSE	lassosum.PseudoVal	pT+clump.MultiPRS	0.316	0.382	-0.066	9.99e-05	0.273	0.33	-0.057	0.00292
GCSE	LDpred2.10FCVal	pT+clump.MultiPRS	0.423	0.382	0.041	0.0122	0.358	0.33	0.028	0.0123
GCSE	SBayesR.PseudoVal	pT+clump.MultiPRS	0.42	0.382	0.038	0.0192	0.35	0.33	0.02	0.0753
GCSE	SBLUP.Inf	pT+clump.MultiPRS	0.412	0.382	0.03	0.0654	0.344	0.33	0.014	0.219
GCSE	pT+clump.MultiPRS	pT+clump.MultiPRS	0.382	0.382	0	1	0.33	0.33	0	1
GCSE	lassosum.10FCVal	pT+clump.10FCVal	0.41	0.374	0.036	1.98e-09	0.355	0.315	0.04	0.00158
GCSE	All.MultiPRS	pT+clump.10FCVal	0.423	0.374	0.049	0.00208	0.355	0.315	0.04	0.00127
GCSE	DBSLMM.PseudoVal	pT+clump.10FCVal	0.402	0.374	0.028	2.01e-05	0.339	0.315	0.024	0.0881
GCSE	LDpred1.Inf	pT+clump.10FCVal	0.409	0.374	0.035	5.56e-09	0.337	0.315	0.021	0.0935
GCSE	LDpred2.Inf	pT+clump.10FCVal	0.413	0.374	0.039	1.47e-10	0.343	0.315	0.028	0.0309
GCSE	lassosum.MultiPRS	pT+clump.10FCVal	0.412	0.374	0.038	0.0193	0.357	0.315	0.042	0.00121
GCSE	LDpred1.10FCVal	pT+clump.10FCVal	0.405	0.374	0.031	1.51e-06	0.337	0.315	0.022	0.115
GCSE	pT+clump.MultiPRS	pT+clump.10FCVal	0.382	0.374	0.008	0.648	0.33	0.315	0.015	0.0126
GCSE	LDpred2.MultiPRS	pT+clump.10FCVal	0.423	0.374	0.05	0.00202	0.356	0.315	0.041	0.00151
GCSE	pT+clump.10FCVal	pT+clump.10FCVal	0.374	0.374	0	1	0.315	0.315	0	1
GCSE	lassosum.PseudoVal	pT+clump.10FCVal	0.316	0.374	-0.058	6.52e-08	0.273	0.315	-0.043	0.0649
GCSE	LDpred2.10FCVal	pT+clump.10FCVal	0.423	0.374	0.049	3.83e-15	0.358	0.315	0.043	0.000813
GCSE	SBayesR.PseudoVal	pT+clump.10FCVal	0.42	0.374	0.046	3.47e-13	0.35	0.315	0.035	0.00878
GCSE	LDpred1.MultiPRS	pT+clump.10FCVal	0.414	0.374	0.04	0.0159	0.341	0.315	0.026	0.0458
GCSE	LDpred2.PseudoVal	pT+clump.10FCVal	0.422	0.374	0.048	1.31e-14	0.358	0.315	0.043	0.000982
GCSE	SBLUP.Inf	pT+clump.10FCVal	0.412	0.374	0.038	2.31e-10	0.344	0.315	0.029	0.019
GCSE	LDpred1.Inf	SBayesR.PseudoVal	0.409	0.42	-0.011	0.00402	0.337	0.35	-0.013	0.0836
GCSE	DBSLMM.PseudoVal	SBayesR.PseudoVal	0.402	0.42	-0.017	1.24e-06	0.339	0.35	-0.011	0.137
GCSE	lassosum.10FCVal	SBayesR.PseudoVal	0.41	0.42	-0.01	0.00589	0.355	0.35	0.005	0.488
GCSE	LDpred2.MultiPRS	SBayesR.PseudoVal	0.423	0.42	0.004	0.817	0.356	0.35	0.006	0.185
GCSE	pT+clump.10FCVal	SBayesR.PseudoVal	0.374	0.42	-0.046	3.47e-13	0.315	0.35	-0.035	0.00878
GCSE	lassosum.PseudoVal	SBayesR.PseudoVal	0.316	0.42	-0.104	3.5e-36	0.273	0.35	-0.077	1.01e-05
GCSE	LDpred2.10FCVal	SBayesR.PseudoVal	0.423	0.42	0.003	0.239	0.358	0.35	0.008	0.0844
GCSE	All.MultiPRS	SBayesR.PseudoVal	0.423	0.42	0.004	0.824	0.355	0.35	0.005	0.223
GCSE	LDpred1.MultiPRS	SBayesR.PseudoVal	0.414	0.42	-0.006	0.698	0.341	0.35	-0.009	0.236
GCSE	LDpred2.PseudoVal	SBayesR.PseudoVal	0.422	0.42	0.002	0.315	0.358	0.35	0.008	0.0745
GCSE	SBLUP.Inf	SBayesR.PseudoVal	0.412	0.42	-0.008	0.0246	0.344	0.35	-0.006	0.458
GCSE	pT+clump.MultiPRS	SBayesR.PseudoVal	0.382	0.42	-0.038	0.0192	0.33	0.35	-0.02	0.0753
GCSE	LDpred2.Inf	SBayesR.PseudoVal	0.413	0.42	-0.006	0.0792	0.343	0.35	-0.007	0.343
GCSE	lassosum.MultiPRS	SBayesR.PseudoVal	0.412	0.42	-0.008	0.605	0.357	0.35	0.007	0.272
GCSE	LDpred1.10FCVal	SBayesR.PseudoVal	0.405	0.42	-0.014	0.0007	0.337	0.35	-0.013	0.153
GCSE	SBayesR.PseudoVal	SBayesR.PseudoVal	0.42	0.42	0	1	0.35	0.35	0	1
GCSE	All.MultiPRS	SBLUP.Inf	0.423	0.412	0.012	0.463	0.355	0.344	0.011	0.0774
GCSE	LDpred1.Inf	SBLUP.Inf	0.409	0.412	-0.002	0.191	0.337	0.344	-0.008	0.0509
GCSE	LDpred2.Inf	SBLUP.Inf	0.413	0.412	0.002	0.215	0.343	0.344	-0.002	0.561
GCSE	DBSLMM.PseudoVal	SBLUP.Inf	0.402	0.412	-0.009	0.0245	0.339	0.344	-0.006	0.525
GCSE	lassosum.10FCVal	SBLUP.Inf	0.41	0.412	-0.002	0.709	0.355	0.344	0.011	0.209
GCSE	LDpred2.MultiPRS	SBLUP.Inf	0.423	0.412	0.012	0.458	0.356	0.344	0.012	0.0565
GCSE	pT+clump.10FCVal	SBLUP.Inf	0.374	0.412	-0.038	2.31e-10	0.315	0.344	-0.029	0.019
GCSE	lassosum.PseudoVal	SBLUP.Inf	0.316	0.412	-0.096	1.06e-23	0.273	0.344	-0.072	0.000351
GCSE	LDpred2.10FCVal	SBLUP.Inf	0.423	0.412	0.011	0.000698	0.358	0.344	0.014	0.0385
GCSE	SBayesR.PseudoVal	SBLUP.Inf	0.42	0.412	0.008	0.0246	0.35	0.344	0.006	0.458
GCSE	LDpred1.MultiPRS	SBLUP.Inf	0.414	0.412	0.002	0.908	0.341	0.344	-0.003	0.503
GCSE	LDpred2.PseudoVal	SBLUP.Inf	0.422	0.412	0.01	0.00092	0.358	0.344	0.014	0.0367
GCSE	SBLUP.Inf	SBLUP.Inf	0.412	0.412	0	1	0.344	0.344	0	1
GCSE	pT+clump.MultiPRS	SBLUP.Inf	0.382	0.412	-0.03	0.0654	0.33	0.344	-0.014	0.219
GCSE	lassosum.MultiPRS	SBLUP.Inf	0.412	0.412	0	0.997	0.357	0.344	0.013	0.108
GCSE	LDpred1.10FCVal	SBLUP.Inf	0.405	0.412	-0.006	0.0192	0.337	0.344	-0.007	0.202
ADHD	lassosum.PseudoVal	All.MultiPRS	0.08	0.118	-0.038	0.0312	0.108	0.182	-0.074	0.000442
ADHD	All.MultiPRS	All.MultiPRS	0.118	0.118	0	1	0.182	0.182	0	1
ADHD	DBSLMM.PseudoVal	All.MultiPRS	0.11	0.118	-0.007	0.677	0.174	0.182	-0.008	0.524
ADHD	LDpred1.Inf	All.MultiPRS	0.111	0.118	-0.006	0.721	0.188	0.182	0.006	0.621
ADHD	LDpred2.Inf	All.MultiPRS	0.113	0.118	-0.005	0.782	0.189	0.182	0.007	0.552
ADHD	lassosum.MultiPRS	All.MultiPRS	0.117	0.118	0	0.986	0.19	0.182	0.009	0.291
ADHD	LDpred1.10FCVal	All.MultiPRS	0.114	0.118	-0.004	0.841	0.19	0.182	0.008	0.474
ADHD	pT+clump.MultiPRS	All.MultiPRS	0.093	0.118	-0.024	0.165	0.151	0.182	-0.031	0.0579
ADHD	LDpred2.MultiPRS	All.MultiPRS	0.113	0.118	-0.005	0.782	0.19	0.182	0.008	0.448
ADHD	pT+clump.10FCVal	All.MultiPRS	0.092	0.118	-0.025	0.153	0.144	0.182	-0.038	0.0418
ADHD	lassosum.10FCVal	All.MultiPRS	0.115	0.118	-0.003	0.88	0.186	0.182	0.004	0.723
ADHD	LDpred2.10FCVal	All.MultiPRS	0.117	0.118	-0.001	0.954	0.187	0.182	0.005	0.628
ADHD	SBayesR.PseudoVal	All.MultiPRS	0.111	0.118	-0.006	0.728	0.189	0.182	0.007	0.557
ADHD	LDpred1.MultiPRS	All.MultiPRS	0.113	0.118	-0.004	0.806	0.19	0.182	0.008	0.463
ADHD	LDpred2.PseudoVal	All.MultiPRS	0.114	0.118	-0.003	0.849	0.19	0.182	0.008	0.455
ADHD	SBLUP.Inf	All.MultiPRS	0.112	0.118	-0.005	0.762	0.188	0.182	0.006	0.597
ADHD	LDpred2.MultiPRS	DBSLMM.PseudoVal	0.113	0.11	0.002	0.888	0.19	0.174	0.016	0.143
ADHD	pT+clump.10FCVal	DBSLMM.PseudoVal	0.092	0.11	-0.018	0.0669	0.144	0.174	-0.03	0.122
ADHD	lassosum.PseudoVal	DBSLMM.PseudoVal	0.08	0.11	-0.03	0.00619	0.108	0.174	-0.066	0.00297
ADHD	All.MultiPRS	DBSLMM.PseudoVal	0.118	0.11	0.007	0.677	0.182	0.174	0.008	0.524
ADHD	LDpred1.MultiPRS	DBSLMM.PseudoVal	0.113	0.11	0.003	0.865	0.19	0.174	0.016	0.17
ADHD	LDpred2.PseudoVal	DBSLMM.PseudoVal	0.114	0.11	0.004	0.49	0.19	0.174	0.017	0.148
ADHD	DBSLMM.PseudoVal	DBSLMM.PseudoVal	0.11	0.11	0	1	0.174	0.174	0	1
ADHD	LDpred1.Inf	DBSLMM.PseudoVal	0.111	0.11	0.001	0.866	0.188	0.174	0.014	0.243
ADHD	LDpred2.Inf	DBSLMM.PseudoVal	0.113	0.11	0.002	0.68	0.189	0.174	0.015	0.196
ADHD	lassosum.MultiPRS	DBSLMM.PseudoVal	0.117	0.11	0.007	0.692	0.19	0.174	0.017	0.136
ADHD	LDpred1.10FCVal	DBSLMM.PseudoVal	0.114	0.11	0.004	0.512	0.19	0.174	0.016	0.163
ADHD	pT+clump.MultiPRS	DBSLMM.PseudoVal	0.093	0.11	-0.017	0.337	0.151	0.174	-0.023	0.158
ADHD	SBayesR.PseudoVal	DBSLMM.PseudoVal	0.111	0.11	0.001	0.84	0.189	0.174	0.015	0.203
ADHD	lassosum.10FCVal	DBSLMM.PseudoVal	0.115	0.11	0.005	0.502	0.186	0.174	0.012	0.369
ADHD	LDpred2.10FCVal	DBSLMM.PseudoVal	0.117	0.11	0.006	0.274	0.187	0.174	0.013	0.241
ADHD	SBLUP.Inf	DBSLMM.PseudoVal	0.112	0.11	0.002	0.741	0.188	0.174	0.014	0.226
ADHD	All.MultiPRS	lassosum.MultiPRS	0.118	0.117	0	0.986	0.182	0.19	-0.009	0.291
ADHD	LDpred1.MultiPRS	lassosum.MultiPRS	0.113	0.117	-0.004	0.818	0.19	0.19	-0.001	0.952
ADHD	LDpred1.Inf	lassosum.MultiPRS	0.111	0.117	-0.006	0.737	0.188	0.19	-0.003	0.791
ADHD	LDpred2.Inf	lassosum.MultiPRS	0.113	0.117	-0.005	0.798	0.189	0.19	-0.002	0.86
ADHD	lassosum.MultiPRS	lassosum.MultiPRS	0.117	0.117	0	1	0.19	0.19	0	1
ADHD	DBSLMM.PseudoVal	lassosum.MultiPRS	0.11	0.117	-0.007	0.692	0.174	0.19	-0.017	0.136
ADHD	lassosum.PseudoVal	lassosum.MultiPRS	0.08	0.117	-0.038	0.0346	0.108	0.19	-0.083	3.77e-05
ADHD	LDpred2.MultiPRS	lassosum.MultiPRS	0.113	0.117	-0.005	0.22	0.19	0.19	-0.001	0.914
ADHD	pT+clump.10FCVal	lassosum.MultiPRS	0.092	0.117	-0.025	0.163	0.144	0.19	-0.047	0.00428
ADHD	lassosum.10FCVal	lassosum.MultiPRS	0.115	0.117	-0.002	0.895	0.186	0.19	-0.005	0.47
ADHD	LDpred2.10FCVal	lassosum.MultiPRS	0.117	0.117	-0.001	0.968	0.187	0.19	-0.004	0.624
ADHD	SBayesR.PseudoVal	lassosum.MultiPRS	0.111	0.117	-0.006	0.744	0.189	0.19	-0.002	0.822
ADHD	LDpred2.PseudoVal	lassosum.MultiPRS	0.114	0.117	-0.003	0.864	0.19	0.19	0	0.966
ADHD	SBLUP.Inf	lassosum.MultiPRS	0.112	0.117	-0.005	0.778	0.188	0.19	-0.002	0.787
ADHD	pT+clump.MultiPRS	lassosum.MultiPRS	0.093	0.117	-0.024	0.174	0.151	0.19	-0.04	0.00371
ADHD	LDpred1.10FCVal	lassosum.MultiPRS	0.114	0.117	-0.003	0.857	0.19	0.19	0	0.962
ADHD	All.MultiPRS	lassosum.PseudoVal	0.118	0.08	0.038	0.0312	0.182	0.108	0.074	0.000442
ADHD	LDpred1.MultiPRS	lassosum.PseudoVal	0.113	0.08	0.033	0.0566	0.19	0.108	0.082	0.000366
ADHD	LDpred2.PseudoVal	lassosum.PseudoVal	0.114	0.08	0.034	0.00445	0.19	0.108	0.082	0.000576
ADHD	DBSLMM.PseudoVal	lassosum.PseudoVal	0.11	0.08	0.03	0.00619	0.174	0.108	0.066	0.00297
ADHD	LDpred1.Inf	lassosum.PseudoVal	0.111	0.08	0.032	0.0119	0.188	0.108	0.08	0.00127
ADHD	LDpred2.Inf	lassosum.PseudoVal	0.113	0.08	0.033	0.00885	0.189	0.108	0.081	0.00112
ADHD	lassosum.MultiPRS	lassosum.PseudoVal	0.117	0.08	0.038	0.0346	0.19	0.108	0.083	3.77e-05
ADHD	LDpred1.10FCVal	lassosum.PseudoVal	0.114	0.08	0.034	0.00413	0.19	0.108	0.082	0.000527
ADHD	lassosum.PseudoVal	lassosum.PseudoVal	0.08	0.08	0	1	0.108	0.108	0	1
ADHD	LDpred2.MultiPRS	lassosum.PseudoVal	0.113	0.08	0.033	0.0624	0.19	0.108	0.082	0.000121
ADHD	pT+clump.10FCVal	lassosum.PseudoVal	0.092	0.08	0.013	0.345	0.144	0.108	0.036	0.177
ADHD	lassosum.10FCVal	lassosum.PseudoVal	0.115	0.08	0.035	0.00337	0.186	0.108	0.078	0.000992
ADHD	LDpred2.10FCVal	lassosum.PseudoVal	0.117	0.08	0.037	0.000655	0.187	0.108	0.079	0.000196
ADHD	SBayesR.PseudoVal	lassosum.PseudoVal	0.111	0.08	0.032	0.0016	0.189	0.108	0.081	5.62e-05
ADHD	SBLUP.Inf	lassosum.PseudoVal	0.112	0.08	0.032	0.00988	0.188	0.108	0.08	0.00122
ADHD	pT+clump.MultiPRS	lassosum.PseudoVal	0.093	0.08	0.014	0.444	0.151	0.108	0.043	0.07
ADHD	All.MultiPRS	lassosum.10FCVal	0.118	0.115	0.003	0.88	0.182	0.186	-0.004	0.723
ADHD	LDpred1.MultiPRS	lassosum.10FCVal	0.113	0.115	-0.002	0.923	0.19	0.186	0.004	0.635
ADHD	LDpred1.Inf	lassosum.10FCVal	0.111	0.115	-0.004	0.406	0.188	0.186	0.002	0.815
ADHD	LDpred2.Inf	lassosum.10FCVal	0.113	0.115	-0.002	0.591	0.189	0.186	0.003	0.712
ADHD	lassosum.MultiPRS	lassosum.10FCVal	0.117	0.115	0.002	0.895	0.19	0.186	0.005	0.47
ADHD	DBSLMM.PseudoVal	lassosum.10FCVal	0.11	0.115	-0.005	0.502	0.174	0.186	-0.012	0.369
ADHD	lassosum.PseudoVal	lassosum.10FCVal	0.08	0.115	-0.035	0.00337	0.108	0.186	-0.078	0.000992
ADHD	LDpred2.MultiPRS	lassosum.10FCVal	0.113	0.115	-0.002	0.902	0.19	0.186	0.004	0.609
ADHD	pT+clump.10FCVal	lassosum.10FCVal	0.092	0.115	-0.022	0.00272	0.144	0.186	-0.042	0.00485
ADHD	lassosum.10FCVal	lassosum.10FCVal	0.115	0.115	0	1	0.186	0.186	0	1
ADHD	LDpred2.10FCVal	lassosum.10FCVal	0.117	0.115	0.002	0.672	0.187	0.186	0.001	0.881
ADHD	SBayesR.PseudoVal	lassosum.10FCVal	0.111	0.115	-0.003	0.491	0.189	0.186	0.003	0.78
ADHD	LDpred2.PseudoVal	lassosum.10FCVal	0.114	0.115	-0.001	0.853	0.19	0.186	0.004	0.563
ADHD	SBLUP.Inf	lassosum.10FCVal	0.112	0.115	-0.003	0.475	0.188	0.186	0.002	0.763
ADHD	pT+clump.MultiPRS	lassosum.10FCVal	0.093	0.115	-0.022	0.22	0.151	0.186	-0.035	0.0152
ADHD	LDpred1.10FCVal	lassosum.10FCVal	0.114	0.115	-0.001	0.832	0.19	0.186	0.004	0.608
ADHD	DBSLMM.PseudoVal	LDpred1.MultiPRS	0.11	0.113	-0.003	0.865	0.174	0.19	-0.016	0.17
ADHD	LDpred2.MultiPRS	LDpred1.MultiPRS	0.113	0.113	0	0.978	0.19	0.19	0	0.965
ADHD	pT+clump.10FCVal	LDpred1.MultiPRS	0.092	0.113	-0.021	0.236	0.144	0.19	-0.046	0.00468
ADHD	lassosum.10FCVal	LDpred1.MultiPRS	0.115	0.113	0.002	0.923	0.186	0.19	-0.004	0.635
ADHD	lassosum.PseudoVal	LDpred1.MultiPRS	0.08	0.113	-0.033	0.0566	0.108	0.19	-0.082	0.000366
ADHD	All.MultiPRS	LDpred1.MultiPRS	0.118	0.113	0.004	0.806	0.182	0.19	-0.008	0.463
ADHD	LDpred1.MultiPRS	LDpred1.MultiPRS	0.113	0.113	0	1	0.19	0.19	0	1
ADHD	LDpred2.PseudoVal	LDpred1.MultiPRS	0.114	0.113	0.001	0.955	0.19	0.19	0	0.972
ADHD	SBLUP.Inf	LDpred1.MultiPRS	0.112	0.113	-0.001	0.955	0.188	0.19	-0.002	0.711
ADHD	LDpred1.Inf	LDpred1.MultiPRS	0.111	0.113	-0.002	0.911	0.188	0.19	-0.002	0.632
ADHD	LDpred2.Inf	LDpred1.MultiPRS	0.113	0.113	-0.001	0.976	0.189	0.19	-0.001	0.829
ADHD	lassosum.MultiPRS	LDpred1.MultiPRS	0.117	0.113	0.004	0.818	0.19	0.19	0.001	0.952
ADHD	LDpred1.10FCVal	LDpred1.MultiPRS	0.114	0.113	0.001	0.962	0.19	0.19	0	0.971
ADHD	pT+clump.MultiPRS	LDpred1.MultiPRS	0.093	0.113	-0.02	0.261	0.151	0.19	-0.039	0.0111
ADHD	SBayesR.PseudoVal	LDpred1.MultiPRS	0.111	0.113	-0.002	0.919	0.189	0.19	-0.001	0.857
ADHD	LDpred2.10FCVal	LDpred1.MultiPRS	0.117	0.113	0.003	0.849	0.187	0.19	-0.003	0.599
ADHD	All.MultiPRS	LDpred1.Inf	0.118	0.111	0.006	0.721	0.182	0.188	-0.006	0.621
ADHD	LDpred1.Inf	LDpred1.Inf	0.111	0.111	0	1	0.188	0.188	0	1
ADHD	LDpred2.Inf	LDpred1.Inf	0.113	0.111	0.001	0.399	0.189	0.188	0.001	0.778
ADHD	DBSLMM.PseudoVal	LDpred1.Inf	0.11	0.111	-0.001	0.866	0.174	0.188	-0.014	0.243
ADHD	lassosum.PseudoVal	LDpred1.Inf	0.08	0.111	-0.032	0.0119	0.108	0.188	-0.08	0.00127
ADHD	LDpred2.MultiPRS	LDpred1.Inf	0.113	0.111	0.001	0.934	0.19	0.188	0.002	0.764
ADHD	pT+clump.10FCVal	LDpred1.Inf	0.092	0.111	-0.019	0.02	0.144	0.188	-0.044	0.00602
ADHD	lassosum.10FCVal	LDpred1.Inf	0.115	0.111	0.004	0.406	0.186	0.188	-0.002	0.815
ADHD	LDpred2.10FCVal	LDpred1.Inf	0.117	0.111	0.005	0.108	0.187	0.188	-0.001	0.893
ADHD	SBayesR.PseudoVal	LDpred1.Inf	0.111	0.111	0	0.967	0.189	0.188	0.001	0.933
ADHD	LDpred1.MultiPRS	LDpred1.Inf	0.113	0.111	0.002	0.911	0.19	0.188	0.002	0.632
ADHD	LDpred2.PseudoVal	LDpred1.Inf	0.114	0.111	0.003	0.114	0.19	0.188	0.002	0.551
ADHD	SBLUP.Inf	LDpred1.Inf	0.112	0.111	0.001	0.589	0.188	0.188	0	0.961
ADHD	pT+clump.MultiPRS	LDpred1.Inf	0.093	0.111	-0.018	0.308	0.151	0.188	-0.037	0.0186
ADHD	lassosum.MultiPRS	LDpred1.Inf	0.117	0.111	0.006	0.737	0.19	0.188	0.003	0.791
ADHD	LDpred1.10FCVal	LDpred1.Inf	0.114	0.111	0.003	0.0598	0.19	0.188	0.002	0.454
ADHD	LDpred1.Inf	LDpred1.10FCVal	0.111	0.114	-0.003	0.0598	0.188	0.19	-0.002	0.454
ADHD	DBSLMM.PseudoVal	LDpred1.10FCVal	0.11	0.114	-0.004	0.512	0.174	0.19	-0.016	0.163
ADHD	lassosum.PseudoVal	LDpred1.10FCVal	0.08	0.114	-0.034	0.00413	0.108	0.19	-0.082	0.000527
ADHD	LDpred2.MultiPRS	LDpred1.10FCVal	0.113	0.114	-0.001	0.941	0.19	0.19	0	0.947
ADHD	pT+clump.10FCVal	LDpred1.10FCVal	0.092	0.114	-0.022	0.00745	0.144	0.19	-0.046	0.00407
ADHD	lassosum.10FCVal	LDpred1.10FCVal	0.115	0.114	0.001	0.832	0.186	0.19	-0.004	0.608
ADHD	LDpred2.10FCVal	LDpred1.10FCVal	0.117	0.114	0.003	0.347	0.187	0.19	-0.003	0.578
ADHD	All.MultiPRS	LDpred1.10FCVal	0.118	0.114	0.004	0.841	0.182	0.19	-0.008	0.474
ADHD	LDpred1.MultiPRS	LDpred1.10FCVal	0.113	0.114	-0.001	0.962	0.19	0.19	0	0.971
ADHD	LDpred2.PseudoVal	LDpred1.10FCVal	0.114	0.114	0	0.926	0.19	0.19	0	0.986
ADHD	SBLUP.Inf	LDpred1.10FCVal	0.112	0.114	-0.002	0.355	0.188	0.19	-0.002	0.608
ADHD	pT+clump.MultiPRS	LDpred1.10FCVal	0.093	0.114	-0.021	0.239	0.151	0.19	-0.04	0.0108
ADHD	LDpred2.Inf	LDpred1.10FCVal	0.113	0.114	-0.001	0.491	0.189	0.19	-0.001	0.755
ADHD	lassosum.MultiPRS	LDpred1.10FCVal	0.117	0.114	0.003	0.857	0.19	0.19	0	0.962
ADHD	LDpred1.10FCVal	LDpred1.10FCVal	0.114	0.114	0	1	0.19	0.19	0	1
ADHD	SBayesR.PseudoVal	LDpred1.10FCVal	0.111	0.114	-0.003	0.493	0.189	0.19	-0.001	0.848
ADHD	LDpred2.MultiPRS	LDpred2.MultiPRS	0.113	0.113	0	1	0.19	0.19	0	1
ADHD	lassosum.PseudoVal	LDpred2.MultiPRS	0.08	0.113	-0.033	0.0624	0.108	0.19	-0.082	0.000121
ADHD	All.MultiPRS	LDpred2.MultiPRS	0.118	0.113	0.005	0.782	0.182	0.19	-0.008	0.448
ADHD	LDpred1.MultiPRS	LDpred2.MultiPRS	0.113	0.113	0	0.978	0.19	0.19	0	0.965
ADHD	DBSLMM.PseudoVal	LDpred2.MultiPRS	0.11	0.113	-0.002	0.888	0.174	0.19	-0.016	0.143
ADHD	LDpred1.Inf	LDpred2.MultiPRS	0.111	0.113	-0.001	0.934	0.188	0.19	-0.002	0.764
ADHD	LDpred2.Inf	LDpred2.MultiPRS	0.113	0.113	0	0.998	0.189	0.19	-0.001	0.862
ADHD	lassosum.MultiPRS	LDpred2.MultiPRS	0.117	0.113	0.005	0.22	0.19	0.19	0.001	0.914
ADHD	LDpred1.10FCVal	LDpred2.MultiPRS	0.114	0.113	0.001	0.941	0.19	0.19	0	0.947
ADHD	pT+clump.MultiPRS	LDpred2.MultiPRS	0.093	0.113	-0.019	0.271	0.151	0.19	-0.039	0.008
ADHD	SBayesR.PseudoVal	LDpred2.MultiPRS	0.111	0.113	-0.001	0.942	0.189	0.19	-0.001	0.855
ADHD	pT+clump.10FCVal	LDpred2.MultiPRS	0.092	0.113	-0.02	0.254	0.144	0.19	-0.046	0.00449
ADHD	lassosum.10FCVal	LDpred2.MultiPRS	0.115	0.113	0.002	0.902	0.186	0.19	-0.004	0.609
ADHD	LDpred2.10FCVal	LDpred2.MultiPRS	0.117	0.113	0.004	0.83	0.187	0.19	-0.003	0.0419
ADHD	LDpred2.PseudoVal	LDpred2.MultiPRS	0.114	0.113	0.001	0.934	0.19	0.19	0	0.915
ADHD	SBLUP.Inf	LDpred2.MultiPRS	0.112	0.113	-0.001	0.977	0.188	0.19	-0.002	0.753
ADHD	LDpred2.MultiPRS	LDpred2.10FCVal	0.113	0.117	-0.004	0.83	0.19	0.187	0.003	0.0419
ADHD	pT+clump.10FCVal	LDpred2.10FCVal	0.092	0.117	-0.024	0.00307	0.144	0.187	-0.043	0.00738
ADHD	lassosum.PseudoVal	LDpred2.10FCVal	0.08	0.117	-0.037	0.000655	0.108	0.187	-0.079	0.000196
ADHD	All.MultiPRS	LDpred2.10FCVal	0.118	0.117	0.001	0.954	0.182	0.187	-0.005	0.628
ADHD	LDpred1.MultiPRS	LDpred2.10FCVal	0.113	0.117	-0.003	0.849	0.19	0.187	0.003	0.599
ADHD	LDpred2.PseudoVal	LDpred2.10FCVal	0.114	0.117	-0.002	0.279	0.19	0.187	0.003	0.467
ADHD	DBSLMM.PseudoVal	LDpred2.10FCVal	0.11	0.117	-0.006	0.274	0.174	0.187	-0.013	0.241
ADHD	LDpred1.Inf	LDpred2.10FCVal	0.111	0.117	-0.005	0.108	0.188	0.187	0.001	0.893
ADHD	LDpred2.Inf	LDpred2.10FCVal	0.113	0.117	-0.004	0.177	0.189	0.187	0.002	0.746
ADHD	lassosum.MultiPRS	LDpred2.10FCVal	0.117	0.117	0.001	0.968	0.19	0.187	0.004	0.624
ADHD	LDpred1.10FCVal	LDpred2.10FCVal	0.114	0.117	-0.003	0.347	0.19	0.187	0.003	0.578
ADHD	pT+clump.MultiPRS	LDpred2.10FCVal	0.093	0.117	-0.023	0.187	0.151	0.187	-0.036	0.0136
ADHD	SBayesR.PseudoVal	LDpred2.10FCVal	0.111	0.117	-0.005	0.109	0.189	0.187	0.002	0.799
ADHD	lassosum.10FCVal	LDpred2.10FCVal	0.115	0.117	-0.002	0.672	0.186	0.187	-0.001	0.881
ADHD	LDpred2.10FCVal	LDpred2.10FCVal	0.117	0.117	0	1	0.187	0.187	0	1
ADHD	SBLUP.Inf	LDpred2.10FCVal	0.112	0.117	-0.004	0.138	0.188	0.187	0.001	0.853
ADHD	LDpred2.MultiPRS	LDpred2.PseudoVal	0.113	0.114	-0.001	0.934	0.19	0.19	0	0.915
ADHD	lassosum.PseudoVal	LDpred2.PseudoVal	0.08	0.114	-0.034	0.00445	0.108	0.19	-0.082	0.000576
ADHD	All.MultiPRS	LDpred2.PseudoVal	0.118	0.114	0.003	0.849	0.182	0.19	-0.008	0.455
ADHD	LDpred1.MultiPRS	LDpred2.PseudoVal	0.113	0.114	-0.001	0.955	0.19	0.19	0	0.972
ADHD	DBSLMM.PseudoVal	LDpred2.PseudoVal	0.11	0.114	-0.004	0.49	0.174	0.19	-0.017	0.148
ADHD	LDpred1.Inf	LDpred2.PseudoVal	0.111	0.114	-0.003	0.114	0.188	0.19	-0.002	0.551
ADHD	LDpred2.Inf	LDpred2.PseudoVal	0.113	0.114	-0.002	0.0474	0.189	0.19	-0.001	0.399
ADHD	lassosum.MultiPRS	LDpred2.PseudoVal	0.117	0.114	0.003	0.864	0.19	0.19	0	0.966
ADHD	LDpred1.10FCVal	LDpred2.PseudoVal	0.114	0.114	0	0.926	0.19	0.19	0	0.986
ADHD	pT+clump.MultiPRS	LDpred2.PseudoVal	0.093	0.114	-0.021	0.236	0.151	0.19	-0.04	0.00904
ADHD	SBayesR.PseudoVal	LDpred2.PseudoVal	0.111	0.114	-0.003	0.492	0.189	0.19	-0.002	0.848
ADHD	pT+clump.10FCVal	LDpred2.PseudoVal	0.092	0.114	-0.022	0.00631	0.144	0.19	-0.046	0.00318
ADHD	lassosum.10FCVal	LDpred2.PseudoVal	0.115	0.114	0.001	0.853	0.186	0.19	-0.004	0.563
ADHD	LDpred2.10FCVal	LDpred2.PseudoVal	0.117	0.114	0.002	0.279	0.187	0.19	-0.003	0.467
ADHD	LDpred2.PseudoVal	LDpred2.PseudoVal	0.114	0.114	0	1	0.19	0.19	0	1
ADHD	SBLUP.Inf	LDpred2.PseudoVal	0.112	0.114	-0.002	0.0847	0.188	0.19	-0.002	0.358
ADHD	DBSLMM.PseudoVal	LDpred2.Inf	0.11	0.113	-0.002	0.68	0.174	0.189	-0.015	0.196
ADHD	LDpred2.MultiPRS	LDpred2.Inf	0.113	0.113	0	0.998	0.19	0.189	0.001	0.862
ADHD	pT+clump.10FCVal	LDpred2.Inf	0.092	0.113	-0.02	0.0119	0.144	0.189	-0.045	0.00449
ADHD	lassosum.10FCVal	LDpred2.Inf	0.115	0.113	0.002	0.591	0.186	0.189	-0.003	0.712
ADHD	lassosum.PseudoVal	LDpred2.Inf	0.08	0.113	-0.033	0.00885	0.108	0.189	-0.081	0.00112
ADHD	All.MultiPRS	LDpred2.Inf	0.118	0.113	0.005	0.782	0.182	0.189	-0.007	0.552
ADHD	LDpred1.MultiPRS	LDpred2.Inf	0.113	0.113	0.001	0.976	0.19	0.189	0.001	0.829
ADHD	LDpred2.PseudoVal	LDpred2.Inf	0.114	0.113	0.002	0.0474	0.19	0.189	0.001	0.399
ADHD	SBLUP.Inf	LDpred2.Inf	0.112	0.113	0	0.655	0.188	0.189	-0.001	0.698
ADHD	LDpred1.Inf	LDpred2.Inf	0.111	0.113	-0.001	0.399	0.188	0.189	-0.001	0.778
ADHD	LDpred2.Inf	LDpred2.Inf	0.113	0.113	0	1	0.189	0.189	0	1
ADHD	lassosum.MultiPRS	LDpred2.Inf	0.117	0.113	0.005	0.798	0.19	0.189	0.002	0.86
ADHD	LDpred1.10FCVal	LDpred2.Inf	0.114	0.113	0.001	0.491	0.19	0.189	0.001	0.755
ADHD	pT+clump.MultiPRS	LDpred2.Inf	0.093	0.113	-0.019	0.272	0.151	0.189	-0.038	0.0142
ADHD	SBayesR.PseudoVal	LDpred2.Inf	0.111	0.113	-0.001	0.783	0.189	0.189	0	0.98
ADHD	LDpred2.10FCVal	LDpred2.Inf	0.117	0.113	0.004	0.177	0.187	0.189	-0.002	0.746
ADHD	All.MultiPRS	pT+clump.MultiPRS	0.118	0.093	0.024	0.165	0.182	0.151	0.031	0.0579
ADHD	LDpred1.MultiPRS	pT+clump.MultiPRS	0.113	0.093	0.02	0.261	0.19	0.151	0.039	0.0111
ADHD	LDpred2.PseudoVal	pT+clump.MultiPRS	0.114	0.093	0.021	0.236	0.19	0.151	0.04	0.00904
ADHD	DBSLMM.PseudoVal	pT+clump.MultiPRS	0.11	0.093	0.017	0.337	0.174	0.151	0.023	0.158
ADHD	LDpred1.Inf	pT+clump.MultiPRS	0.111	0.093	0.018	0.308	0.188	0.151	0.037	0.0186
ADHD	LDpred2.Inf	pT+clump.MultiPRS	0.113	0.093	0.019	0.272	0.189	0.151	0.038	0.0142
ADHD	lassosum.MultiPRS	pT+clump.MultiPRS	0.117	0.093	0.024	0.174	0.19	0.151	0.04	0.00371
ADHD	LDpred1.10FCVal	pT+clump.MultiPRS	0.114	0.093	0.021	0.239	0.19	0.151	0.04	0.0108
ADHD	lassosum.PseudoVal	pT+clump.MultiPRS	0.08	0.093	-0.014	0.444	0.108	0.151	-0.043	0.07
ADHD	LDpred2.MultiPRS	pT+clump.MultiPRS	0.113	0.093	0.019	0.271	0.19	0.151	0.039	0.008
ADHD	pT+clump.10FCVal	pT+clump.MultiPRS	0.092	0.093	-0.001	0.962	0.144	0.151	-0.007	0.329
ADHD	lassosum.10FCVal	pT+clump.MultiPRS	0.115	0.093	0.022	0.22	0.186	0.151	0.035	0.0152
ADHD	LDpred2.10FCVal	pT+clump.MultiPRS	0.117	0.093	0.023	0.187	0.187	0.151	0.036	0.0136
ADHD	SBayesR.PseudoVal	pT+clump.MultiPRS	0.111	0.093	0.018	0.303	0.189	0.151	0.038	0.0158
ADHD	SBLUP.Inf	pT+clump.MultiPRS	0.112	0.093	0.019	0.283	0.188	0.151	0.038	0.0128
ADHD	pT+clump.MultiPRS	pT+clump.MultiPRS	0.093	0.093	0	1	0.151	0.151	0	1
ADHD	lassosum.PseudoVal	pT+clump.10FCVal	0.08	0.092	-0.013	0.345	0.108	0.144	-0.036	0.177
ADHD	All.MultiPRS	pT+clump.10FCVal	0.118	0.092	0.025	0.153	0.182	0.144	0.038	0.0418
ADHD	DBSLMM.PseudoVal	pT+clump.10FCVal	0.11	0.092	0.018	0.0669	0.174	0.144	0.03	0.122
ADHD	LDpred1.Inf	pT+clump.10FCVal	0.111	0.092	0.019	0.02	0.188	0.144	0.044	0.00602
ADHD	LDpred2.Inf	pT+clump.10FCVal	0.113	0.092	0.02	0.0119	0.189	0.144	0.045	0.00449
ADHD	lassosum.MultiPRS	pT+clump.10FCVal	0.117	0.092	0.025	0.163	0.19	0.144	0.047	0.00428
ADHD	LDpred1.10FCVal	pT+clump.10FCVal	0.114	0.092	0.022	0.00745	0.19	0.144	0.046	0.00407
ADHD	pT+clump.MultiPRS	pT+clump.10FCVal	0.093	0.092	0.001	0.962	0.151	0.144	0.007	0.329
ADHD	LDpred2.MultiPRS	pT+clump.10FCVal	0.113	0.092	0.02	0.254	0.19	0.144	0.046	0.00449
ADHD	pT+clump.10FCVal	pT+clump.10FCVal	0.092	0.092	0	1	0.144	0.144	0	1
ADHD	lassosum.10FCVal	pT+clump.10FCVal	0.115	0.092	0.022	0.00272	0.186	0.144	0.042	0.00485
ADHD	LDpred2.10FCVal	pT+clump.10FCVal	0.117	0.092	0.024	0.00307	0.187	0.144	0.043	0.00738
ADHD	SBayesR.PseudoVal	pT+clump.10FCVal	0.111	0.092	0.019	0.0336	0.189	0.144	0.045	0.0109
ADHD	LDpred1.MultiPRS	pT+clump.10FCVal	0.113	0.092	0.021	0.236	0.19	0.144	0.046	0.00468
ADHD	LDpred2.PseudoVal	pT+clump.10FCVal	0.114	0.092	0.022	0.00631	0.19	0.144	0.046	0.00318
ADHD	SBLUP.Inf	pT+clump.10FCVal	0.112	0.092	0.02	0.0102	0.188	0.144	0.044	0.00363
ADHD	LDpred1.Inf	SBayesR.PseudoVal	0.111	0.111	0	0.967	0.188	0.189	-0.001	0.933
ADHD	DBSLMM.PseudoVal	SBayesR.PseudoVal	0.11	0.111	-0.001	0.84	0.174	0.189	-0.015	0.203
ADHD	lassosum.PseudoVal	SBayesR.PseudoVal	0.08	0.111	-0.032	0.0016	0.108	0.189	-0.081	5.62e-05
ADHD	LDpred2.MultiPRS	SBayesR.PseudoVal	0.113	0.111	0.001	0.942	0.19	0.189	0.001	0.855
ADHD	pT+clump.10FCVal	SBayesR.PseudoVal	0.092	0.111	-0.019	0.0336	0.144	0.189	-0.045	0.0109
ADHD	lassosum.10FCVal	SBayesR.PseudoVal	0.115	0.111	0.003	0.491	0.186	0.189	-0.003	0.78
ADHD	LDpred2.10FCVal	SBayesR.PseudoVal	0.117	0.111	0.005	0.109	0.187	0.189	-0.002	0.799
ADHD	All.MultiPRS	SBayesR.PseudoVal	0.118	0.111	0.006	0.728	0.182	0.189	-0.007	0.557
ADHD	LDpred1.MultiPRS	SBayesR.PseudoVal	0.113	0.111	0.002	0.919	0.19	0.189	0.001	0.857
ADHD	LDpred2.PseudoVal	SBayesR.PseudoVal	0.114	0.111	0.003	0.492	0.19	0.189	0.002	0.848
ADHD	SBLUP.Inf	SBayesR.PseudoVal	0.112	0.111	0.001	0.864	0.188	0.189	-0.001	0.95
ADHD	pT+clump.MultiPRS	SBayesR.PseudoVal	0.093	0.111	-0.018	0.303	0.151	0.189	-0.038	0.0158
ADHD	LDpred2.Inf	SBayesR.PseudoVal	0.113	0.111	0.001	0.783	0.189	0.189	0	0.98
ADHD	lassosum.MultiPRS	SBayesR.PseudoVal	0.117	0.111	0.006	0.744	0.19	0.189	0.002	0.822
ADHD	LDpred1.10FCVal	SBayesR.PseudoVal	0.114	0.111	0.003	0.493	0.19	0.189	0.001	0.848
ADHD	SBayesR.PseudoVal	SBayesR.PseudoVal	0.111	0.111	0	1	0.189	0.189	0	1
ADHD	All.MultiPRS	SBLUP.Inf	0.118	0.112	0.005	0.762	0.182	0.188	-0.006	0.597
ADHD	LDpred1.Inf	SBLUP.Inf	0.111	0.112	-0.001	0.589	0.188	0.188	0	0.961
ADHD	LDpred2.Inf	SBLUP.Inf	0.113	0.112	0	0.655	0.189	0.188	0.001	0.698
ADHD	DBSLMM.PseudoVal	SBLUP.Inf	0.11	0.112	-0.002	0.741	0.174	0.188	-0.014	0.226
ADHD	lassosum.PseudoVal	SBLUP.Inf	0.08	0.112	-0.032	0.00988	0.108	0.188	-0.08	0.00122
ADHD	LDpred2.MultiPRS	SBLUP.Inf	0.113	0.112	0.001	0.977	0.19	0.188	0.002	0.753
ADHD	pT+clump.10FCVal	SBLUP.Inf	0.092	0.112	-0.02	0.0102	0.144	0.188	-0.044	0.00363
ADHD	lassosum.10FCVal	SBLUP.Inf	0.115	0.112	0.003	0.475	0.186	0.188	-0.002	0.763
ADHD	LDpred2.10FCVal	SBLUP.Inf	0.117	0.112	0.004	0.138	0.187	0.188	-0.001	0.853
ADHD	SBayesR.PseudoVal	SBLUP.Inf	0.111	0.112	-0.001	0.864	0.189	0.188	0.001	0.95
ADHD	LDpred1.MultiPRS	SBLUP.Inf	0.113	0.112	0.001	0.955	0.19	0.188	0.002	0.711
ADHD	LDpred2.PseudoVal	SBLUP.Inf	0.114	0.112	0.002	0.0847	0.19	0.188	0.002	0.358
ADHD	SBLUP.Inf	SBLUP.Inf	0.112	0.112	0	1	0.188	0.188	0	1
ADHD	pT+clump.MultiPRS	SBLUP.Inf	0.093	0.112	-0.019	0.283	0.151	0.188	-0.038	0.0128
ADHD	lassosum.MultiPRS	SBLUP.Inf	0.117	0.112	0.005	0.778	0.19	0.188	0.002	0.787
ADHD	LDpred1.10FCVal	SBLUP.Inf	0.114	0.112	0.002	0.355	0.19	0.188	0.002	0.608
Note. 10FCVal, a single polygenic score based on the optimal parameter as identified using 10-fold cross-validation; Multi-PRS, an elastic net model containing polygenic scores based on a range of parameters, with elastic net shrinkage parameters derived using 10-fold cross-validation; Inf, infintesimal model; PseudoVal, a single polygenic score based on the predicted optimal parameter as identif…
