# Supplementary material for: Evaluation of polygenic prediction methodology within a reference-standardized framework
Source: PLoS Genet. 2021 May 4;17(5):e1009021. doi: 10.1371/journal.pgen.1009021 (PMC8121285; doi:10.1371/journal.pgen.1009021)
Supplement: S18 Table — (XLSX) [file pgen.1009021.s031.xlsx]

## Sheet: S18
Correlation between pT+clump model predictions and observed values in UK Biobank
Phenotype	Method	Model	CrossVal R (SE)	IndepVal R (SE)
Depression	pT+clump (sparse)	10FCVal	0.12 (0.005)	0.118 (0.01)
Depression	pT+clump (sparse)	Multi-PRS	0.127 (0.005)	0.13 (0.01)
Depression	pT+clump (non-nested)	10FCVal	0.09 (0.005)	0.086 (0.01)
Depression	pT+clump (non-nested)	Multi-PRS	0.126 (0.005)	0.13 (0.01)
Depression	pT+clump (dense)	10FCVal	0.12 (0.005)	0.117 (0.01)
Depression	pT+clump (dense)	Multi-PRS	0.126 (0.005)	0.13 (0.01)
Intelligence	pT+clump (sparse)	10FCVal	0.084 (0.005)	0.074 (0.01)
Intelligence	pT+clump (sparse)	Multi-PRS	0.086 (0.005)	0.08 (0.01)
Intelligence	pT+clump (non-nested)	10FCVal	0.063 (0.005)	0.059 (0.01)
Intelligence	pT+clump (non-nested)	Multi-PRS	0.086 (0.005)	0.078 (0.01)
Intelligence	pT+clump (dense)	10FCVal	0.085 (0.005)	0.076 (0.01)
Intelligence	pT+clump (dense)	Multi-PRS	0.087 (0.005)	0.079 (0.01)
Height	pT+clump (sparse)	10FCVal	0.304 (0.005)	0.299 (0.01)
Height	pT+clump (sparse)	Multi-PRS	0.32 (0.005)	0.313 (0.009)
Height	pT+clump (non-nested)	10FCVal	0.26 (0.005)	0.254 (0.01)
Height	pT+clump (non-nested)	Multi-PRS	0.32 (0.005)	0.312 (0.01)
Height	pT+clump (dense)	10FCVal	0.307 (0.005)	0.299 (0.01)
Height	pT+clump (dense)	Multi-PRS	0.32 (0.005)	0.313 (0.01)
BMI	pT+clump (sparse)	10FCVal	0.249 (0.005)	0.244 (0.01)
BMI	pT+clump (sparse)	Multi-PRS	0.271 (0.005)	0.274 (0.01)
BMI	pT+clump (non-nested)	10FCVal	0.184 (0.005)	0.196 (0.01)
BMI	pT+clump (non-nested)	Multi-PRS	0.271 (0.005)	0.274 (0.01)
BMI	pT+clump (dense)	10FCVal	0.25 (0.005)	0.242 (0.01)
BMI	pT+clump (dense)	Multi-PRS	0.272 (0.005)	0.275 (0.01)
T2D	pT+clump (sparse)	10FCVal	0.167 (0.005)	0.173 (0.01)
T2D	pT+clump (sparse)	Multi-PRS	0.212 (0.005)	0.215 (0.01)
T2D	pT+clump (non-nested)	10FCVal	0.147 (0.005)	0.153 (0.01)
T2D	pT+clump (non-nested)	Multi-PRS	0.21 (0.005)	0.213 (0.01)
T2D	pT+clump (dense)	10FCVal	0.168 (0.005)	0.171 (0.01)
T2D	pT+clump (dense)	Multi-PRS	0.211 (0.005)	0.214 (0.01)
CAD	pT+clump (sparse)	10FCVal	0.135 (0.005)	0.134 (0.01)
CAD	pT+clump (sparse)	Multi-PRS	0.167 (0.005)	0.166 (0.01)
CAD	pT+clump (non-nested)	10FCVal	0.098 (0.005)	0.099 (0.01)
CAD	pT+clump (non-nested)	Multi-PRS	0.167 (0.005)	0.166 (0.01)
CAD	pT+clump (dense)	10FCVal	0.136 (0.005)	0.137 (0.01)
CAD	pT+clump (dense)	Multi-PRS	0.168 (0.005)	0.167 (0.01)
IBD	pT+clump (sparse)	10FCVal	0.112 (0.005)	0.112 (0.01)
IBD	pT+clump (sparse)	Multi-PRS	0.128 (0.005)	0.137 (0.01)
IBD	pT+clump (non-nested)	10FCVal	0.094 (0.005)	0.107 (0.01)
IBD	pT+clump (non-nested)	Multi-PRS	0.128 (0.005)	0.138 (0.01)
IBD	pT+clump (dense)	10FCVal	0.113 (0.005)	0.117 (0.01)
IBD	pT+clump (dense)	Multi-PRS	0.127 (0.005)	0.136 (0.01)
MultiScler	pT+clump (sparse)	10FCVal	0.09 (0.005)	0.092 (0.01)
MultiScler	pT+clump (sparse)	Multi-PRS	0.115 (0.005)	0.116 (0.01)
MultiScler	pT+clump (non-nested)	10FCVal	0.079 (0.005)	0.075 (0.01)
MultiScler	pT+clump (non-nested)	Multi-PRS	0.114 (0.005)	0.116 (0.01)
MultiScler	pT+clump (dense)	10FCVal	0.089 (0.005)	0.084 (0.01)
MultiScler	pT+clump (dense)	Multi-PRS	0.112 (0.005)	0.115 (0.01)
RheuArth	pT+clump (sparse)	10FCVal	0.111 (0.005)	0.103 (0.01)
RheuArth	pT+clump (sparse)	Multi-PRS	0.131 (0.005)	0.124 (0.01)
RheuArth	pT+clump (non-nested)	10FCVal	0.096 (0.005)	0.078 (0.01)
RheuArth	pT+clump (non-nested)	Multi-PRS	0.13 (0.005)	0.124 (0.01)
RheuArth	pT+clump (dense)	10FCVal	0.111 (0.005)	0.103 (0.01)
RheuArth	pT+clump (dense)	Multi-PRS	0.132 (0.005)	0.126 (0.01)
Prostate_Cancer	pT+clump (sparse)	10FCVal	0.152 (0.005)	0.166 (0.01)
Prostate_Cancer	pT+clump (sparse)	Multi-PRS	0.168 (0.005)	0.175 (0.01)
Prostate_Cancer	pT+clump (non-nested)	10FCVal	0.138 (0.005)	0.14 (0.01)
Prostate_Cancer	pT+clump (non-nested)	Multi-PRS	0.169 (0.005)	0.176 (0.01)
Prostate_Cancer	pT+clump (dense)	10FCVal	0.155 (0.005)	0.17 (0.01)
Prostate_Cancer	pT+clump (dense)	Multi-PRS	0.17 (0.005)	0.18 (0.01)
Breast_Cancer	pT+clump (sparse)	10FCVal	0.179 (0.005)	0.167 (0.01)
Breast_Cancer	pT+clump (sparse)	Multi-PRS	0.2 (0.005)	0.188 (0.01)
Breast_Cancer	pT+clump (non-nested)	10FCVal	0.168 (0.005)	0.165 (0.01)
Breast_Cancer	pT+clump (non-nested)	Multi-PRS	0.199 (0.005)	0.187 (0.01)
Breast_Cancer	pT+clump (dense)	10FCVal	0.181 (0.005)	0.163 (0.01)
Breast_Cancer	pT+clump (dense)	Multi-PRS	0.198 (0.005)	0.19 (0.01)
Note. Method , the method used to derive the polygenic score; Group, the validation approach used to select the optimal PRS derived by each model; CrossVal R and IndepVal R, the correlation between observed and predicted values as estimated using 10-fold cross-validation or using a independent test set; 10FCVal, 10-fold cross-validation; PseudoVal, optimal PRS is inferred without a validation sam…
