# Supplementary material for: Evaluation of polygenic prediction methodology within a reference-standardized framework
Source: PLoS Genet. 2021 May 4;17(5):e1009021. doi: 10.1371/journal.pgen.1009021 (PMC8121285; doi:10.1371/journal.pgen.1009021)
Supplement: S19 Table — (XLSX) [file pgen.1009021.s032.xlsx]

## Sheet: S19
Correlation between pT+clump model predictions and observed values in TEDS
Phenotype	Method	Model	CrossVal R (SE)	IndepVal R (SE)
Height21	pT+clump (sparse)	10FCVal	0.387 (0.014)	0.353 (0.028)
Height21	pT+clump (sparse)	Multi-PRS	0.4 (0.014)	0.388 (0.028)
Height21	pT+clump (non-nested)	10FCVal	0.326 (0.014)	0.305 (0.029)
Height21	pT+clump (non-nested)	Multi-PRS	0.398 (0.014)	0.386 (0.028)
Height21	pT+clump (dense)	10FCVal	0.396 (0.014)	0.366 (0.028)
Height21	pT+clump (dense)	Multi-PRS	0.405 (0.014)	0.391 (0.028)
BMI21	pT+clump (sparse)	10FCVal	0.31 (0.015)	0.301 (0.03)
BMI21	pT+clump (sparse)	Multi-PRS	0.317 (0.015)	0.295 (0.03)
BMI21	pT+clump (non-nested)	10FCVal	0.214 (0.015)	0.179 (0.03)
BMI21	pT+clump (non-nested)	Multi-PRS	0.313 (0.015)	0.291 (0.03)
BMI21	pT+clump (dense)	10FCVal	0.31 (0.015)	0.302 (0.03)
BMI21	pT+clump (dense)	Multi-PRS	0.317 (0.015)	0.295 (0.03)
GCSE	pT+clump (sparse)	10FCVal	0.373 (0.012)	0.311 (0.025)
GCSE	pT+clump (sparse)	Multi-PRS	0.381 (0.012)	0.328 (0.025)
GCSE	pT+clump (non-nested)	10FCVal	0.256 (0.013)	0.232 (0.025)
GCSE	pT+clump (non-nested)	Multi-PRS	0.381 (0.012)	0.328 (0.025)
GCSE	pT+clump (dense)	10FCVal	0.373 (0.012)	0.315 (0.025)
GCSE	pT+clump (dense)	Multi-PRS	0.38 (0.012)	0.331 (0.025)
ADHD	pT+clump (sparse)	10FCVal	0.094 (0.013)	0.15 (0.025)
ADHD	pT+clump (sparse)	Multi-PRS	0.095 (0.013)	0.162 (0.025)
ADHD	pT+clump (non-nested)	10FCVal	0.064 (0.013)	0.105 (0.025)
ADHD	pT+clump (non-nested)	Multi-PRS	0.09 (0.013)	0.155 (0.025)
ADHD	pT+clump (dense)	10FCVal	0.095 (0.013)	0.148 (0.025)
ADHD	pT+clump (dense)	Multi-PRS	0.108 (0.018)	0.155 (0.025)
Note. Method , the method used to derive the polygenic score; Group, the validation approach used to select the optimal PRS derived by each model; CrossVal R and IndepVal R, the correlation between observed and predicted values as estimated using 10-fold cross-validation or using a independent test set; 10FCVal, 10-fold cross-validation; PseudoVal, optimal PRS is inferred without a validation sam…
