# Supplementary material for: Evaluation of polygenic prediction methodology within a reference-standardized framework
Source: PLoS Genet. 2021 May 4;17(5):e1009021. doi: 10.1371/journal.pgen.1009021 (PMC8121285; doi:10.1371/journal.pgen.1009021)
Supplement: S20 Table — (XLSX) [file pgen.1009021.s033.xlsx]

## Sheet: S20
AVENGEME Estimates of Polygenicity
Sample	Phenotype	GWAS	HighPoly	pi0_est	pi0_lowCI	pi0_highCI
UKB	Depression	DEPR06	TRUE	0.879	0.864	0.892
UKB	Intelligence	COLL01	TRUE	0.901	0.88	0.917
UKB	Height	HEIG03	TRUE	0.953	0.951	0.956
UKB	BMI	BODY04	TRUE	0.856	0.847	0.863
UKB	T2D	DIAB05	FALSE	0.971	0.969	0.973
UKB	CAD	COAD01	TRUE	0.953	0.948	0.957
UKB	IBD	CROH01	FALSE	0.984	0.982	0.986
UKB	MultiScler	SCLE03	FALSE	0.981	0.977	0.984
UKB	RheuArth	RHEU02	FALSE	0.98	0.978	0.983
UKB	Prostate_Cancer	PRCA01	FALSE	0.968	0.963	0.971
UKB	Breast_Cancer	BRCA01	FALSE	0.97	0.967	0.973
TEDS	Height21	HEIG03	TRUE	0.944	0.936	0.951
TEDS	BMI21	BODY11	TRUE	0.843	0.817	0.866
TEDS	GCSE	EDUC03	TRUE	0.785	0.76	0.807
TEDS	ADHD	ADHD04	TRUE	0.91	0.862	0.937
Note. Sample, Target sample used to estimate pT+clump polygenic score associations; HighPoly, Indicates whether GWAS phenotype is defined as highly polygenic (pi0_est < 0.96); pi0_est, Proportion of genetic variants with zero effect on GWAS phenotype; pi0_lowCI/pi0_highCI, Profile likelihood estimated 95% confidence intervals for pi0_est.
